# Supplementary material for: Insights into immune responses in oral cancer through proteomic analysis of saliva and salivary extracellular vesicles
Source: Sci Rep. 2015 Nov 5;5:16305. doi: 10.1038/srep16305 (PMC4633731; doi:10.1038/srep16305)
Supplement: Supp Table 1 [file srep16305-s2.xls]

## Sheet: Hoja1
Manuscript title: Insights into immune responses in oral cancer through proteomic analysis of saliva and salivary extracellular vesicles
Author´s list: Flavia V. Winck, Ana Carolina Prado Ribeiro, Romênia Ramos Domingues, Liu Yi Ling, Diego Mauricio Riaño-Pachón, César Rivera, Thaís Bianca Brandão, Adriele Ferreira Gouvea, Alan Roger Santos-Silva, Ricardo D. Coletta, Adriana F. Paes Leme
Supplemental table 1. List of clinical information according to the classification of the progress and stage of the oral cancer disease of the individuals diagnosed with oral cancer in this study
Patient ID	Gender (M/F)	Age at diagnosis	Lesion pre-treatment (Yes/No)	Anatomic	Histology	WHO differentiation				Metastasis in lymph nodes	Lymph invasion	Vascular invasion	Follow-up	Statusa
				Site		degree	T	N	M				(months)
T1	M	56	No	Tongue	SCC	Well differentiated	2	1	0	1	Absent	Absent	23	1
T3	M	57	No	Floor of the mouth	SCC	Moderately differentiated	4	0	0	Absent	Absent	Absent	23	ND
T6	M	71	No	Uvula	SCC	Moderately differentiated	2	2	0	2	Presence	Absent	6	0
T7	M	55	No	Tongue	SCC	Moderately differentiated	1	2	0	5	Absent	Absent	31	0
T11	M	55	No	Multiple sites	SCC	Moderately differentiated	2	1	0	1	Absent	Absent	17	ND
T14	M	64	No	Tongue	SCC	Well differentiated	4	2	x	8	Absent	Absent	14	0
T16	M	53	No	Oropharynx	SCC	Poorly differentiated	2	2	x	2	Presence	Presence	20	1
T15	F	56	No	Hard palate	SCC	Poorly differentiated	2	1	0	1	Absent	Absent	20	1
T18	M	56	No	Retromolar trigone	SCC	Moderately differentiated	4	2	0	2	Absent	Absent	13	0
T24	M	77	No	Lower lip	SCC	Poorly differentiated	3	2	0	3	Absent	Absent	28	ND
T2	M	50	Yes	Tonsila	SCC	Well differentiated	1	0	x	Absent	ND	ND	18	ND
T4	M	65	Yes	Tongue	SCC	Poorly differentiated	4	0	x	Absent	ND	ND	19	1
T5	M	50	Yes	Tongue	SCC	ND	4	2	0	ND	ND	ND	14	0
T8	M	62	Yes	Retromolar trigone	SCC	Moderately differentiated	4	2	x	ND	ND	ND	20	0
T9	M	33	Yes	Multiple sites	SCC	Well differentiated	3	1	x	Absent	ND	ND	33	1
T10	M	81	Yes	Tongue	SCC	ND	3	1	x	ND	ND	ND	17	1
T13	M	58	Yes	Tongue	SCC	ND	4	2	x	ND	ND	ND	8	0
T12	F	72	Yes	Multiple sites	SCC	Well differentiated	2	1	x	2	ND	ND	12	0
T17	M	62	Yes	Multiple sites	SCC	Poorly differentiated	2	2	0	Absent	ND	ND	20	1
T19	M	63	Yes	Buccal mucosa	SCC	Moderately differentiated	1	0	x	1	ND	ND	7	0
T20	F	69	Yes	Tongue	SCC	ND	4	2	x	1	ND	ND	25	1
T21	M	47	Yes	Soft Palate	SCC	ND	3	1	x	1	ND	ND	22	1
T22	M	81	Yes	Multiple sites	SCC	ND	2	1	x	1	ND	ND	17	1
T23	M	49	Yes	Floor of the mouth	SCC	Moderately differentiated	2	2	x	1	ND	ND	19	1
M = male, F = female, SCC = squamous cell carcinoma, T = tumour size as defined by clinical examination according to the TNM classification of malignant tumours, N = degree of spread to regional nodes, M= presence of distal metastasis, ND=Not defined; a0 = dead, 1 = alive
