# Supplementary material for: Insights into immune responses in oral cancer through proteomic analysis of saliva and salivary extracellular vesicles
Source: Sci Rep. 2015 Nov 5;5:16305. doi: 10.1038/srep16305 (PMC4633731; doi:10.1038/srep16305)
Supplement: Supp Table 2 [file srep16305-s3.xls]

## Sheet: SuppTable1_whole saliva MS prot
Manuscript title: Insights into immune responses in oral cancer through proteomic analysis of saliva and salivary extracellular vesicles
Author´s list: Flavia V. Winck, Ana Carolina Prado Ribeiro, Romênia Ramos Domingues, Liu Yi Ling, Diego Mauricio Riaño-Pachón, César Rivera, Thaís Bianca Brandão, Adriele Ferreira Gouvea, Alan Roger Santos-Silva, Ricardo D. Coletta, Adriana F. Paes Leme
Supplementary table 2. List of proteins identified by mass spectrometry in the whole saliva proteome
LFQ intensity C1	LFQ intensity C10	LFQ intensity C2	LFQ intensity C3	LFQ intensity C5	LFQ intensity C6	LFQ intensity C7	LFQ intensity C8	LFQ intensity C9	LFQ intensity T1	LFQ intensity T11	LFQ intensity T12	LFQ intensity T13	LFQ intensity T14	LFQ intensity T15	LFQ intensity T16	LFQ intensity T17	LFQ intensity T19	LFQ intensity T2	LFQ intensity T20	LFQ intensity T21	LFQ intensity T22	LFQ intensity T23	LFQ intensity T24	LFQ intensity T3	LFQ intensity T4	LFQ intensity T5	LFQ intensity T6	LFQ intensity T7	LFQ intensity T8	LFQ intensity T9	Only identified by site	Reverse	Contaminant	Mol. weight [kDa]	Sequence length	Protein IDs	Majority protein IDs	Protein names	Gene names	Proteins	MS/MS Count C1	MS/MS Count C10	MS/MS Count C2	MS/MS Count C3	MS/MS Count C5	MS/MS Count C6	MS/MS Count C7	MS/MS Count C8	MS/MS Count C9
0	0	0	3323400	0	3387500	0	0	3859900	0	0	0	5270500	0	4024400	5302000	0	4547400	20284000	0	0	0	0	0	0	0	18072000	0	0	0	0				44.816	391	A6NI72;P14598;A8MVU1;P14598-2;C9J155;H7C1S1	A6NI72;P14598;A8MVU1;P14598-2;C9J155;H7C1S1	Putative neutrophil cytosol factor 1B;Neutrophil cytosol factor 1;Putative neutrophil cytosol factor 1C	NCF1B;NCF1;NCF1C	6	0	0	0	1	0	1	0	0	1
0	0	0	0	0	0	0	0	0	0	0	0	0	0	0	0	0	0	0	0	7613200	0	0	0	0	0	0	0	0	0	0				52.39	472	Q13228;Q13228-3;A6PVW9;H0Y532;Q13228-2;A6PVX1;F8WCR4;F2Z2W8;C9JVL0	Q13228;Q13228-3;A6PVW9;H0Y532;Q13228-2;A6PVX1;F8WCR4;F2Z2W8;C9JVL0	Selenium-binding protein 1	SELENBP1	9	0	0	0	0	0	0	0	0	0
0	0	0	0	0	0	0	0	0	0	0	0	0	0	0	0	0	0	0	0	0	0	0	0	0	0	1848800	0	0	0	0				58.947	527	A7MAP1;A7MAP0;Q9ULV4;B4E3S0	A7MAP1;A7MAP0;Q9ULV4;B4E3S0	Coronin-1C	CORO1C	4	0	0	0	0	0	0	0	0	0
35471000	78828000	70167000	58427000	53767000	62991000	0	36645000	126900000	52593000	35501000	58756000	48361000	0	47147000	0	0	37799000	32121000	100120000	0	0	129610000	0	42493000	136260000	17815000	0	0	65847000	30258000				161.1	1454	A8K2U0;H0YGG5;F5H2Z2;H0YH14	A8K2U0;H0YGG5;F5H2Z2	Alpha-2-macroglobulin-like protein 1	A2ML1	4	0	3	0	2	1	2	0	0	2
0	0	0	0	0	0	0	0	0	0	0	0	0	0	0	0	0	0	0	0	0	0	0	0	0	0	0	0	0	4168000	0				29.225	248	P18124;A8MUD9	P18124;A8MUD9	60S ribosomal protein L7	RPL7	2	0	0	0	0	0	0	0	0	0
0	0	0	0	0	0	0	0	0	0	0	0	0	0	0	0	0	0	0	0	0	0	0	0	0	0	0	0	0	9146300	0				84.781	769	P05107;A8MYE6;J3KNI6	P05107;A8MYE6;J3KNI6	Integrin beta-2;Integrin beta	ITGB2	3	0	0	0	0	0	0	0	0	0
0	0	0	0	0	0	0	0	0	0	0	0	0	0	0	0	0	0	0	0	0	0	0	0	0	0	5012900	0	0	0	0				247.56	2181	Q01668-2;Q01668;B0FYA3;Q59GD8;F5H313	Q01668-2;Q01668;B0FYA3	Voltage-dependent L-type calcium channel subunit alpha-1D	CACNA1D	5	0	0	0	0	0	0	0	0	0
0	0	0	0	0	0	0	0	0	0	0	0	0	0	0	0	0	0	0	0	0	0	0	0	0	0	0	0	0	2764900	0				192.87	1744	B0UZ83;P0C0L4;P0C0L4-2;F5H2J9;CON__ENSEMBL:ENSBTAP00000007350;CON__P01030	B0UZ83;P0C0L4;P0C0L4-2	Complement C4-A;Complement C4 beta chain;Complement C4-A alpha chain;C4a anaphylatoxin;C4b-A;C4d-A;Complement C4 gamma chain	C4A	6	0	0	0	0	0	0	0	0	0
8235200	0	11652000	6920200	8275900	14523000	0	7473900	9245800	22342000	9249900	8322800	10650000	30163000	14970000	9414700	0	0	18355000	34772000	0	0	9349000	0	0	0	36900000	0	0	19881000	11165000				21.429	192	P15153;B1AH80;B1AH77;P63000-2;P60763;P63000;B1AH78;J3QLK0;J3KSC4	P15153;B1AH80;B1AH77;P63000-2;P60763;P63000;B1AH78;J3QLK0;J3KSC4	Ras-related C3 botulinum toxin substrate 2;Ras-related C3 botulinum toxin substrate 3;Ras-related C3 botulinum toxin substrate 1	RAC2;RAC3;RAC1	9	1	0	1	0	0	1	0	0	0
0	0	0	0	0	0	0	0	0	0	0	0	12502000	9639100	0	0	0	3428900	0	0	0	0	0	0	0	0	0	0	0	0	0				93.313	836	Q15063;B1ALD8;B1ALD9;Q15063-3;Q15063-2;Q15063-4;F5H628;CON__Q2KJC7	Q15063;B1ALD8;B1ALD9;Q15063-3;Q15063-2;Q15063-4;F5H628	Periostin	POSTN	8	0	0	0	0	0	0	0	0	0
0	0	0	0	0	23338000	0	13477000	13202000	0	0	8106800	0	0	0	0	0	0	0	22659000	0	0	0	0	0	0	0	0	0	0	0				61.692	559	B1AVU8;P07602-3;C9JIZ6;P07602-2;P07602	B1AVU8;P07602-3;C9JIZ6;P07602-2;P07602	Proactivator polypeptide;Saposin-A;Saposin-B-Val;Saposin-B;Saposin-C;Saposin-D	PSAP	5	0	0	0	0	0	1	0	1	1
0	0	0	0	0	0	0	0	0	0	0	0	0	0	0	0	0	0	0	0	0	0	0	0	0	0	0	0	0	0	13200000				56.634	513	B3KUE5;P55058;P55058-2;P55058-3	B3KUE5;P55058;P55058-2;P55058-3	Phospholipid transfer protein	PLTP	4	0	0	0	0	0	0	0	0	0
0	0	0	0	0	0	0	0	0	0	0	0	0	0	0	0	0	0	0	0	0	0	0	0	0	0	0	0	0	3016300	0				24.722	222	P04179;P04179-2;B3KUK2;B4E3K9	P04179;P04179-2;B3KUK2;B4E3K9	Superoxide dismutase [Mn], mitochondrial;Superoxide dismutase	SOD2	4	0	0	0	0	0	0	0	0	0
0	2101900	0	0	0	0	0	0	0	0	0	0	6814900	2940900	2336000	0	0	0	0	0	0	0	0	0	0	0	0	0	0	0	0				35.943	330	B4DUT8;Q99439;B4DDF4;Q99439-2;K7ES69;H3BQH0;H3BVI6;H3BTZ5;H3BQR6	B4DUT8;Q99439;B4DDF4;Q99439-2;K7ES69;H3BQH0;H3BVI6	Calponin-2	CNN2	9	0	1	0	0	0	0	1	0	0
11384000	8092100	0	0	0	0	60946000	0	0	0	0	0	0	0	17795000	8884900	0	14516000	19240000	0	0	0	0	0	0	0	7787200	0	0	1559100000	0				16.621	151	K7ES00;P68431;P84243;Q16695;Q71DI3;Q6NXT2;K7EK07;B4DEB1;K7EP01;K7EMV3	K7ES00;P68431;P84243;Q16695;Q71DI3;Q6NXT2;K7EK07;B4DEB1;K7EP01;K7EMV3	Histone H3.1;Histone H3.3;Histone H3.1t;Histone H3.2;Histone H3.3C;Histone H3	HIST1H3A;H3F3A;HIST3H3;HIST2H3A;H3F3C	10	0	0	0	0	0	0	0	0	0
0	0	0	0	0	0	0	0	0	0	0	0	0	0	0	0	0	0	0	0	0	0	0	0	0	0	0	0	0	242220	0				48.207	430	Q9UJU6;H0Y5J4;B4DEM2	Q9UJU6;H0Y5J4;B4DEM2	Drebrin-like protein	DBNL	3	0	0	0	0	0	0	0	0	0
0	0	0	0	0	0	0	0	0	0	0	0	0	0	0	0	0	0	0	0	1302200	0	0	0	0	0	0	0	0	0	0				32.949	286	P47755;F8W9N7;B4DG50;C9JUG7	P47755;F8W9N7;B4DG50;C9JUG7	F-actin-capping protein subunit alpha-2	CAPZA2	4	0	0	0	0	0	0	0	0	0
0	0	0	0	0	0	0	0	0	0	0	0	0	0	0	0	0	0	0	0	0	0	0	0	0	0	0	0	0	8549200	0				71.502	627	B4DGP8;P27824;B4E2T8	B4DGP8;P27824;B4E2T8	Calnexin	CANX	3	0	0	0	0	0	0	0	0	0
0	0	0	0	0	0	0	0	0	0	0	0	0	0	0	0	0	0	0	0	0	0	0	0	0	0	0	0	0	0	3148100				85.496	781	P35222;B4DGU4	P35222;B4DGU4	Catenin beta-1	CTNNB1	2	0	0	0	0	0	0	0	0	0
0	0	29276000	0	0	0	0	0	0	0	0	0	0	0	0	0	0	0	0	0	0	0	0	0	0	0	0	0	0	0	0				44.228	379	B4DIH5;H0YM03	B4DIH5;H0YM03		COPS2	2	0	0	4	0	0	0	0	0	0
0	0	0	0	0	0	0	0	0	0	0	0	0	0	0	0	0	1021000	0	0	0	0	0	0	0	0	0	0	0	0	0				46.263	418	O60235;B4DL57	O60235;B4DL57	Transmembrane protease serine 11D;Transmembrane protease serine 11D non-catalytic chain;Transmembrane protease serine 11D catalytic chain	TMPRSS11D	2	1	0	0	3	0	1	0	0	0
0	0	0	0	0	0	0	0	0	0	0	0	0	0	0	0	0	0	0	0	0	0	0	0	0	0	0	0	0	1548700	0				62.942	548	O43776;B4DN60	O43776;B4DN60	Asparagine--tRNA ligase, cytoplasmic	NARS	2	0	0	0	0	0	0	0	0	0
0	0	0	0	0	0	0	0	0	0	0	0	0	0	0	0	0	0	0	0	0	0	0	19135000	0	0	0	0	0	0	0				35.548	314	Q9BRF8;Q9BRF8-2;B4DQ68	Q9BRF8;Q9BRF8-2;B4DQ68	Calcineurin-like phosphoesterase domain-containing protein 1	CPPED1	3	1	1	0	1	0	0	0	0	1
0	0	0	0	0	0	0	0	0	0	0	0	0	0	0	0	0	0	0	0	0	0	0	0	0	0	0	0	0	3711900	0				58.502	520	O95498;O95498-6;O95498-2;J3QT03;J3KQ55;J3KQQ7;O95498-4;O95498-3;B4DQB2;E9PL76;E9PQ75;E9PLK5;O95498-5;E9PRD9;E9PK31	O95498;O95498-6;O95498-2;J3QT03;J3KQ55;J3KQQ7;O95498-4;O95498-3;B4DQB2;E9PL76;E9PQ75;E9PLK5;O95498-5;E9PRD9;E9PK31	Vascular non-inflammatory molecule 2	VNN2	15	0	1	0	0	0	1	0	1	0
113320000	195540000	62350000	290510000	95776000	89668000	0	95792000	83163000	53777000	101070000	72332000	109570000	91820000	242440000	109590000	74403000	98633000	150070000	147940000	235390000	0	24833000	18391000	30668000	0	66996000	0	13408000	67898000	49216000				53.139	483	P52209;B4DQJ8;F5H7U0;K7EM49;K7EPF6;K7EMN2;K7ELN9	P52209;B4DQJ8;F5H7U0;K7EM49	6-phosphogluconate dehydrogenase, decarboxylating	PGD	7	2	4	0	2	1	1	0	2	1
13658000	31944000	0	49269000	3172100	5793100	1168400000	12045000	23526000	107350000	0	15926000	0	17677000	61250000	8409500	31257000	0	99419000	0	3853100	0	0	0	0	42037000	180170000	0	35391000	449110000	34197000				18.041	166	B4DR52;Q5QNW6-2;Q5QNW6;Q93079;P23527;P58876;Q99877;Q99880;P33778;Q8N257;Q96A08	B4DR52;Q5QNW6-2;Q5QNW6;Q93079;P23527;P58876;Q99877;Q99880;P33778;Q8N257	Histone H2B;Histone H2B type 2-F;Histone H2B type 1-H;Histone H2B type 1-O;Histone H2B type 1-D;Histone H2B type 1-N;Histone H2B type 1-L;Histone H2B type 1-B;Histone H2B type 3-B	HIST2H2BF;HIST1H2BH;HIST1H2BO;HIST1H2BD;HIST1H2BN;HIST1H2BL;HIST1H2BB;HIST3H2BB	11	1	2	0	1	0	0	3	1	1
0	0	0	0	0	0	0	0	0	0	0	0	0	0	0	0	0	4182100	0	0	0	0	0	0	0	0	2566800	0	0	0	0				33.67	306	P07910;G3V2Q1;P07910-2;G3V4C1;B4DY08;G3V4W0;P07910-4;G3V576;G3V575;G3V555;B4DSU6;G3V251;G3V3K6;G3V5X6;G3V4M8;O60812;P07910-3;G3V2H6	P07910;G3V2Q1;P07910-2;G3V4C1;B4DY08;G3V4W0;P07910-4;G3V576;G3V575;G3V555;B4DSU6;G3V251;G3V3K6;G3V5X6;G3V4M8;O60812;P07910-3;G3V2H6	Heterogeneous nuclear ribonucleoproteins C1/C2;Heterogeneous nuclear ribonucleoprotein C-like 1	HNRNPC;HNRNPCL1	18	0	0	0	0	0	0	0	0	0
0	0	0	0	0	0	0	0	0	0	0	0	0	0	0	0	0	0	0	1502400	0	0	0	0	0	0	0	0	0	0	0				123.8	1134	P18206;P18206-2;B4DTM7;P18206-3	P18206;P18206-2;B4DTM7;P18206-3	Vinculin	VCL	4	0	0	0	0	0	0	0	0	0
43409000	49612000	11689000	45436000	9208700	13799000	49882000	29781000	14591000	36800000	20859000	29763000	7928000	18417000	8885400	28536000	23446000	8292400	33235000	33088000	0	0	0	17440000	0	0	21241000	0	0	10431000	15010000				38.498	348	P40121;P40121-2;B4DU58;E7ENU9;B8ZZL6;H7C0X8	P40121;P40121-2;B4DU58;E7ENU9;B8ZZL6	Macrophage-capping protein	CAPG	6	2	2	0	1	1	1	1	1	0
0	0	0	0	0	0	0	0	0	0	0	0	0	0	0	0	0	0	0	0	0	0	0	0	0	0	0	0	0	0	8018700				26.816	234	J3KQE5;B5MDF5;P62826;F5H018;B4DV51	J3KQE5;B5MDF5;P62826;F5H018;B4DV51	GTP-binding nuclear protein Ran	RAN	5	0	0	0	0	0	0	0	0	0
0	0	0	0	0	0	0	0	0	0	0	0	0	0	0	0	0	0	0	0	0	0	0	0	0	0	0	0	0	7207600	0				54.389	505	P50995;B4DVE7	P50995;B4DVE7	Annexin A11;Annexin	ANXA11	2	0	0	0	0	0	0	0	0	0
0	0	9826200	0	0	0	0	0	0	0	0	0	0	0	0	0	0	0	0	0	0	0	0	0	0	0	0	0	0	0	0				89.657	825	P24394;B4E076	P24394;B4E076	Interleukin-4 receptor subunit alpha;Soluble interleukin-4 receptor subunit alpha	IL4R	2	0	0	1	0	0	0	0	0	0
0	0	0	0	0	0	0	0	0	0	0	0	9751300	0	0	0	0	19959000	0	0	0	0	0	0	0	0	0	0	0	9408000	0				59.491	543	E9PGN7;B4E1F0;P05155;B4E1H2;H9KV48	E9PGN7;B4E1F0;P05155;B4E1H2;H9KV48	Plasma protease C1 inhibitor	SERPING1	5	0	0	0	0	0	0	0	0	0
8602700	7913900	8073400	0	11029000	20762000	0	9965500	11762000	0	40365000	16559000	68864000	66958000	11630000	69632000	13286000	43243000	13121000	9743300	20411000	0	26351000	0	9893700	0	52636000	0	17272000	13189000	21222000				140.94	1266	B4E1Z4;P00751;E7ETN3;H7C5H1;P00751-2;B0UXW4;C9JRT3;H7C526	B4E1Z4;P00751;E7ETN3;H7C5H1	Complement factor B;Complement factor B Ba fragment;Complement factor B Bb fragment	CFB	8	1	1	1	0	0	2	0	1	0
0	0	0	0	0	0	0	0	0	0	0	0	0	0	0	0	0	0	0	0	0	0	0	0	0	0	0	0	0	5665000	0				31.73	288	P27105;B4E2V5;P27105-2	P27105;B4E2V5;P27105-2	Erythrocyte band 7 integral membrane protein	STOM	3	0	0	0	0	0	0	0	0	0
0	0	0	0	0	0	0	0	0	0	0	0	0	0	0	0	0	0	0	0	0	0	0	0	0	0	652740	0	0	0	0				75.207	664	Q14515;B4E2Z0	Q14515;B4E2Z0	SPARC-like protein 1	SPARCL1	2	1	0	0	0	0	0	0	0	0
0	0	0	0	0	0	0	0	0	0	0	0	0	0	0	0	0	0	0	0	0	0	0	0	0	0	0	0	0	814680	0				120.84	1101	P53396;P53396-2;B4E3P0	P53396;P53396-2;B4E3P0	ATP-citrate synthase	ACLY	3	0	0	0	0	0	0	0	0	0
0	0	0	0	0	0	0	0	0	0	0	0	0	0	0	0	0	0	0	0	0	0	0	0	0	0	0	0	0	2141100	0				53.9	492	Q15084-2;B5MCQ5;F8WA83;Q15084;B7Z254	Q15084-2;B5MCQ5;F8WA83;Q15084;B7Z254	Protein disulfide-isomerase A6	PDIA6	5	0	1	0	0	0	0	0	0	0
0	0	0	0	0	0	0	0	0	0	0	0	0	0	0	0	0	0	0	0	0	0	0	0	0	6945100	0	0	0	0	0				52.384	474	P48637;B6F210;B7Z514	P48637;B6F210	Glutathione synthetase	GSS	3	0	0	0	1	0	0	0	0	0
0	0	0	0	0	0	0	0	0	0	0	0	0	0	0	0	0	0	0	0	0	0	0	0	0	0	4193400	0	0	0	0				68.303	617	P38606;B7Z1R5;C9JVW8;C9JA17	P38606;B7Z1R5	V-type proton ATPase catalytic subunit A	ATP6V1A	4	0	0	0	0	0	0	0	0	0
0	0	0	0	0	0	0	0	0	0	0	0	0	0	0	0	0	0	0	0	0	0	0	0	0	0	0	0	0	3253400	0				25.006	217	Q14964;P20340;P20340-2;Q9NRW1;H0YGL6;B7Z337;F5H668;H7BYW1;F5GZB1;J3KR73;C9JU14;F5GXN4;C9JB90	Q14964;P20340;P20340-2;Q9NRW1;H0YGL6;B7Z337;F5H668;H7BYW1;F5GZB1;J3KR73;C9JU14;F5GXN4;C9JB90	Ras-related protein Rab-39A;Ras-related protein Rab-6A;Ras-related protein Rab-6B	RAB39A;RAB6A;RAB6B	13	0	0	0	0	0	0	0	0	0
0	0	0	0	0	0	0	0	0	0	0	0	7461200	0	3740600	0	0	0	0	0	0	0	0	0	0	0	0	0	0	0	0				103.28	919	P55786;E9PLK3;B7Z463;H0YDG0	P55786;E9PLK3;B7Z463;H0YDG0	Puromycin-sensitive aminopeptidase	NPEPPS	4	1	0	0	0	0	0	0	0	0
0	0	0	0	0	0	0	0	0	0	0	0	22062000	14235000	15400000	15088000	0	16040000	10435000	0	27246000	0	0	0	0	0	12789000	0	0	10992000	0				103.88	935	B7ZKJ8;Q14624;Q14624-2;Q14624-3;Q14624-4;H7C0L5;F5GXQ1	B7ZKJ8;Q14624;Q14624-2;Q14624-3;Q14624-4;H7C0L5;F5GXQ1	Inter-alpha-trypsin inhibitor heavy chain H4;70 kDa inter-alpha-trypsin inhibitor heavy chain H4;35 kDa inter-alpha-trypsin inhibitor heavy chain H4	ITIH4	7	0	0	0	0	0	0	0	0	0
0	0	0	0	0	0	0	0	0	0	0	0	0	0	0	0	0	0	0	0	0	0	0	0	0	7913600	0	0	0	0	0				19.916	181	Q9UK76-2;Q9UK76;F5GY98;Q9UK76-3;B8ZZT7;J3KT51;J3KSH8	Q9UK76-2;Q9UK76;F5GY98;Q9UK76-3;B8ZZT7;J3KT51;J3KSH8	Hematological and neurological expressed 1 protein	HN1	7	0	0	0	0	0	0	0	0	0
0	15198000	0	0	0	0	0	0	0	0	0	0	0	0	0	0	0	0	0	0	0	0	0	0	0	0	0	0	0	0	0				38.627	352	P40925-3;P40925;P40925-2;B9A041;B8ZZ51;C9JF79;C9JRL4	P40925-3;P40925;P40925-2;B9A041;B8ZZ51;C9JF79	Malate dehydrogenase, cytoplasmic;Malate dehydrogenase	MDH1	7	0	1	0	0	1	1	0	1	1
48963000	116430000	37319000	42452000	101830000	112010000	0	113040000	87770000	0	16264000	40619000	78731000	106080000	76668000	44103000	147500000	320550000	79260000	150680000	222950000	0	16222000	16361000	0	35424000	151630000	0	75991000	98451000	47198000				23.063	214	B9A064;P0CG04	B9A064;P0CG04	Immunoglobulin lambda-like polypeptide 5;Ig lambda-1 chain C regions	IGLL5;IGLC1	2	1	3	0	1	2	2	0	2	2
0	0	0	0	0	0	0	0	0	0	0	0	0	0	0	0	0	0	0	0	10358000	0	0	0	0	0	0	0	0	0	0				11.006	98	P01040;C9J0E4	P01040;C9J0E4	Cystatin-A	CSTA	2	0	0	0	0	0	0	0	0	0
0	0	0	0	0	0	0	0	0	0	0	0	0	0	0	0	0	0	0	0	9352500	0	0	0	0	0	0	0	0	0	0	+			84.347	736	O00522;O00522-3;C9JF32;C9J718;C9JEW7;C9JBN7;C9J3W7;C9JD81;C9JJM9;C9JSG7;C9JXI9;C9JI47	O00522;O00522-3;C9JF32;C9J718;C9JEW7;C9JBN7;C9J3W7;C9JD81;C9JJM9;C9JSG7;C9JXI9;C9JI47	Krev interaction trapped protein 1	KRIT1	12	0	0	1	0	0	0	0	0	0
0	0	0	0	0	0	3635000	0	0	0	0	0	0	0	0	0	0	0	0	0	0	0	0	0	0	0	0	0	0	0	0	+			13.228	115	C9JBF1	C9JBF1		C2orf74	1	0	0	0	0	0	0	1	0	0
0	0	0	0	0	0	0	0	0	0	0	0	0	0	0	0	0	0	0	0	0	0	0	0	0	0	905580	0	0	0	0				62.171	584	G5E977;Q6XQN6-2;C9JC60;Q6XQN6;Q6XQN6-3	G5E977;Q6XQN6-2;C9JC60;Q6XQN6;Q6XQN6-3	Nicotinate phosphoribosyltransferase	NAPRT1	5	1	1	0	1	0	0	0	0	0
0	0	0	0	0	0	0	0	0	0	0	0	0	0	0	0	0	0	0	0	0	0	0	0	14397000	0	0	0	0	0	0				50.404	487	P19971-2;P19971;C9JGI3	P19971-2;P19971;C9JGI3	Thymidine phosphorylase	TYMP	3	0	0	0	1	0	0	0	0	0
0	0	0	0	0	0	0	0	0	0	0	0	0	0	0	0	0	0	0	0	5840000	0	0	0	0	0	0	0	0	0	0				81.673	737	C9JIF9;P13798	C9JIF9;P13798	Acylamino-acid-releasing enzyme	APEH	2	0	0	0	0	0	0	0	0	0
0	0	0	5662800	0	0	0	3093300	0	0	0	0	6966000	0	0	0	0	8004000	7737400	3636900	0	0	0	0	0	0	4731100	0	0	0	0				12.895	118	P58546;C9JL85	P58546;C9JL85	Myotrophin	MTPN	2	0	1	0	1	0	0	0	0	0
0	0	0	0	0	4995300	0	0	0	0	0	0	0	0	0	0	0	0	0	0	0	0	0	0	0	0	0	0	0	0	0				68.135	583	C9JLX5;Q3ZCX4;E7ER33;C9K0F2;C9JZ58	C9JLX5;Q3ZCX4;E7ER33;C9K0F2;C9JZ58	Zinc finger protein 568	ZNF568	5	0	0	0	1	0	0	0	0	0
81491000	7689500	23656000	58679000	30480000	27848000	0	35119000	18388000	0	0	0	0	0	12723000	7280800	0	28979000	12293000	16606000	0	0	36649000	0	20676000	20804000	0	0	0	0	0				50.394	453	P30838;E9PNN6;C9JMC5;A8MYB8;I3L3I9;C9JKT2;I3L1H6;I3L4E5;I3L3W9	P30838;E9PNN6;C9JMC5;A8MYB8;I3L3I9	Aldehyde dehydrogenase, dimeric NADP-preferring	ALDH3A1	9	3	0	1	3	2	2	0	3	1
0	0	0	0	0	0	0	0	0	0	0	0	0	0	0	0	0	0	0	0	2440200	0	0	0	0	0	0	0	0	0	0				39.383	350	P46976;P46976-2;D3DNH0;C9JQ42;P46976-3;G5E9W8	P46976;P46976-2;D3DNH0;C9JQ42;P46976-3;G5E9W8	Glycogenin-1	GYG1	6	0	0	0	0	0	0	0	0	0
0	0	0	0	0	0	0	0	0	0	0	0	0	0	0	0	0	0	0	7078300	0	0	0	29244000	0	0	0	0	0	0	0				36.537	316	C9JRZ8-2;O60218	C9JRZ8-2;O60218	Aldo-keto reductase family 1 member B10	AKR1B10	2	0	0	0	0	0	0	0	0	0
0	0	0	0	0	0	0	0	0	0	0	0	0	0	0	0	0	0	677450	0	0	0	0	0	0	0	0	0	0	0	0				46.937	416	J3KQ32;Q9NTK5;Q9NTK5-3;C9JTK6	J3KQ32;Q9NTK5;Q9NTK5-3;C9JTK6	Obg-like ATPase 1	OLA1	4	0	0	0	0	0	0	0	0	0
0	0	0	0	0	0	0	0	0	26530000	0	0	0	25638000	6656400	8964100	0	0	0	0	0	0	18677000	0	6975400	0	8819400	0	0	4687700	6964200				70.036	622	P00734;E9PIT3;C9JV37;CON__P00735	P00734;E9PIT3;C9JV37	Prothrombin;Activation peptide fragment 1;Activation peptide fragment 2;Thrombin light chain;Thrombin heavy chain	F2	4	1	0	0	0	0	0	0	0	0
0	1943800	0	3854900	0	12741000	0	9397900	7624000	36073000	10511000	18378000	23711000	333940000	28458000	12970000	8679200	18073000	16179000	35516000	0	0	249890000	0	4442900	0	34548000	0	3501600	22607000	5101900				39.411	368	C9JV77;P02765;CON__P12763	C9JV77;P02765	Alpha-2-HS-glycoprotein;Alpha-2-HS-glycoprotein chain A;Alpha-2-HS-glycoprotein chain B	AHSG	3	0	0	0	0	0	1	0	1	1
0	0	0	0	0	0	0	0	0	0	0	0	0	0	0	0	0	0	0	923470	0	0	0	0	0	0	0	0	0	0	0	+			30.116	281	C9JYG3	C9JYG3		DLG4	1	0	0	0	0	0	0	0	0	0
0	0	0	13871000	0	6884900	0	0	0	0	0	0	0	0	0	0	16658000	0	0	0	0	0	0	0	0	0	0	0	0	0	0				20.546	178	O15145;C9JZD1;F8VR50	O15145;C9JZD1	Actin-related protein 2/3 complex subunit 3	ARPC3	3	0	0	0	1	0	1	0	0	2
0	0	0	0	0	0	0	0	0	0	0	0	0	0	0	0	0	0	0	0	0	0	0	0	0	410560000	0	0	0	0	0			+	14.186	123	CON__P00711	CON__P00711			1	0	0	0	0	0	0	0	0	0
3211300000	713450000	4729200000	1607100000	2495600000	1226000000	1687500000	1456000000	1652300000	499350000	3217000000	1860300000	1165500000	470210000	1237600000	847600000	2001400000	1135100000	1253400000	1282300000	2741400000	0	2166700000	1753700000	2364200000	3072700000	525400000	3054800000	1804100000	767430000	536180000			+	24.409	231	CON__P00761	CON__P00761			1	4	0	3	3	3	2	3	3	2
0	1843500000	0	181850000	0	0	0	0	149360000	4072900000	0	0	0	0	0	268470000	5045700000	0	0	0	0	0	605510000	0	0	492750000	0	0	0	0	0			+	15.184	142	CON__P01966	CON__P01966			1	0	8	0	1	0	0	0	0	0
0	0	0	0	0	0	0	0	0	0	0	0	0	0	0	0	0	903720	0	0	0	0	0	0	0	0	0	0	0	143520000	0			+	51.621	472	CON__P02533;P02533;CON__Q61782;K7ESE1	CON__P02533;P02533	Keratin, type I cytoskeletal 14	KRT14	4	0	0	0	0	0	0	0	0	0
111560000	62815000	21960000	33707000	0	177650000	0	101000000	56142000	0	543870000	131070000	112590000	106570000	51026000	21110000	70246000	71981000	96454000	156840000	112510000	0	77693000	66744000	46620000	407290000	127350000	0	31466000	3730400000	0			+	60.044	564	CON__P02538;P02538;CON__P12035;J3QST3;P12035;CON__O95678;O95678;CON__Q5XKE5;Q5XKE5;CON__Q8VED5;CON__Q3TTY5;CON__Q6ISB0;CON__Q9NSB2;Q9NSB2;P05787-2;CON__P05787;P05787;CON__P08729;CON__Q3KNV1;P08729;CON__Q9DCV7;F8VZY5;F8VU64;F8W1U3;F8VUG2;H0YIN9;F8VRG4	CON__P02538;P02538	Keratin, type II cytoskeletal 6A	KRT6A	27	1	1	0	0	0	3	0	2	0
0	0	0	14936000	0	0	91447000	0	0	1529000000	0	0	0	0	0	0	0	0	0	0	0	0	0	259360000	110420000	1473100000	0	437000000	0	0	0			+	22.975	199	CON__P02662	CON__P02662			1	0	0	0	0	0	0	0	0	0
0	0	0	0	0	0	0	0	0	0	0	0	0	0	0	0	0	0	0	0	0	0	0	0	0	0	0	4649800	0	0	0			+	24.348	207	CON__P02663	CON__P02663			1	0	0	0	0	0	0	0	0	0
0	0	0	0	0	0	0	0	0	242440000	0	0	0	0	0	0	0	0	0	0	0	0	0	0	0	0	0	1414100000	0	0	0			+	23.583	209	CON__P02666	CON__P02666			1	0	0	0	0	0	0	0	0	0
0	0	0	0	0	0	0	0	0	0	0	0	0	0	0	0	0	0	0	0	0	0	0	0	0	600320000	0	81291000	0	0	0			+	18.974	169	CON__P02668	CON__P02668			1	0	0	0	0	0	0	0	0	0
0	0	0	0	0	0	0	0	0	0	0	0	0	0	0	0	0	0	0	0	0	0	0	65066000	43065000	99439000	0	937710000	0	0	0			+	18.281	162	CON__P02754	CON__P02754			1	0	0	0	0	0	0	0	0	0
17003000000	19836000000	14989000000	21442000000	15301000000	11710000000	10600000000	38582000000	23107000000	52128000000	32082000000	60111000000	73398000000	156770000000	75319000000	80033000000	35968000000	87513000000	35586000000	54232000000	30669000000	23853000000	120890000000	7261500000	37285000000	31795000000	82179000000	13900000000	35233000000	40471000000	60495000000			+	69.366	609	CON__P02768-1;P02768;B7WNR0;D6RHD5;H0YA55;C9JKR2;P02768-2;H7C013	CON__P02768-1;P02768;B7WNR0;D6RHD5;H0YA55;C9JKR2;P02768-2	Serum albumin	ALB	8	23	55	21	36	33	31	22	64	37
0	0	0	31901000	0	0	0	0	0	152140000	0	0	0	0	0	0	0	0	0	0	0	0	0	0	0	0	18958000	946510000	67606000	352820000	128480000			+	69.293	607	CON__P02769	CON__P02769			1	0	0	0	0	0	0	0	0	0
7010700	9457400	17632000	0	0	0	0	12615000	9470900	0	33178000	0	3495700	11450000	0	0	8151200	3753500	22823000	6883500	0	0	0	65235000	0	0	8305700	0	15081000	34985000	7471300			+	66.017	644	CON__P04264;P04264;CON__ENSEMBL:ENSBTAP00000038253	CON__P04264;P04264	Keratin, type II cytoskeletal 1	KRT1	3	0	1	0	0	0	1	0	1	0
0	21172000	0	0	0	0	0	0	16525000	0	0	0	0	0	0	0	0	0	0	0	0	0	0	0	0	0	0	0	0	658250000	0			+	44.091	400	CON__P08727;P08727;CON__P19001;C9JM50;K7EMS3	CON__P08727;P08727;CON__P19001	Keratin, type I cytoskeletal 19	KRT19	5	0	0	0	0	0	0	0	0	0
0	21055000	0	0	0	0	0	15358000	0	103210000	125060000	21837000	142670000	114100000	21447000	15067000	0	60452000	0	65499000	8397400	0	0	0	0	0	92597000	0	0	791940000	0			+	51.267	473	CON__P08779;P08779;CON__Q6IFX2;CON__Q3ZAW8;CON__Q9Z2K1;CON__Q9D312;CON__P35900;P35900;K7ENW6;K7ENV3	CON__P08779;P08779	Keratin, type I cytoskeletal 16	KRT16	10	0	0	0	0	0	0	0	1	0
0	0	0	0	0	0	0	0	0	0	0	0	0	0	0	0	0	0	0	0	0	0	0	0	0	0	0	0	0	32085000	0			+	59.51	593	CON__P13645;P13645	CON__P13645;P13645	Keratin, type I cytoskeletal 10	KRT10	2	0	0	0	0	0	0	0	0	0
0	13997000	34520000	52467000	0	38322000	20471000	87742000	15057000	30521000	0	60923000	0	2473400	66868000	20256000	40719000	6317500	12323000	140600000	5195200	0	5766700	18700000	25249000	49167000	11682000	39650000	27265000	5139900000	12026000			+	49.586	458	CON__P13646-1;P13646;P13646-3;K7ERE3;CON__ENSEMBL:ENSP00000377550;P13646-2;K7EMD9;K7EQH6;K7EMJ2;CON__Q8N1A0;Q8N1A0;Q8N1A0-2	CON__P13646-1;P13646;P13646-3;K7ERE3;CON__ENSEMBL:ENSP00000377550;P13646-2	Keratin, type I cytoskeletal 13	KRT13	12	0	0	0	2	0	2	1	3	0
0	0	0	0	0	0	0	0	0	0	0	0	670010	0	0	0	0	0	0	0	0	0	0	0	0	0	1188700	0	0	166650000	0			+	62.378	590	CON__P13647;P13647;H0YI76;F8VV57;F8VU69	CON__P13647;P13647	Keratin, type II cytoskeletal 5	KRT5	5	0	0	0	0	0	0	0	0	0
0	1450600	0	22165000	0	2694000	0	2645800	0	0	928670	0	0	0	655440	740310	0	758110	0	0	0	0	0	0	849770	0	0	0	0	2339700000	0			+	63.91	594	CON__P19013;P19013;F5H8K9;F8VZR6;F8VX05;CON__Q32MB2;Q86Y46;Q86Y46-2;CON__Q3SY84;Q3SY84;H0YIC5	CON__P19013;P19013;F5H8K9	Keratin, type II cytoskeletal 4	KRT4	11	0	0	0	1	0	0	0	3	0
0	0	0	0	0	6398000	0	38083000	0	0	0	0	0	0	0	0	0	0	0	0	0	0	0	0	0	15953000	0	0	0	2209400	0			+	435.16	4061	CON__P20930;P20930	CON__P20930;P20930	Filaggrin	FLG	2	0	0	0	0	0	1	0	2	0
0	0	0	0	0	0	0	0	0	0	0	0	0	0	0	0	0	0	4618000	0	0	0	0	0	0	0	0	0	0	0	0			+	62.129	623	CON__P35527;P35527;K7EQQ3	CON__P35527;P35527;K7EQQ3	Keratin, type I cytoskeletal 9	KRT9	3	0	0	0	0	0	0	0	0	0
0	0	0	0	0	0	0	0	0	0	0	0	0	0	0	0	0	0	0	0	0	0	0	0	0	0	0	0	0	0	0			+	65.865	645	CON__P35908;P35908;CON__Q6IFZ6	CON__P35908;P35908	Keratin, type II cytoskeletal 2 epidermal	KRT2	3	0	0	0	0	0	0	0	0	0
5199200000	10824000000	3139600000	7838300000	3388800000	5515000000	3003800000	6689900000	3535900000	8390000000	3028900000	2761600000	5725300000	6210000000	6959200000	4453900000	3795300000	5976900000	16876000000	12940000000	18399000000	3466400000	3124400000	896030000	1338000000	307400000	9598700000	1154200000	3781700000	3565700000	3538700000			+	41.736	375	CON__P60712;P60709;Q5T8M7;P63267-2;E7EVS6;G5E9R0;C9JZR7;C9JUM1;C9JTX5;Q6S8J3;A5A3E0;P0CG38;Q9BYX7;P0CG39;F8WCH0	CON__P60712;P60709;Q5T8M7	Actin, cytoplasmic 1;Actin, cytoplasmic 1, N-terminally processed	ACTB;ACTA1	15	13	21	6	15	17	17	10	16	11
0	0	0	0	0	0	0	0	0	0	0	0	0	0	0	0	0	0	0	0	0	0	0	0	0	0	0	0	0	19221000	0			+	65.87	638	CON__Q01546;Q01546	CON__Q01546;Q01546	Keratin, type II cytoskeletal 2 oral	KRT76	2	0	0	0	0	0	0	0	0	0
0	0	0	0	0	0	0	0	0	0	0	0	0	0	0	0	0	0	0	0	0	0	0	0	0	0	0	0	0	34535000	0			+	48.105	432	CON__Q04695;Q04695;CON__Q9QWL7;K7EPJ9	CON__Q04695;Q04695;CON__Q9QWL7	Keratin, type I cytoskeletal 17	KRT17	4	0	0	0	0	0	0	0	0	0
0	0	0	0	0	0	0	0	0	0	0	0	0	0	0	0	0	0	0	0	0	0	0	0	0	0	0	0	0	0	1716200			+	68.932	618	CON__Q32PI4;E7ETH0;P05156;G3XAM2	CON__Q32PI4;E7ETH0;P05156;G3XAM2	Complement factor I;Complement factor I heavy chain;Complement factor I light chain	CFI	4	0	0	0	0	0	0	0	0	0
0	0	0	0	0	0	0	0	0	0	4234400000	0	0	0	0	0	0	0	0	0	0	0	0	0	0	0	0	0	0	0	0			+	57.407	511	CON__Q3MHH8	CON__Q3MHH8			1	0	0	1	1	0	0	0	0	2
0	0	0	0	0	0	0	0	0	0	0	0	0	0	0	0	0	0	0	0	0	0	0	0	0	0	0	0	0	10972000	0			+	56.964	521	CON__Q7RTT2;CON__Q8N1N4-2;Q8N1N4;Q8N1N4-2	CON__Q7RTT2;CON__Q8N1N4-2;Q8N1N4;Q8N1N4-2	Keratin, type II cytoskeletal 78	KRT78	4	0	0	0	0	0	0	0	0	0
0	0	0	0	0	0	0	0	0	0	0	0	0	0	0	0	0	0	0	0	0	0	0	0	0	0	0	0	0	996120	0			+	46.324	415	P05543;CON__Q9TT36	P05543;CON__Q9TT36	Thyroxine-binding globulin	SERPINA7	2	0	0	0	0	0	0	0	0	0
0	0	0	0	0	0	0	0	0	0	0	0	0	0	0	0	0	0	0	0	0	0	0	0	0	0	0	0	0	195840000	0	+			12.375	112	D6R9P2	D6R9P2		SLC9B2	1	0	0	0	0	0	0	0	0	0
0	0	0	0	0	2321700	0	0	0	0	0	0	0	0	0	0	0	1849900	0	0	0	0	979630	0	0	0	1256200	0	0	29547000	0				36.375	323	P12429;D6RFG5;D6RCA8;D6RAZ8;D6RA82	P12429;D6RFG5;D6RCA8;D6RAZ8	Annexin A3;Annexin	ANXA3	5	0	0	0	0	0	0	0	0	0
0	0	0	0	0	0	0	0	0	0	0	0	0	0	0	0	0	0	0	0	0	0	0	14207000	0	0	0	0	0	0	0				18.121	158	D6RD17;D6RHJ6;C9JA05	D6RD17;D6RHJ6		IGJ	3	0	0	0	0	0	0	1	0	0
43485000	26340000	0	41349000	0	26489000	0	71693000	37686000	51518000	53253000	118110000	440220000	116920000	86564000	50504000	55719000	311470000	25456000	45036000	37864000	0	57765000	0	12102000	0	83974000	0	0	50059000	22349000				53.02	476	D6RF35;D6RBJ7;D6RF20;CON__ENSEMBL:ENSBTAP00000018229;CON__Q3MHN5	D6RF35;D6RBJ7		GC	5	0	0	0	0	0	2	0	1	1
0	0	0	0	0	0	0	0	0	0	0	0	0	10723000	0	0	0	0	0	0	0	0	0	0	0	0	0	0	0	0	0				372.82	3396	P13611;P13611-5;P13611-2;P13611-3;E9PF17;D6RGZ6;P13611-4;Q86W61	P13611;P13611-5;P13611-2;P13611-3;E9PF17;D6RGZ6;P13611-4;Q86W61	Versican core protein	VCAN	8	0	0	0	0	0	0	0	0	0
0	0	0	0	0	0	0	0	0	0	0	0	0	0	0	0	0	0	0	0	0	0	0	0	0	0	0	0	0	2100300	0				42.835	394	Q92597;Q92597-2;Q92597-3;E5RIM2;E5RIV1;E5RGM5;E5RIR1;E5RG99	Q92597;Q92597-2;Q92597-3;E5RIM2;E5RIV1;E5RGM5;E5RIR1;E5RG99	Protein NDRG1	NDRG1	8	0	0	0	0	0	0	0	0	0
0	0	0	0	0	0	0	0	0	0	0	0	0	0	0	0	0	0	0	0	0	0	0	0	0	0	0	0	0	614490	0				24.669	230	O75608;O75608-2;E5RGR0;E5RJA0;E5RJ48	O75608;O75608-2;E5RGR0;E5RJA0;E5RJ48	Acyl-protein thioesterase 1	LYPLA1	5	0	0	0	0	0	0	0	0	0
0	189470000	0	5845800	0	0	0	2832900	0	0	0	7193200	5378000	0	0	0	211410000	5069400	459010000	13932000	1764100000	0	0	0	0	0	7825500	0	0	41992000	0				28.87	261	P00915;E5RHP7;E5RH81;E5RG43;E5RIF9;E5RFL2;E5RGU8;E5RFE7;E5RII2;H0YBE2;E5RJI8;E5RG81;E5RJF6;E5RHS7	P00915;E5RHP7;E5RH81;E5RG43;E5RIF9;E5RFL2;E5RGU8;E5RFE7;E5RII2	Carbonic anhydrase 1	CA1	14	0	4	0	0	0	0	0	0	0
0	0	0	0	0	0	0	0	0	0	0	0	0	0	0	0	0	0	0	3955500	0	0	0	0	0	0	0	0	0	0	0				14.306	119	E5RJD8;O75347;E5RIW3;E5RIX8	E5RJD8;O75347;E5RIW3;E5RIX8	Tubulin-specific chaperone A	TBCA	4	0	0	0	0	0	0	0	0	0
0	0	0	0	0	0	0	0	0	0	0	0	0	0	0	0	0	0	0	0	0	0	0	0	0	0	0	0	0	1277700	0				35.936	320	P08758;E7ENQ5;E9PHT9	P08758;E7ENQ5;E9PHT9	Annexin A5;Annexin	ANXA5	3	0	0	0	0	0	0	0	0	0
0	0	0	0	0	0	0	0	0	0	0	0	0	0	0	0	0	0	0	0	0	0	0	0	0	0	0	0	0	307600000	0				68.283	612	Q96G03;E7ENQ8;E9PD70	Q96G03;E7ENQ8;E9PD70	Phosphoglucomutase-2	PGM2	3	0	0	0	1	0	0	0	0	0
0	0	0	0	0	12064000	0	0	0	0	0	0	5782600	0	0	0	0	0	0	0	0	0	0	0	0	0	4685800	0	0	0	0				81.537	742	P16070;P16070-5;E7EPC6;P16070-7;P16070-3;P16070-4;P16070-6;P16070-17;P16070-9;P16070-8;P16070-16;P16070-10;P16070-11;P16070-13;P16070-14;P16070-12;P16070-18;H0Y5E4;P16070-15;H0Y2P0;H0YCV9;H0YDW7;H0YD17;H0YD13;H0YDX6;E9PKC6	P16070;P16070-5;E7EPC6;P16070-7;P16070-3;P16070-4;P16070-6;P16070-17;P16070-9;P16070-8;P16070-16;P16070-10;P16070-11;P16070-13;P16070-14;P16070-12;P16070-18;H0Y5E4;P16070-15;H0Y2P0;H0YCV9;H0YDW7;H0YD17;H0YD13;H0YDX6;E9PKC6	CD44 antigen	CD44	26	0	0	0	0	0	1	0	0	0
0	0	0	0	0	0	0	0	0	0	0	0	0	0	0	0	0	0	0	0	0	0	0	0	0	0	0	0	0	0	1355400				14.46	140	P37840;P37840-3;E7EPV7;P37840-2	P37840;P37840-3;E7EPV7;P37840-2	Alpha-synuclein	SNCA	4	0	0	0	0	0	0	0	0	0
0	0	0	0	0	0	0	0	0	0	0	0	0	0	0	0	0	0	0	0	0	0	0	0	0	0	0	0	0	11235000	0				69.412	586	P15311;E7EQR4	P15311;E7EQR4	Ezrin	EZR	2	0	1	1	0	0	0	0	0	0
717030000	605250000	1192800000	914430000	1379400000	884580000	4201000000	1068800000	1903600000	527170000	2306200000	859440000	1031900000	516460000	1946700000	898980000	1085800000	3170200000	794710000	528930000	440520000	60754000	1767400000	799350000	2918300000	951970000	752710000	1951300000	1001300000	7031000000	3298600000				78.181	710	P02788;E7ER44;E7EQB2;P02788-2;C9JCF5;C9J0S5	P02788;E7ER44;E7EQB2;P02788-2	Lactotransferrin;Kaliocin-1;Lactoferroxin-A;Lactoferroxin-B;Lactoferroxin-C	LTF	6	9	6	14	6	11	12	11	17	13
0	0	0	0	0	0	0	0	0	0	0	0	0	0	0	0	0	0	0	3077200	0	0	0	0	0	0	0	0	0	0	0				47.517	430	P00505;E7ERW2	P00505;E7ERW2	Aspartate aminotransferase, mitochondrial;Aspartate aminotransferase	GOT2	2	0	0	0	0	0	0	0	0	0
0	0	0	0	0	0	0	0	0	0	0	0	0	0	0	0	0	0	0	0	0	0	6146100	0	0	0	0	0	0	0	0				124.84	1096	E9PEN8;E7ESC6;Q9UIA9	E9PEN8;E7ESC6;Q9UIA9	Exportin-7	XPO7	3	0	0	0	0	0	0	0	0	0
0	4203600	0	0	0	0	0	0	5560500	0	9697600	0	8367800	0	0	0	4347400	3652000	0	0	13387000	0	0	5579300	0	0	5711600	0	0	13260000	11534000				57.832	501	P10909-2;P10909-5;P10909;P10909-4;E7ETA7;P10909-3;H0YC35;H0YAS8;H0YLK8;E7ERK6	P10909-2;P10909-5;P10909;P10909-4;E7ETA7;P10909-3;H0YC35;H0YAS8	Clusterin;Clusterin beta chain;Clusterin alpha chain;Clusterin	CLU	10	0	1	0	0	0	0	1	0	0
0	3152900	0	1480000	0	0	0	2040200	0	7239200	0	0	2325600	3758500	3545300	0	1683200	1240100	5080100	0	2719500	0	0	0	0	0	9225400	0	0	3894100	0				26.591	233	E7ETU3;P60953;P60953-1	E7ETU3;P60953	Cell division control protein 42 homolog	CDC42	3	0	0	0	0	0	0	0	0	0
8392200	32216000	8140000	20180000	8254600	16025000	0	14858000	29190000	0	9831800	13720000	18570000	8742500	15926000	12381000	11954000	45703000	71292000	0	44305000	0	17115000	0	10472000	0	29231000	0	0	18929000	8311900				51.18	449	E7EU23;P50395;P50395-2;Q5SX87;Q5SX90	E7EU23;P50395;P50395-2;Q5SX87	Rab GDP dissociation inhibitor beta	GDI2	5	2	3	0	1	1	1	0	0	3
283420000	1031700000	180110000	986900000	236090000	467370000	143560000	467590000	354500000	1108700000	298210000	163690000	464940000	555660000	802970000	409430000	280150000	268830000	832670000	442010000	695030000	0	237440000	96472000	200910000	183140000	681400000	102020000	161770000	315730000	405830000				36.053	335	P04406;E7EUT4;E7EUT5	P04406;E7EUT4;E7EUT5	Glyceraldehyde-3-phosphate dehydrogenase	GAPDH	3	2	8	3	6	3	6	2	5	5
0	0	0	0	0	0	0	0	0	0	0	0	0	0	0	0	0	0	0	0	0	0	0	0	333940	0	0	0	0	0	0				31.351	310	P10163;E9PAL0;E7EXA8	P10163;E9PAL0;E7EXA8	Basic salivary proline-rich protein 4;Protein N1;Glycosylated protein A;Peptide P-D	PRB4	3	0	0	0	0	0	0	0	0	0
0	0	0	1623700	0	0	0	0	0	0	0	0	0	0	0	0	0	0	0	0	0	0	9168000	0	0	0	0	0	0	0	0				62.591	568	P23141-2;P23141;E9PAU8	P23141-2;P23141;E9PAU8	Liver carboxylesterase 1	CES1	3	0	0	0	1	0	0	0	0	0
0	0	0	0	0	0	0	0	0	0	0	0	0	0	0	0	0	0	5635600	0	0	0	0	0	0	0	0	0	0	0	0				35.503	338	P40926;E9PDB2;G3XAL0	P40926;E9PDB2	Malate dehydrogenase, mitochondrial	MDH2	3	0	1	0	0	0	0	0	0	0
0	0	0	0	0	0	0	0	0	0	0	8539500	3878800	6357500	0	0	0	0	0	0	0	0	0	0	0	0	0	0	0	8054800	0				272.32	2477	P02751-15;P02751-7;P02751;P02751-3;E9PE77;P02751-8;P02751-13;P02751-14;P02751-9;F8W7G7;P02751-5;P02751-6;P02751-10;P02751-4;P02751-11;P02751-12;H0Y7Z1;E9PG29;P02751-2;H0Y4K8	P02751-15;P02751-7;P02751;P02751-3;E9PE77;P02751-8;P02751-13;P02751-14;P02751-9;F8W7G7;P02751-5;P02751-6;P02751-10;P02751-4;P02751-11;P02751-12	Fibronectin;Anastellin;Ugl-Y1;Ugl-Y2;Ugl-Y3	FN1	20	0	0	0	0	0	0	0	0	0
0	0	0	0	0	0	0	8596600	0	0	0	0	0	0	0	0	0	0	32267000	0	0	0	0	0	0	0	0	0	0	0	0				31.145	287	E9PGT2;J3KQ90;J3KQY0;P41439;P41439-2;F5H2G8	E9PGT2;J3KQ90;J3KQY0;P41439	Folate receptor gamma	FOLR3	6	0	0	0	0	0	0	0	1	0
0	0	0	0	0	0	0	0	0	0	0	0	0	0	0	0	0	0	0	0	0	0	0	0	0	0	11175000	0	0	0	0				49.973	461	P13489;E9PIM9;E9PLZ3;E9PMJ3;E9PIK5;E9PMN0;E9PMA9;E9PMI1;E9PR82	P13489;E9PIM9;E9PLZ3;E9PMJ3;E9PIK5;E9PMN0;E9PMA9;E9PMI1;E9PR82	Ribonuclease inhibitor	RNH1	9	0	0	0	0	0	0	0	0	0
0	0	0	0	0	0	0	0	0	0	0	0	0	0	0	0	0	0	0	0	2792400	0	0	0	0	0	0	0	0	0	0				22.017	201	Q92928;Q9H0U4;E9PLD0	Q92928;Q9H0U4;E9PLD0	Putative Ras-related protein Rab-1C;Ras-related protein Rab-1B	RAB1C;RAB1B	3	0	1	0	1	0	0	0	0	0
0	0	0	0	0	0	0	0	0	0	0	0	0	0	8863900	0	0	0	0	0	0	0	0	0	0	0	0	0	0	0	0				9.9937	91	P11684;E9PN95	P11684;E9PN95	Uteroglobin	SCGB1A1	2	0	0	0	0	0	0	0	0	0
0	0	0	0	0	0	0	0	0	0	0	0	0	0	0	0	0	0	0	0	0	0	0	0	0	0	0	0	0	12877000	0				14.529	130	E9PR17;P13987;E9PNW4	E9PR17;P13987;E9PNW4	CD59 glycoprotein	CD59	3	0	0	0	0	0	0	0	1	0
0	0	0	0	0	0	0	0	0	0	0	0	0	0	0	0	0	0	0	2478300	0	0	0	0	0	0	0	0	0	0	0				84.375	757	G3V180;G3V1D3;Q9NY33;Q9NY33-4;E9PQ14;E9PPK9;E9PKK8;E9PNX5	G3V180;G3V1D3;Q9NY33;Q9NY33-4;E9PQ14;E9PPK9;E9PKK8;E9PNX5	Dipeptidyl peptidase 3	DPP3	8	0	0	0	0	0	0	0	0	0
0	0	0	0	0	0	0	0	0	0	0	0	0	0	0	0	0	0	0	0	0	0	0	0	0	0	0	0	0	0	3520000				13.546	122	E9PQD6;P0DJI8	E9PQD6;P0DJI8	Serum amyloid A protein	SAA1	2	0	0	1	0	0	1	0	0	0
0	0	0	0	0	0	0	0	0	0	0	0	0	0	0	0	0	0	0	0	0	0	0	0	0	0	0	0	0	232260	0				35.102	312	O00764;O00764-2;F2Z2Y4;O00764-3	O00764;O00764-2;F2Z2Y4;O00764-3	Pyridoxal kinase	PDXK	4	0	1	0	0	0	0	0	1	0
0	0	0	0	0	0	0	0	0	0	0	0	0	0	0	0	0	0	0	0	0	0	0	0	0	0	0	0	0	4479500	0				65.335	570	P04839;F5GWD2;F5GWU5	P04839;F5GWD2;F5GWU5	Cytochrome b-245 heavy chain	CYBB	3	0	0	0	0	0	0	0	0	0
0	0	0	0	0	0	0	0	0	0	0	0	0	0	0	0	0	0	0	0	0	0	0	0	0	0	0	0	0	2064800	0				57.488	535	P78371;F5GWF6;F8VQ14	P78371;F5GWF6;F8VQ14	T-complex protein 1 subunit beta	CCT2	3	0	0	0	1	0	0	0	0	0
0	51348000	60632000	11999000	0	0	0	42654000	25371000	0	57806000	24868000	134610000	18656000	38473000	48647000	0	35907000	23437000	103570000	0	0	81813000	0	14918000	223310000	0	0	0	46041000	0				18.154	169	Q9UBC9;F5GZ12;B1AN48	Q9UBC9;F5GZ12;B1AN48	Small proline-rich protein 3	SPRR3	3	0	2	1	0	0	0	0	2	1
752240000	142200000	806320000	373190000	1204200000	429900000	121550000	177950000	585900000	48903000	3098000000	357120000	169720000	2793400	17004000	250210000	230030000	64602000	37725000	142100000	16404000	0	85562000	218130000	1574300000	321080000	68763000	2227900000	172270000	114660000	513620000				80.287	712	P22079;F5H386;P22079-2;H0Y3I2;J3KT11;J3QSD8	P22079;F5H386;P22079-2	Lactoperoxidase	LPO	6	6	3	5	3	5	4	0	2	4
0	0	0	0	0	0	0	0	0	0	0	0	0	0	0	0	20978000	0	0	0	0	0	0	0	0	0	0	0	0	0	0				68.011	592	Q6P3X8;F5H4U7;Q6P3X8-2	Q6P3X8;F5H4U7;Q6P3X8-2	PiggyBac transposable element-derived protein 2	PGBD2	3	0	0	0	0	0	0	0	0	0
39244000	0	68703000	0	0	0	0	12968000	28888000	0	0	8180800	0	0	0	4046400	0	0	5382300	18629000	0	0	3778400	0	3418100	0	0	12617000	58558000	0	5330700				30.99	309	F5H7C1;Q04118	F5H7C1;Q04118	Basic salivary proline-rich protein 3	PRB3	2	0	0	0	0	0	1	0	1	0
0	0	0	0	0	0	0	0	0	0	0	0	4735200	5252300	0	0	0	9266100	0	0	14082000	0	0	0	0	0	0	0	0	4919000	0				101.39	911	P19827;F5H7E1;P19827-2;P19827-3;H7C0N0;F8WAS2	P19827;F5H7E1;P19827-2	Inter-alpha-trypsin inhibitor heavy chain H1	ITIH1	6	0	0	0	0	0	0	0	0	0
0	0	0	0	0	0	0	0	0	0	0	0	0	0	0	0	0	0	0	0	0	0	0	0	0	0	0	0	0	9059700	0				56.559	529	P06576;F8VPV9;H0YH81;F8W079;F8W0P7;F8VQY0;H0YI37	P06576;F8VPV9;H0YH81;F8W079	ATP synthase subunit beta, mitochondrial;ATP synthase subunit beta	ATP5B	7	0	0	0	0	0	0	0	0	0
0	0	0	0	0	0	0	0	0	0	0	0	0	0	0	0	0	0	0	0	0	0	0	0	0	0	0	0	0	0	0				10.089	89	F8VQQ8	F8VQQ8		UBE2N	1	0	0	0	0	0	0	0	0	0
0	0	0	0	0	0	0	0	0	0	0	0	0	0	0	0	0	0	0	0	0	0	0	0	0	0	0	0	1458600	0	0				9.0391	90	Q96DR8;F8VV13	Q96DR8;F8VV13	Mucin-like protein 1	MUCL1	2	1	0	0	0	0	0	0	0	0
0	0	0	0	0	0	0	0	0	0	0	0	0	0	0	0	0	0	0	0	0	0	0	0	0	0	0	0	0	18030000	0				39.958	361	Q00325-2;F8VVM2;Q00325;F8VWQ0	Q00325-2;F8VVM2;Q00325;F8VWQ0	Phosphate carrier protein, mitochondrial	SLC25A3	4	0	0	0	0	0	0	0	0	0
0	0	0	0	0	0	0	0	0	0	0	0	0	0	0	0	0	0	0	0	0	0	0	0	0	0	1199100	0	0	27042000	0				50.135	451	Q71U36;Q13748;Q6PEY2;Q13748-2;G3V1U9;F8VXZ4;F5H5D3;C9J2C0;Q9NY65;Q9BQE3;Q9NY65-2	Q71U36;Q13748;Q6PEY2;Q13748-2;G3V1U9;F8VXZ4;F5H5D3;C9J2C0;Q9NY65;Q9BQE3;Q9NY65-2	Tubulin alpha-1A chain;Tubulin alpha-3C/D chain;Tubulin alpha-3E chain;Tubulin alpha-8 chain;Tubulin alpha-1C chain	TUBA1A;TUBA3C;TUBA3E;TUBA1C;TUBA8	11	0	0	0	0	0	1	0	0	0
0	0	0	0	0	0	0	0	0	0	0	0	0	0	0	0	0	0	0	0	0	0	0	0	0	0	0	0	0	237030	0				26.477	239	P54819;F8W1A4;P54819-2;P54819-5;P54819-6;F8VY04	P54819;F8W1A4;P54819-2;P54819-5;P54819-6;F8VY04	Adenylate kinase 2, mitochondrial	AK2	6	0	0	0	0	0	0	0	0	0
13728000	28131000	11186000	43296000	7654000	0	0	15445000	23759000	0	0	0	13343000	0	0	0	39697000	12401000	13291000	0	33988000	0	0	0	0	0	21771000	0	0	0	0				26.707	238	B7Z6Z4;G3V1V0;G8JLA2;J3KND3;P60660;P60660-2;F8W1R7;F8VZV5;F8VPF3;G3V1Y7;P14649;F8W180;F8W1I5;F8VZU9	B7Z6Z4;G3V1V0;G8JLA2;J3KND3;P60660;P60660-2;F8W1R7;F8VZV5;F8VPF3;G3V1Y7	Myosin light polypeptide 6	MYL6	14	2	0	0	1	0	0	0	0	1
0	0	0	0	0	0	0	0	0	0	0	0	0	0	0	0	0	0	0	6769900	0	0	0	0	0	0	0	0	0	0	0				44.276	391	Q9UIV8;Q9UIV8-2;F8WE70	Q9UIV8;Q9UIV8-2;F8WE70	Serpin B13	SERPINB13	3	1	0	0	0	0	0	0	0	0
0	0	0	0	0	0	0	0	0	0	0	0	0	0	3624000	0	0	0	0	0	0	0	0	0	0	0	0	0	0	0	0				14.716	135	P09382;F8WEI7	P09382;F8WEI7	Galectin-1	LGALS1	2	0	0	0	0	0	0	0	0	0
0	0	0	0	0	0	0	0	0	0	0	0	0	0	0	0	0	0	0	0	0	0	0	0	0	0	0	0	0	0	1001700				85.018	780	P17858;F8WEU2	P17858;F8WEU2	6-phosphofructokinase, liver type	PFKL	2	0	0	0	0	0	0	0	0	0
0	0	0	0	0	0	0	0	0	0	0	0	0	0	0	0	0	0	0	0	0	0	0	0	0	0	0	0	0	0	123130000				17.672	178	G3V1R1;G3V1M9	G3V1R1;G3V1M9		PRB1	2	0	0	0	1	0	0	0	0	0
0	0	0	0	0	0	0	0	0	0	0	0	0	0	0	0	0	0	0	0	0	0	0	0	0	0	0	0	0	0	0				15.648	139	Q9P0R6;G3V4I5;G3V368	Q9P0R6;G3V4I5;G3V368	GSK3-beta interaction protein	GSKIP;C14orf129	3	0	0	0	0	0	0	0	0	0
0	0	0	0	0	0	0	0	0	0	0	0	0	0	0	0	0	0	0	0	3500500	0	0	0	0	0	0	0	0	0	0				54.392	468	Q96HE7;G3V3E6;G3V5B3;G3V503	Q96HE7;G3V3E6;G3V5B3;G3V503	ERO1-like protein alpha	ERO1L	4	0	0	1	0	0	0	0	0	0
0	0	0	4527100	0	0	0	0	0	0	0	0	0	0	0	0	0	0	0	0	0	0	0	0	0	0	0	0	0	0	0				28.433	255	P25788;P25788-2;G3V5N4;G3V3W4	P25788;P25788-2;G3V5N4;G3V3W4	Proteasome subunit alpha type-3	PSMA3	4	0	0	0	1	0	0	0	1	0
0	0	0	0	0	0	0	0	0	0	0	0	0	0	0	0	0	0	0	0	0	0	0	0	0	0	0	0	0	2777700	0				50.598	448	G3V5I3;P01011;G3V595;P01011-2;G3V3A0	G3V5I3;P01011;G3V595;P01011-2;G3V3A0	Alpha-1-antichymotrypsin;Alpha-1-antichymotrypsin His-Pro-less	SERPINA3	5	0	0	0	0	0	0	0	0	0
0	0	0	0	0	0	0	0	0	0	0	0	0	0	0	0	0	0	11068000	0	0	0	0	0	0	0	3227900	0	0	0	0				51.681	466	Q13231;G5EA51;Q13231-4;Q13231-3;Q13231-2;D6REY1	Q13231;G5EA51;Q13231-4;Q13231-3;Q13231-2;D6REY1	Chitotriosidase-1	CHIT1	6	0	0	0	0	0	0	0	0	0
0	3880900	0	0	0	0	0	2416700	0	0	0	0	0	0	0	0	1896800	0	2509000	0	0	0	0	0	0	0	0	0	0	3027200	0				56.782	505	P30101;G5EA52	P30101;G5EA52	Protein disulfide-isomerase A3	PDIA3	2	0	1	0	0	0	0	0	1	0
0	0	0	0	0	0	0	0	0	0	0	0	0	0	0	0	0	0	0	0	0	0	0	0	0	0	2371200	0	0	0	0				51.229	472	G8JLB6;P31943;E9PCY7;P52597;H0YB39;H0YBD7;H0YBG7;F5GZT4	G8JLB6;P31943;E9PCY7;P52597;H0YB39;H0YBD7;H0YBG7;F5GZT4	Heterogeneous nuclear ribonucleoprotein H;Heterogeneous nuclear ribonucleoprotein H, N-terminally processed;Heterogeneous nuclear ribonucleoprotein F;Heterogeneous nuclear ribonucleoprotein F, N-terminally processed	HNRNPH1;HNRNPF	8	0	0	0	0	0	0	0	0	0
0	0	0	0	0	0	0	0	0	0	0	0	0	0	0	0	0	0	0	0	0	0	0	0	0	0	0	0	0	3790300	0				46.48	416	Q9HDC9;H0Y512;Q9HDC9-2	Q9HDC9;H0Y512;Q9HDC9-2	Adipocyte plasma membrane-associated protein	APMAP;C20orf3	3	0	0	0	0	0	0	0	0	0
0	0	0	0	0	0	0	0	0	0	0	0	0	0	0	0	0	0	0	0	0	0	0	0	0	0	0	0	0	2344600	0				53.899	487	P17213;H0Y738	P17213;H0Y738	Bactericidal permeability-increasing protein	BPI	2	0	0	0	0	0	0	0	0	0
0	0	0	0	0	0	0	0	0	0	0	0	0	0	0	0	0	0	0	0	0	0	0	0	0	0	0	0	0	0	446100				39.594	352	Q9NYL9;H0YNJ8;H0YKU1	Q9NYL9;H0YNJ8;H0YKU1	Tropomodulin-3	TMOD3	3	0	0	0	0	0	0	0	0	0
0	0	0	0	0	0	0	0	0	0	0	0	0	0	0	0	0	0	1622000	0	0	0	0	0	0	0	0	0	0	0	0				46.374	419	P16930;Q53XA7;H0YLC7	P16930;Q53XA7;H0YLC7	Fumarylacetoacetase	FAH;DKFZp686F13224	3	0	0	0	0	0	0	0	0	0
0	0	0	0	0	0	0	0	0	0	0	0	0	0	0	0	0	0	0	0	0	0	0	0	0	0	1518800	0	0	0	0				39.589	359	O43488;Q8NHP1;H3BLU7	O43488;Q8NHP1;H3BLU7	Aflatoxin B1 aldehyde reductase member 2;Aflatoxin B1 aldehyde reductase member 4	AKR7A2;AKR7L	3	0	0	0	0	0	0	0	0	0
0	0	0	0	0	0	0	0	0	0	0	0	0	0	0	0	0	559260	0	0	0	0	0	0	0	0	0	0	0	0	0				97.455	882	P12830;Q9UII8;H3BNC6;J3QKP1	P12830;Q9UII8;H3BNC6;J3QKP1	Cadherin-1;E-Cad/CTF1;E-Cad/CTF2;E-Cad/CTF3	CDH1	4	0	0	0	0	0	0	0	0	0
0	0	0	0	0	0	0	0	0	0	0	0	0	0	0	0	1332100	0	0	0	0	0	0	0	0	0	0	0	0	0	0				34.779	301	Q1ET66;P50224;P50225;H3BRY5;P50224-2;H3BQX5;H3BNY7	Q1ET66;P50224;P50225;H3BRY5;P50224-2;H3BQX5;H3BNY7	Sulfotransferase 1A3/1A4;Sulfotransferase 1A1	ST1A5;SULT1A3;SULT1A1;SULT1A4	7	0	1	0	0	0	0	0	0	0
0	0	0	5153300	0	0	0	0	0	0	0	0	0	0	0	0	0	0	0	0	0	0	0	0	0	0	0	0	0	0	0				19.608	180	P07741;H3BQB1;H3BQZ9;H3BQF1;P07741-2;H3BSW3	P07741;H3BQB1;H3BQZ9;H3BQF1;P07741-2;H3BSW3	Adenine phosphoribosyltransferase	APRT	6	0	0	0	1	0	0	0	0	0
0	0	0	0	0	0	0	0	0	0	0	0	0	0	0	0	0	0	0	0	0	0	0	0	0	0	0	0	988130	0	0				15.945	142	Q14019;H3BT58	Q14019;H3BT58	Coactosin-like protein	COTL1	2	0	0	0	0	0	0	0	0	0
11573000	0	0	0	0	0	0	0	0	0	0	0	0	0	0	0	0	0	0	0	0	0	0	0	0	0	0	0	0	0	0				13.519	123	H7BZJ3	H7BZJ3	Thioredoxin	PDIA3	1	1	0	0	0	0	0	0	0	0
0	0	0	0	0	0	0	0	0	0	0	0	0	0	0	0	0	0	0	0	0	0	0	0	0	0	0	0	260300000	0	0				37.551	334	Q9NZL9;Q9NZL9-2;Q9NZL9-4;Q9NZL9-3;H7C0X7	Q9NZL9;Q9NZL9-2;Q9NZL9-4;Q9NZL9-3;H7C0X7	Methionine adenosyltransferase 2 subunit beta	MAT2B	5	0	0	0	0	0	1	0	1	0
0	36052000	12069000	8379800	0	20714000	0	65035000	10732000	0	61192000	18899000	139730000	88210000	100670000	28695000	13134000	192830000	180360000	0	50581000	0	24689000	0	17054000	0	70380000	0	0	89393000	10656000				22.902	200	H9KV70;P80188;P80188-2	H9KV70;P80188;P80188-2	Neutrophil gelatinase-associated lipocalin	LCN2	3	0	0	0	0	0	1	0	3	0
79617000	88830000	0	78292000	22923000	45346000	0	59521000	0	0	0	64251000	57314000	78766000	0	55692000	79793000	70431000	56724000	54801000	107130000	0	0	0	0	0	47582000	0	0	55719000	0				105.57	914	P12814-3;P12814;P12814-2;H9KV75;B7TY16;H0YJW3;H7C5W8;G3V2W4;H0YJ11;G3V2N5;B2RCS5;P35609	P12814-3;P12814;P12814-2;H9KV75;B7TY16	Alpha-actinin-1	ACTN1	12	1	2	1	2	0	0	0	0	0
0	0	0	0	0	0	0	13716000	0	0	0	0	0	0	0	0	0	0	0	0	0	0	0	0	0	0	0	0	0	13334000	0				76.794	702	P06731;H9KVA7;P13688;P13688-10;P13688-8;P13688-5;P13688-6;P13688-2;P13688-9;P13688-11;E7EUB1;P13688-4;P31997;P13688-3	P06731;H9KVA7;P13688;P13688-10;P13688-8;P13688-5;P13688-6;P13688-2;P13688-9;P13688-11;E7EUB1;P13688-4;P31997;P13688-3	Carcinoembryonic antigen-related cell adhesion molecule 5;Carcinoembryonic antigen-related cell adhesion molecule 1;Carcinoembryonic antigen-related cell adhesion molecule 8	CEACAM5;CEACAM1;CEACAM8	14	1	0	0	0	0	0	0	2	0
0	6331900	0	0	0	0	0	4183500	0	0	0	0	0	0	0	0	0	0	0	0	0	0	0	0	0	0	0	0	0	0	0				13.941	123	Q9BRA2;I3L3M7;I3L0K2;I3L2R6	Q9BRA2;I3L3M7;I3L0K2;I3L2R6	Thioredoxin domain-containing protein 17	TXNDC17	4	0	1	0	0	0	1	0	1	0
0	0	0	0	0	0	0	0	0	0	0	0	0	0	0	0	0	0	0	0	0	0	0	0	37365000	0	0	0	0	0	0				15.325	128	J3KMX7;P08493	J3KMX7;P08493	Matrix Gla protein	MGP	2	0	0	0	0	0	0	0	0	0
0	59180000	0	0	0	39572000	55760000	35895000	42399000	196730000	0	45564000	30272000	139580000	96784000	31676000	0	49246000	43786000	118650000	0	0	61571000	0	0	0	24409000	0	51044000	32769000	20529000				19.591	173	J3KNB4;P49913	J3KNB4;P49913	Cathelicidin antimicrobial peptide;Antibacterial protein FALL-39;Antibacterial protein LL-37	CAMP	2	0	0	0	0	0	0	0	1	1
368780000	258640000	399610000	214790000	878130000	175780000	195150000	257150000	342010000	79301000	129220000	451850000	72734000	15696000	46352000	278590000	186600000	39163000	59141000	149000000	38513000	0	301270000	530920000	129220000	609610000	62224000	442470000	185880000	136210000	105550000				30.975	276	J3KPA1;P54108-3;P54108-2;P54108;I3L0A1;J3KQX0	J3KPA1;P54108-3;P54108-2;P54108;I3L0A1	Cysteine-rich secretory protein 3	CRISP3	6	2	4	1	2	6	3	0	1	3
252060000	330390000	198590000	397360000	128740000	171220000	244650000	252590000	241210000	171610000	146010000	148500000	210940000	96563000	254520000	140060000	126400000	153750000	208460000	576480000	365540000	0	234260000	123240000	210760000	385810000	143660000	0	104230000	86386000	148990000				39.817	368	J3KPS3;P04075;H3BQN4;H3BPS8;H3BUH7;H3BR04;H3BMQ8;H3BU78;H3BR68;P05062;Q5T7D5	J3KPS3;P04075;H3BQN4;H3BPS8;H3BUH7	Fructose-bisphosphate aldolase A;Fructose-bisphosphate aldolase	ALDOA	11	1	5	3	8	4	3	1	3	1
0	8991300	0	0	0	8298800	0	0	0	0	0	32386000	0	0	28936000	0	0	0	0	0	0	0	0	0	0	0	0	0	0	0	0				23.207	204	P52565;J3KRE2;J3KRY1;J3QQX2;J3KTF8;A8MXW0;J3KS60	P52565;J3KRE2;J3KRY1;J3QQX2;J3KTF8;A8MXW0;J3KS60	Rho GDP-dissociation inhibitor 1	ARHGDIA	7	0	0	0	0	0	0	0	0	0
0	0	0	0	0	0	0	0	0	0	0	0	0	0	0	0	0	0	0	0	0	0	0	0	0	0	0	0	0	25085000	0				233.83	2055	K7EKI0;Q92817	K7EKI0;Q92817	Envoplakin	EVPL	2	0	0	0	0	0	0	0	0	0
0	0	0	0	0	0	0	0	0	0	0	0	0	0	0	0	0	0	0	0	0	0	0	0	0	0	0	0	0	61641000	0				204.74	1756	O60437;K7EKI8;K7EQ71	O60437;K7EKI8;K7EQ71	Periplakin	PPL	3	0	2	0	0	0	0	0	0	0
0	0	0	0	0	0	0	0	0	0	0	0	0	2398700	0	0	0	0	0	0	0	0	0	0	0	0	0	0	0	0	0				63.544	593	P28799;P28799-2;K7EKL3;K7EMR1	P28799;P28799-2;K7EKL3;K7EMR1	Granulins;Acrogranin;Paragranulin;Granulin-1;Granulin-2;Granulin-3;Granulin-4;Granulin-5;Granulin-6;Granulin-7	GRN	4	0	1	0	0	1	0	0	0	0
0	0	0	0	0	0	0	0	0	0	0	0	0	0	0	0	0	0	0	0	0	0	0	0	0	0	0	0	0	0	8399700				60.192	535	K7ELL7;P14314;P14314-2	K7ELL7;P14314;P14314-2	Glucosidase 2 subunit beta	PRKCSH	3	0	0	0	0	1	0	0	0	0
0	0	0	0	0	0	0	0	0	0	0	0	0	0	0	0	0	0	22645000	0	0	0	0	0	0	0	0	0	0	0	0				19.891	189	Q99497;K7ELW0	Q99497;K7ELW0	Protein DJ-1	PARK7	2	0	0	0	0	0	0	0	0	0
0	0	0	0	0	0	0	0	0	0	0	0	0	0	0	0	0	0	0	5085200	0	0	0	0	0	0	0	0	0	0	0				47.074	434	O60664;O60664-3;K7EQF4;K7ERZ3;K7EL96;O60664-2;K7ER39	O60664;O60664-3;K7EQF4;K7ERZ3;K7EL96	Perilipin-3	PLIN3	7	0	0	0	0	0	0	0	1	0
0	0	0	0	0	0	0	0	0	0	0	0	0	0	0	0	0	0	0	0	0	0	0	0	0	0	3916800	0	0	0	0				16.801	142	O60234;M0R0C1;M0R1D2;M0QYG8;M0QX47	O60234;M0R0C1;M0R1D2;M0QYG8;M0QX47	Glia maturation factor gamma	GMFG	5	0	0	0	0	0	0	0	0	0
0	0	0	0	0	0	0	0	0	0	0	0	0	0	0	0	0	0	0	0	0	0	0	0	0	0	0	0	0	933460	0				25.333	225	M0R0R2;P46782;M0R0F0;M0QZN2	M0R0R2;P46782;M0R0F0;M0QZN2	40S ribosomal protein S5;40S ribosomal protein S5, N-terminally processed	RPS5	4	0	0	0	0	0	0	0	0	0
0	0	0	0	0	0	0	0	0	0	0	0	0	0	0	0	0	0	0	0	0	0	0	0	0	0	2243700	0	0	0	0	+			11.155	101	M0R0Q9	M0R0Q9			1	0	0	0	0	0	0	0	0	0
0	17109000	0	0	0	17480000	0	13515000	0	0	0	0	0	20406000	0	0	0	18174000	0	15729000	25757000	0	0	0	0	0	10474000	0	0	18675000	0				26.922	241	O00299	O00299	Chloride intracellular channel protein 1	CLIC1	1	1	2	0	0	0	1	0	1	0
0	0	0	0	4315800	0	0	0	0	0	18216000	0	0	0	0	0	0	0	0	0	0	0	0	0	0	0	2767600	0	0	0	0				82.577	747	O00391;O00391-2;A8MXT8	O00391;O00391-2	Sulfhydryl oxidase 1	QSOX1	3	0	0	0	0	2	1	0	0	0
0	0	0	0	0	0	0	0	0	0	0	0	0	0	0	0	0	0	0	0	0	0	0	0	0	0	0	0	0	5636300	0				27.887	248	O14818;O14818-2;Q8TAA3;Q8TAA3-5;Q8TAA3-2;H0Y586;Q5JXJ2	O14818;O14818-2;Q8TAA3;Q8TAA3-5;Q8TAA3-2;H0Y586	Proteasome subunit alpha type-7;Proteasome subunit alpha type-7-like	PSMA7;PSMA8	7	0	1	0	0	0	0	0	0	0
0	28468000	0	18015000	0	9508300	0	0	0	0	0	0	0	12654000	0	0	14870000	11879000	18517000	4857800	0	0	0	0	0	0	16283000	0	0	0	0				40.949	372	O15143;F8WCG3;C9J6C8;C9JFG9;C9JQM8;C9JEY1;C9J4Z7	O15143	Actin-related protein 2/3 complex subunit 1B	ARPC1B	7	0	3	0	0	0	0	0	0	0
0	0	0	0	0	0	0	0	0	0	0	0	0	0	0	0	0	0	10411000	0	0	0	0	0	0	0	0	0	0	0	0				34.333	300	O15144;G5E9J0;C9JTV5;G5E9S7	O15144	Actin-related protein 2/3 complex subunit 2	ARPC2	4	0	1	0	0	0	0	0	0	0
0	0	0	0	0	0	0	0	0	0	0	0	0	0	0	0	0	0	0	0	0	0	0	0	0	0	37221000	0	0	0	0				16.631	154	O15511-2;O15511	O15511-2;O15511	Actin-related protein 2/3 complex subunit 5	ARPC5	2	0	1	0	0	0	1	0	0	0
14129000	19334000	0	18801000	0	0	0	12310000	0	0	0	0	16177000	11384000	8013400	12316000	0	14365000	8238400	0	9928300	0	0	0	0	0	0	0	0	14854000	0				104.85	911	O43707;D6PXK4;F5GXS2;H7C144;K7EJH8;Q9H254;Q9H254-4;M0QZQ3;C9JRP8;Q9H254-2	O43707;D6PXK4	Alpha-actinin-4	ACTN4	10	1	1	0	1	0	0	0	1	0
0	0	0	0	0	0	0	0	0	0	0	0	0	0	0	0	0	2180800	0	0	0	0	0	0	0	0	0	0	0	0	0				38.087	347	O43866	O43866	CD5 antigen-like	CD5L	1	0	0	0	0	0	0	0	0	0
0	0	0	0	0	0	0	0	0	0	0	0	0	0	0	0	0	0	33409000	0	0	0	0	0	0	0	0	0	0	0	0				32.642	292	Q32Q12;P22392-2;P22392;O60361;J3KPD9;P15531-2;P15531;E7ERL0;F6XY72	Q32Q12;P22392-2;P22392;O60361;J3KPD9;P15531-2;P15531;E7ERL0;F6XY72	Nucleoside diphosphate kinase;Nucleoside diphosphate kinase B;Putative nucleoside diphosphate kinase;Nucleoside diphosphate kinase A	NME1-NME2;NME2;NME2P1;NME1	9	0	0	0	0	0	0	0	0	0
0	0	0	0	0	0	0	0	0	0	0	0	0	0	0	0	0	0	0	0	0	0	0	0	7441500	0	0	0	0	0	0				13.89	126	O60814;P57053;P62807;P06899;Q16778	O60814;P57053;P62807;P06899;Q16778	Histone H2B type 1-K;Histone H2B type F-S;Histone H2B type 1-C/E/F/G/I;Histone H2B type 1-J;Histone H2B type 2-E	HIST1H2BK;H2BFS;HIST1H2BC;HIST1H2BJ;HIST2H2BE	5	0	1	0	0	0	0	0	0	0
0	0	0	0	0	0	0	0	0	0	0	0	0	0	0	0	0	0	0	0	0	0	0	0	0	0	4779200	0	0	0	0				66.193	606	O75083;D6RD66;O75083-3	O75083;D6RD66	WD repeat-containing protein 1	WDR1	3	0	0	0	0	0	0	0	0	0
0	0	0	0	0	0	0	0	0	0	0	0	0	0	0	0	0	0	0	0	0	0	0	0	0	0	0	0	0	320640	0				60.13	537	O75131	O75131	Copine-3	CPNE3	1	0	0	0	0	0	0	0	0	0
0	0	0	0	0	0	0	0	0	0	0	0	0	0	0	0	0	0	1267600	0	0	0	0	0	0	0	0	0	0	0	0				39.617	372	O75367;O75367-3;O75367-2	O75367;O75367-3;O75367-2	Core histone macro-H2A.1	H2AFY	3	0	1	0	0	0	0	0	0	0
0	0	0	0	0	0	0	0	0	0	0	0	0	0	52264000	0	0	0	0	0	0	0	0	0	0	0	0	0	0	0	0				10.884	95	O75556	O75556	Mammaglobin-B	SCGB2A1	1	0	0	0	0	0	0	0	0	0
20137000	40934000	0	0	0	0	0	0	0	22411000	0	0	0	0	0	0	0	0	0	0	0	0	0	0	0	0	30021000	0	22648000	0	25301000				21.731	196	O75594	O75594	Peptidoglycan recognition protein 1	PGLYRP1	1	1	1	0	0	0	1	0	0	0
0	0	0	0	0	0	0	0	0	0	0	0	0	0	0	0	0	0	0	0	0	0	0	0	0	0	0	0	0	1774900	0				46.659	414	O75874	O75874	Isocitrate dehydrogenase [NADP] cytoplasmic	IDH1	1	0	0	0	0	0	0	0	0	0
0	0	0	0	0	0	0	0	0	0	0	0	0	0	0	0	0	0	0	0	0	0	0	0	0	0	0	0	0	4519500	0				77.551	688	O95171;O95171-2;O95171-3	O95171;O95171-2;O95171-3	Sciellin	SCEL	3	0	0	0	0	0	0	0	0	0
0	0	0	0	0	0	0	0	0	0	0	0	3645500	0	7002300	0	0	0	0	0	0	0	0	0	0	0	0	0	0	0	0				35.97	346	O95274	O95274	Ly6/PLAUR domain-containing protein 3	LYPD3	1	0	0	1	0	1	0	0	1	0
0	0	0	0	0	0	0	0	0	0	0	0	0	0	0	0	0	0	0	0	0	0	0	0	0	0	0	0	0	539020	0				27.547	258	O95336;M0R261;M0R0U3;M0R1L2	O95336;M0R261;M0R0U3;M0R1L2	6-phosphogluconolactonase	PGLS	4	0	0	0	0	0	0	0	1	0
105540000	241880000	75529000	160830000	69979000	140520000	0	126020000	80431000	198280000	78695000	94023000	120670000	120290000	176230000	77592000	86428000	96285000	226760000	195840000	117820000	0	57199000	39017000	0	0	98764000	0	0	65358000	55539000				39.837	361	P00338-3;P00338;F5H308;P00338-4;P00338-2;P00338-5;F5GXY2;F5GYU2;F5GXH2;F5H6W8;F5H5J4;Q6ZMR3;F5GZQ4;F5GXU1;F5GWW2;F5GXC7;F5H8H6;P07864;F5H245;G3XAP5;A8MW50;F5H155;F5H5G7	P00338-3;P00338;F5H308;P00338-4;P00338-2;P00338-5;F5GXY2	L-lactate dehydrogenase A chain;L-lactate dehydrogenase	LDHA	23	0	3	1	4	0	2	1	0	3
0	0	0	0	0	0	0	0	0	0	0	0	0	0	0	0	0	0	0	0	0	0	0	0	0	0	0	0	0	0	2107100				56.256	522	P00390;P00390-3;P00390-2;P00390-4;P00390-5	P00390;P00390-3;P00390-2;P00390-4;P00390-5	Glutathione reductase, mitochondrial	GSR	5	0	0	0	0	0	0	0	0	0
0	0	0	0	0	0	0	0	0	0	0	0	5745600	3914400	0	0	0	8858200	2021300	0	41828000	0	0	0	0	0	0	0	0	0	0				15.936	154	P00441;H7BYH4	P00441;H7BYH4	Superoxide dismutase [Cu-Zn]	SOD1	2	0	0	0	0	0	0	0	1	0
0	0	0	17151000	0	0	0	8887900	0	0	0	36815000	82331000	140670000	78480000	39159000	0	88370000	19217000	0	39109000	0	17673000	0	0	0	99195000	0	0	16429000	28612000				122.2	1065	P00450;E9PFZ2;H7C5R1;D6RE86;CON__ENSEMBL:ENSBTAP00000031900;H7C5N5	P00450;E9PFZ2;H7C5R1	Ceruloplasmin	CP	6	0	0	0	0	0	0	0	1	0
6624200	44836000	0	18738000	9669000	8829800	0	22063000	13281000	0	0	9644500	11425000	8348500	9866300	7787200	10229000	18847000	52036000	3017800	40906000	0	0	0	0	0	13319000	0	0	5313800	12248000				32.118	289	P00491;G3V5M2;G3V308;G3V2H3	P00491	Purine nucleoside phosphorylase	PNP	4	1	1	0	1	0	0	0	1	0
0	0	0	0	0	0	0	0	0	0	0	0	0	0	0	0	0	0	0	0	6724100	0	0	0	0	0	0	0	0	0	0				24.579	218	P00492	P00492	Hypoxanthine-guanine phosphoribosyltransferase	HPRT1	1	0	0	0	0	0	0	0	0	0
230150000	448750000	204970000	303180000	185760000	309730000	110100000	267420000	246510000	377910000	154290000	105200000	461130000	261140000	232050000	231030000	181350000	262310000	568780000	558040000	623540000	0	93685000	87334000	228620000	0	360710000	193350000	85288000	191060000	95611000				44.614	417	P00558;B7Z7A9;E7ERH5;P07205	P00558;B7Z7A9;E7ERH5	Phosphoglycerate kinase 1;Phosphoglycerate kinase	PGK1	4	2	8	2	4	2	6	1	4	3
307100000	797650000	328300000	245640000	301830000	412360000	197670000	1107400000	552520000	817290000	2550900000	2093700000	3357000000	3869700000	3755400000	5027900000	2554700000	1766700000	2038900000	2276400000	2310600000	0	1714500000	75024000	654810000	371720000	4891600000	144010000	270520000	1624100000	1306500000				45.205	406	P00738;J3QR68;J3QLC9;Q0VAC5;H3BS21;J3KRH2;H0Y300;H3BMJ7;J3QQI8;J3KSV1;J3KTC3	P00738;J3QR68;J3QLC9;Q0VAC5	Haptoglobin;Haptoglobin alpha chain;Haptoglobin beta chain	HP	11	3	7	2	4	1	3	1	7	2
30817000	0	0	0	0	0	0	0	0	0	0	0	0	5127300	0	0	0	0	1458200	0	0	0	0	0	0	0	0	0	0	0	0				43.077	385	P00739-2;P00739	P00739-2;P00739	Haptoglobin-related protein	HPR	2	2	0	0	0	0	0	0	0	0
0	0	0	0	0	0	0	0	0	0	0	0	0	0	0	0	0	2444700	0	0	0	0	0	0	0	0	0	0	0	0	0				90.568	810	P00747	P00747	Plasminogen;Plasmin heavy chain A;Activation peptide;Angiostatin;Plasmin heavy chain A, short form;Plasmin light chain B	PLG	1	0	0	0	0	0	0	0	0	0
0	0	0	0	0	0	0	0	0	0	0	0	0	0	0	0	0	0	23173000	0	0	0	0	0	0	0	0	0	0	0	0				29.246	260	P00918;E5RK37;E5RID5	P00918	Carbonic anhydrase 2	CA2	3	0	1	0	0	0	0	0	0	0
0	0	0	0	0	0	0	0	0	0	0	0	72429000	0	0	42709000	0	0	0	0	36833000	0	0	0	0	0	0	0	0	35870000	0				52.602	464	P01008	P01008	Antithrombin-III	SERPINC1	1	0	0	0	0	0	1	0	0	0
21767000	23906000	24909000	51544000	22734000	46737000	8438000	50856000	83962000	283780000	137180000	470400000	1960400000	3457900000	684750000	302140000	109560000	599310000	607130000	164990000	310980000	0	958700000	21233000	66121000	64894000	1467900000	10387000	65012000	1772400000	537780000				46.736	418	P01009;P01009-2;P01009-3;G3V2B9;G3V544;P20848;G3V387;G3V5R8	P01009;P01009-2;P01009-3	Alpha-1-antitrypsin;Short peptide from AAT	SERPINA1	8	1	1	1	2	0	2	0	2	2
0	0	0	0	0	0	0	0	0	0	0	0	4977600	0	0	0	0	0	0	0	0	0	0	0	0	0	0	0	0	0	0				53.154	485	P01019	P01019	Angiotensinogen;Angiotensin-1;Angiotensin-2;Angiotensin-3	AGT	1	0	0	0	0	0	0	0	0	0
65848000	94035000	44930000	130140000	32731000	41425000	0	521620000	60798000	721460000	177680000	280480000	702950000	442130000	182230000	399190000	253650000	829080000	568610000	134660000	672210000	0	445350000	0	36894000	0	393740000	64602000	31347000	179530000	172140000				163.29	1474	P01023;P20742;P20742-2;CON__ENSEMBL:ENSBTAP00000024146;H0YGH6;H0YFH1;F8W7L3	P01023	Alpha-2-macroglobulin	A2M	7	0	1	0	4	1	0	0	8	0
52875000	102210000	88524000	63302000	34311000	69081000	72214000	135240000	99134000	181610000	99032000	253560000	642260000	517620000	210190000	288540000	180010000	625050000	172200000	270920000	652170000	0	47730000	0	109870000	0	413370000	0	38550000	214570000	188040000				187.15	1663	P01024;M0QXZ3;CON__Q2UVX4;M0QYC8	P01024	Complement C3;Complement C3 beta chain;Complement C3 alpha chain;C3a anaphylatoxin;Complement C3b alpha chain;Complement C3c alpha chain fragment 1;Complement C3dg fragment;Complement C3g fragment;Complement C3d fragment;Complement C3f fragment;Complement C3c alpha chain fragment 2	C3	4	0	3	2	1	0	0	0	5	2
0	0	0	0	0	0	0	0	0	0	0	0	0	0	0	0	0	0	0	0	0	0	0	0	0	0	3629100	0	0	0	0				188.3	1676	P01031	P01031	Complement C5;Complement C5 beta chain;Complement C5 alpha chain;C5a anaphylatoxin;Complement C5 alpha chain	C5	1	0	0	0	0	0	0	0	0	0
0	0	0	0	0	0	0	10645000	0	0	0	0	12183000	0	0	0	0	0	0	0	0	0	0	0	0	0	0	0	0	0	10426000				23.171	207	P01033;Q5H9A7;Q5H9B5;H0Y789;Q5H9B4	P01033;Q5H9A7;Q5H9B5	Metalloproteinase inhibitor 1	TIMP1	5	0	0	0	0	0	0	0	1	0
110370000	74231000	321660000	128380000	106500000	271310000	142530000	96124000	143290000	197640000	283150000	162610000	62413000	0	22293000	138700000	51432000	0	18071000	43185000	79127000	0	108280000	336730000	89042000	407510000	45878000	1438200000	385180000	57127000	253220000				15.799	146	P01034	P01034	Cystatin-C	CST3	1	1	1	2	1	0	0	0	2	2
6275800000	919660000	38434000000	3994500000	7535400000	10678000000	12859000000	5055100000	11370000000	0	0	5516900000	17569000	0	12068000	1448900000	6012200000	40033000	782950000	2951900000	505630000	0	654220000	343080000	0	5158400000	108260000	0	12041000000	454750000	0				16.214	141	P01036	P01036	Cystatin-S	CST4	1	11	9	29	7	24	31	24	17	18
2107300000	782070000	17481000000	3050300000	3700200000	8285900000	7222100000	1202300000	6685400000	80192000	0	2172300000	27353000	0	0	362340000	2010300000	19725000	615140000	3160300000	0	0	667630000	2121200000	0	7233900000	100190000	0	17675000000	85471000	0				16.387	141	P01037	P01037	Cystatin-SN	CST1	1	5	8	24	7	12	16	6	2	5
0	8767700	0	9268200	6839000	9736200	0	12284000	10602000	0	22128000	17978000	37689000	103450000	25299000	41822000	15221000	33444000	14122000	32812000	30805000	0	83801000	0	13564000	0	108100000	0	0	28808000	19219000				47.883	427	P01042-2;P01042;C9JEX1	P01042-2;P01042;C9JEX1	Kininogen-1;Kininogen-1 heavy chain;T-kinin;Bradykinin;Lysyl-bradykinin;Kininogen-1 light chain;Low molecular weight growth-promoting factor	KNG1	3	0	0	0	0	0	0	0	1	0
3697500000	2007300000	3729500000	1485200000	6583400000	4233600000	3518300000	2867000000	1900500000	361100000	783710000	2823400000	954620000	353680000	941080000	2216900000	2559600000	967820000	332340000	2117600000	113460000	14777000000	286380000	3058700000	1477700000	631410000	289460000	572750000	4753900000	557640000	834950000				18.098	159	P01591	P01591	Immunoglobulin J chain	IGJ	1	10	7	9	2	6	3	6	9	6
0	20234000	0	0	56277000	46273000	0	37272000	0	0	0	0	0	0	0	0	0	38091000	0	0	0	0	0	0	0	0	0	0	0	0	0				11.992	108	P01593;P01594;P01599;P01607;P01608;P01609	P01593;P01594;P01599;P01607;P01608;P01609	Ig kappa chain V-I region AG;Ig kappa chain V-I region AU;Ig kappa chain V-I region Gal;Ig kappa chain V-I region Rei;Ig kappa chain V-I region Roy;Ig kappa chain V-I region Scw		6	0	1	0	1	1	1	0	1	0
0	0	0	0	0	0	0	23141000	0	0	0	0	26798000	24374000	0	0	0	0	0	0	31536000	0	0	0	0	0	34053000	0	0	0	0				11.788	108	P01598;P01596	P01598;P01596	Ig kappa chain V-I region EU;Ig kappa chain V-I region CAR		2	0	0	0	1	0	1	0	1	0
0	0	0	0	0	25422000	0	0	0	0	0	0	0	0	0	0	0	0	0	0	0	0	0	0	0	0	0	0	0	0	0				12.768	117	P01602	P01602	Ig kappa chain V-I region HK102	IGKV1-5	1	0	0	0	0	0	2	0	0	0
0	0	0	0	0	0	0	0	0	0	0	0	0	0	0	0	0	0	0	0	1083300	0	0	0	0	0	0	0	0	0	0				11.608	108	P01611	P01611	Ig kappa chain V-I region Wes		1	0	0	0	0	0	0	0	0	0
0	0	0	0	0	0	0	0	0	0	0	0	0	0	0	0	0	5842000	0	8218600	8065200	0	0	0	0	0	0	0	0	0	0				11.745	112	P01613	P01613	Ig kappa chain V-I region Ni		1	1	0	0	0	0	0	0	1	1
0	0	0	0	0	0	0	0	0	0	0	0	0	0	0	0	0	1184700	0	0	0	0	0	0	0	0	0	0	0	0	0				10.825	112	P01616	P01616	Ig kappa chain V-II region MIL		1	1	0	0	0	0	0	0	0	0
137460000	79889000	41782000	33572000	105160000	92396000	74960000	128970000	61666000	31564000	0	68435000	70177000	104290000	65678000	49490000	145740000	76371000	50916000	26013000	0	0	53503000	194510000	103150000	119500000	116840000	0	276030000	26903000	138030000				12.664	117	P06309;P01617;P01614	P06309;P01617;P01614	Ig kappa chain V-II region GM607;Ig kappa chain V-II region TEW;Ig kappa chain V-II region Cum		3	3	3	1	0	0	3	1	2	0
0	0	0	0	0	0	36948000	0	0	0	0	0	49320000	16457000	0	0	0	0	53218000	0	0	0	0	0	105210000	149930000	26582000	0	398720000	64986000	30341000				10.729	100	P01621	P01621	Ig kappa chain V-III region NG9		1	0	0	0	0	1	1	1	0	0
411090000	96272000	281510000	215160000	411010000	562990000	0	138270000	111460000	111940000	156000000	223360000	169850000	213740000	376190000	197930000	86806000	205970000	166500000	0	179070000	0	193120000	613520000	129780000	201880000	288820000	105850000	822330000	89863000	293760000				11.788	109	P01622	P01622	Ig kappa chain V-III region Ti		1	0	2	0	0	3	3	0	1	1
147470000	0	0	0	0	192910000	0	0	0	0	0	0	0	0	120430000	0	0	0	0	0	64554000	0	0	0	0	0	188350000	0	48202000	0	0				11.922	109	P01624;H7C1X1;P04207;P04434;P01605	P01624;H7C1X1;P04207	Ig kappa chain V-III region POM;Ig kappa chain V-III region CLL		5	2	0	0	0	0	0	0	0	0
19928000	23500000	16018000	22509000	41344000	58025000	35969000	17892000	11650000	11249000	0	0	18909000	43516000	35447000	0	27455000	19923000	0	0	6348300	0	23767000	50617000	16519000	0	57424000	0	86966000	6875000	48724000				14.966	134	P06314;P06313;P06312;P01625	P06314;P06313;P06312;P01625	Ig kappa chain V-IV region B17;Ig kappa chain V-IV region JI;Ig kappa chain V-IV region;Ig kappa chain V-IV region Len	IGKV4-1	4	1	2	0	0	1	1	0	0	0
0	0	0	0	0	0	0	0	0	0	0	0	0	0	0	0	0	0	0	0	0	0	0	0	0	0	0	0	0	0	13272000				11.392	108	P01714	P01714	Ig lambda chain V-III region SH		1	1	0	1	1	0	1	0	0	0
0	0	0	0	0	0	0	0	0	0	0	0	0	0	0	0	0	29789000	0	0	0	0	0	0	0	0	0	0	0	0	0				11.517	107	P01717	P01717	Ig lambda chain V-IV region Hil		1	1	1	0	0	0	1	0	1	0
0	0	0	0	0	0	0	0	0	0	0	0	0	0	0	0	0	0	0	0	0	0	0	0	0	0	0	0	0	4998000	0				12.141	114	P01763	P01763	Ig heavy chain V-III region WEA		1	0	0	0	1	0	0	0	0	0
0	0	0	0	0	0	0	0	0	0	0	0	0	0	0	0	0	0	0	0	0	0	0	0	0	0	6350000	0	0	0	0				12.582	117	P01764	P01764	Ig heavy chain V-III region VH26		1	0	0	0	0	0	0	0	1	0
0	86405000	0	0	0	0	0	72038000	0	0	0	0	109250000	54715000	49878000	0	0	151940000	0	54921000	0	0	0	0	0	0	109920000	0	0	58713000	0				11.612	115	P01765	P01765	Ig heavy chain V-III region TIL		1	2	2	0	0	0	0	0	1	2
0	155820000	0	0	0	223780000	277510000	227380000	0	0	0	0	207300000	0	176880000	0	0	91036000	0	220810000	0	0	0	0	0	0	278980000	0	0	110640000	0				13.227	120	P01766;P01777	P01766;P01777	Ig heavy chain V-III region BRO;Ig heavy chain V-III region TEI		2	2	2	1	0	2	0	2	2	1
0	0	0	0	0	0	0	0	0	0	0	0	0	0	0	0	0	0	0	0	0	0	0	0	0	0	0	0	0	0	5772100				11.906	115	P01767	P01767	Ig heavy chain V-III region BUT		1	0	0	0	0	0	0	0	0	0
0	0	0	0	0	0	0	0	0	0	0	0	0	0	0	0	0	0	0	0	0	0	0	0	0	0	0	0	0	0	2496100				12.622	122	P01768	P01768	Ig heavy chain V-III region CAM		1	0	0	0	0	0	0	0	0	0
0	0	0	0	0	0	0	0	0	0	0	0	0	0	0	0	0	0	0	0	0	0	0	0	0	0	0	0	0	5942000	0				12.188	116	P01779;P01770;P01774;P01776	P01779;P01770;P01774;P01776	Ig heavy chain V-III region TUR;Ig heavy chain V-III region NIE;Ig heavy chain V-III region POM;Ig heavy chain V-III region WAS		4	1	0	0	0	0	0	0	1	1
0	0	0	0	0	0	0	0	0	0	0	0	0	0	0	0	0	0	0	0	0	0	0	0	0	0	4040500	0	0	0	0				12.32	115	P01780	P01780	Ig heavy chain V-III region JON		1	0	0	0	0	0	0	0	0	0
32078000	51143000	0	0	42535000	44861000	0	41939000	25032000	0	0	0	0	41557000	0	0	46417000	48349000	16472000	0	43350000	0	0	28134000	0	44110000	0	0	0	0	85621000				11.771	116	P01781	P01781	Ig heavy chain V-III region GAL		1	0	2	0	0	1	1	0	1	0
1776600000	1886200000	2538500000	1357700000	4486900000	4594900000	1468000000	3616100000	1814600000	692730000	2353300000	2345300000	3073000000	287460000	883890000	1166600000	2806000000	1711900000	1276800000	2112100000	319900000	975400000	578170000	1712000000	4314600000	1260500000	926580000	1702800000	4669700000	1960200000	2145600000				83.283	764	P01833	P01833	Polymeric immunoglobulin receptor;Secretory component	PIGR	1	11	17	11	13	12	16	7	14	5
3516300000	3630400000	3453300000	1867800000	6259500000	7708600000	2185800000	5835300000	3009700000	1490900000	1436200000	3136800000	5751100000	3250200000	4169300000	2443800000	5975400000	5378100000	1412000000	3776600000	1360000000	532910000	1486700000	3306200000	4056300000	1048400000	5629400000	740290000	5446400000	3462600000	2980100000				11.609	106	P01834	P01834	Ig kappa chain C region	IGKC	1	13	13	4	8	10	15	5	12	11
655620000	926050000	348190000	866820000	804170000	1876700000	100640000	1318500000	948390000	261170000	1383700000	824870000	5286200000	6122400000	1679300000	1164500000	1542900000	4179300000	616550000	1149200000	2037200000	0	1788200000	136250000	652070000	334210000	5626400000	0	373830000	1242900000	2177800000				36.105	330	P01857	P01857	Ig gamma-1 chain C region	IGHG1	1	3	5	1	4	5	7	0	4	6
30382000	267150000	67675000	267640000	64425000	176210000	18393000	121640000	68717000	45597000	119160000	39636000	1428100000	1547700000	432960000	281810000	194460000	2264800000	79403000	170880000	59799000	0	149670000	22083000	30856000	26771000	2101900000	0	42606000	55304000	117730000				35.9	326	P01859	P01859	Ig gamma-2 chain C region	IGHG2	1	0	3	2	2	0	1	0	1	0
47817000	86715000	20029000	95260000	62595000	908700000	110900000	80965000	73711000	83955000	172060000	273580000	1135700000	1451600000	652290000	484790000	151010000	681430000	132590000	94916000	80304000	0	384750000	31160000	28903000	0	1442300000	16967000	0	281380000	160730000				41.287	377	P01860	P01860	Ig gamma-3 chain C region	IGHG3	1	0	3	0	2	0	3	0	0	1
43935000	172750000	35659000	52057000	44436000	0	0	116570000	43028000	61222000	255510000	45609000	344520000	41722000	25005000	105230000	0	208610000	60411000	0	287330000	0	208940000	0	21782000	0	752650000	0	0	12889000	50105000				35.94	327	P01861	P01861	Ig gamma-4 chain C region	IGHG4	1	1	3	0	1	1	0	0	1	0
43798000	939620000	52050000	44887000	683770000	1385700000	27358000	111080000	56487000	0	38776000	187380000	501770000	142960000	108430000	110520000	77213000	817120000	47293000	430430000	0	0	47724000	49993000	109230000	26086000	131220000	45744000	70138000	36826000	68711000				51.79	473	P01871-2;P01871	P01871-2;P01871	Ig mu chain C region	IGHM	2	1	8	0	0	7	8	0	2	1
24277000000	14632000000	17129000000	14576000000	37245000000	34136000000	19704000000	17671000000	16556000000	4173900000	8464500000	16461000000	10544000000	4136300000	12239000000	17326000000	20403000000	9008800000	7797300000	18215000000	4638200000	0	7844000000	27410000000	29445000000	12951000000	8428500000	14098000000	48470000000	12356000000	16679000000				37.654	353	P01876	P01876	Ig alpha-1 chain C region	IGHA1	1	19	13	15	12	22	21	20	17	12
2407600000	289040000	1579000000	427800000	4120300000	2194900000	1269600000	2915700000	771560000	110510000	344090000	1492600000	730220000	61735000	771300000	1477900000	1301900000	621840000	406210000	1293900000	404680000	0	191790000	719230000	727640000	354430000	365720000	194200000	2263900000	349270000	654500000				36.526	340	P01877	P01877	Ig alpha-2 chain C region	IGHA2	1	5	2	3	1	4	4	4	5	1
0	0	0	0	0	0	0	0	0	0	0	0	0	0	0	4036600	0	0	0	0	0	0	0	0	0	0	0	0	0	0	0				47.4	430	P01880-2;P01880	P01880-2;P01880	Ig delta chain C region	IGHD	2	0	0	0	0	0	0	0	0	0
0	414760000	0	2847300	0	0	0	5701400	0	18961000	0	9215000	23972000	5803100	0	2655500	572320000	4270000	1724600000	5779700	7076700000	0	0	0	0	0	46936000	0	0	221970000	0				16.055	147	P02042;E9PFT6;E9PEW8;C9JRG0;CON__Q3SX09;P02100;CON__P02070;A8MUF7	P02042;E9PFT6;E9PEW8	Hemoglobin subunit delta	HBD	8	0	5	0	0	0	0	0	1	0
0	43752000	41439000	65205000	37494000	39333000	0	80425000	60827000	387580000	160050000	244360000	1146600000	673160000	271520000	335930000	293570000	1497700000	385040000	351660000	2164600000	0	388210000	0	66335000	34174000	989640000	0	57301000	365790000	157180000				30.777	267	P02647;F8W696	P02647;F8W696	Apolipoprotein A-I;Truncated apolipoprotein A-I	APOA1	2	0	0	0	0	0	1	0	1	0
0	0	0	0	0	0	0	0	0	0	3737100	0	0	101920000	0	0	0	0	0	0	0	0	0	0	0	0	0	0	0	0	2698800				36.154	317	P02649;H0Y7L5;E7ERP7;E9PEV4	P02649;H0Y7L5	Apolipoprotein E	APOE	4	0	0	0	0	0	0	0	0	0
0	35450000	0	0	0	0	0	72703000	40424000	115510000	48552000	66206000	108270000	740290000	121190000	110270000	66688000	177850000	99096000	134040000	354340000	0	208520000	0	78285000	0	367240000	0	0	166260000	73497000				11.175	100	P02652	P02652	Apolipoprotein A-II;Truncated apolipoprotein A-II	APOA2	1	0	0	0	0	0	0	0	1	0
0	24179000	0	44915000	38054000	31201000	0	29559000	68169000	53320000	19745000	141550000	361670000	204690000	105880000	37481000	43247000	130320000	22106000	18207000	23430000	0	82606000	0	23243000	0	43796000	0	0	93451000	0				94.972	866	P02671;P02671-2	P02671;P02671-2	Fibrinogen alpha chain;Fibrinopeptide A;Fibrinogen alpha chain	FGA	2	0	1	0	0	0	1	0	0	1
59031000	113800000	95685000	132090000	156340000	110260000	67857000	184140000	85452000	129500000	103730000	396950000	2121800000	599880000	247990000	339770000	205660000	705060000	132410000	69643000	145400000	0	164240000	0	52056000	0	775720000	0	72853000	416070000	209980000				55.928	491	P02675;D6REL8;CON__P02676	P02675;D6REL8	Fibrinogen beta chain;Fibrinopeptide B;Fibrinogen beta chain	FGB	3	1	3	1	2	2	3	0	5	0
57255000	32870000	20771000	15526000	20857000	13268000	0	20169000	19057000	0	33595000	50672000	1004500000	243660000	81279000	77570000	77888000	435180000	17568000	0	80085000	0	60199000	0	0	0	241680000	0	0	359300000	24199000				52.337	461	C9JC84;P02679;C9JEU5;P02679-2;C9JU00;C9JPQ9	C9JC84;P02679;C9JEU5;P02679-2;C9JU00;C9JPQ9	Fibrinogen gamma chain	FGG	6	1	1	0	0	0	0	0	2	0
0	0	0	0	0	0	0	0	0	0	0	0	0	0	0	0	0	0	18893000	0	62529000	0	0	0	0	0	0	0	0	15898000	0				101.79	911	P02730	P02730	Band 3 anion transport protein	SLC4A1	1	0	1	0	0	0	0	0	0	0
0	0	0	0	0	0	0	0	0	0	0	0	13529000	5520400	0	9183400	0	13940000	0	0	0	0	0	0	0	0	13959000	0	0	7483500	0				25.387	223	P02743	P02743	Serum amyloid P-component;Serum amyloid P-component(1-203)	APCS	1	0	0	0	0	0	0	0	0	0
0	0	0	0	0	0	0	0	0	0	0	0	11103000	0	0	0	0	0	0	0	0	0	0	0	0	0	0	0	0	3897600	0			+	63.173	559	P02748;CON__Q3MHN2	P02748;CON__Q3MHN2	Complement component C9;Complement component C9a;Complement component C9b	C9	2	0	0	0	0	0	0	0	0	0
0	5546200	0	0	0	0	0	3461500	0	54875000	25207000	32639000	30066000	20618000	0	44899000	7984400	40783000	2823800	0	3934800	0	90846000	0	8936100	25890000	16248000	0	0	18576000	37888000				38.298	345	P02749;J3QRN2;J3QLI0;CON__P17690;J3KS17	P02749;J3QRN2	Beta-2-glycoprotein 1	APOH	5	0	0	0	0	1	0	0	0	0
0	0	0	0	0	0	0	6303400	0	0	10447000	0	185230000	46805000	0	16568000	0	21425000	6244600	0	15708000	0	11729000	0	0	0	25428000	0	0	16539000	0				38.177	347	P02750	P02750	Leucine-rich alpha-2-glycoprotein	LRG1	1	0	0	0	0	0	0	0	0	0
0	0	0	0	18665000	0	0	22078000	0	0	0	44611000	82841000	70761000	71187000	35301000	0	80008000	63501000	0	40223000	0	0	0	0	0	32468000	0	0	38539000	0				23.01	201	P02753;Q5VY30	P02753;Q5VY30	Retinol-binding protein 4;Plasma retinol-binding protein(1-182);Plasma retinol-binding protein(1-181);Plasma retinol-binding protein(1-179);Plasma retinol-binding protein(1-176)	RBP4	2	0	0	0	0	1	0	0	0	0
0	0	0	2422700	0	6425700	0	4337700	0	10450000	5920900	9009700	5888300	12762000	4363400	5116000	5966200	6704200	0	0	0	0	0	0	8371700	0	6464300	0	0	5476100	7145300				38.999	352	P02760	P02760	Protein AMBP;Alpha-1-microglobulin;Inter-alpha-trypsin inhibitor light chain;Trypstatin	AMBP	1	0	0	0	0	0	0	0	1	0
0	43693000	0	14945000	22931000	33554000	0	46097000	40859000	115820000	78494000	67190000	2504000000	1231600000	27949000	57840000	61020000	255210000	63627000	13661000	498420000	0	68149000	0	46398000	41096000	529740000	28601000	29260000	877450000	85678000				23.511	201	P02763	P02763	Alpha-1-acid glycoprotein 1	ORM1	1	0	0	0	0	0	0	0	2	1
12175000	19396000	15711000	24020000	14399000	24976000	0	24231000	45596000	25455000	19100000	33214000	63067000	116860000	48497000	61690000	63834000	72716000	39102000	0	47411000	0	39163000	0	17061000	0	56189000	0	21376000	28095000	42208000				15.887	147	P02766	P02766	Transthyretin	TTR	1	1	1	0	1	0	0	0	0	0
464960000	698600000	241420000	653670000	571290000	1021400000	301110000	947050000	904920000	1302500000	1149600000	1644600000	3399800000	8707500000	4666700000	2616700000	969570000	4576500000	1288300000	1860400000	924380000	0	3843800000	715370000	1013200000	426000000	3811300000	528660000	1162100000	806100000	1796100000				77.063	698	P02787;J3KN47;H7C5E8;F8WCI6;F8WEK9;C9JVG0;F8WC57;C9JB55	P02787;J3KN47	Serotransferrin	TF	8	5	6	2	6	4	9	2	8	6
28099000	76406000	52997000	67583000	46586000	46913000	8404400	136490000	72959000	74619000	96436000	273460000	425210000	327710000	105610000	238870000	158820000	854760000	116020000	131320000	41409000	0	147420000	0	92738000	28619000	563270000	0	32973000	196210000	181590000				51.676	462	P02790	P02790	Hemopexin	HPX	1	1	1	1	1	0	1	0	1	0
0	0	974510000	0	16000000	0	0	0	58164000	390970000	3453400000	0	0	0	0	61354000	0	0	0	0	0	0	68756000	2861200000	2709700000	462770000	0	17817000000	252790000	38566000	404360000				7.3044	62	P02808	P02808	Statherin	STATH	1	0	0	2	0	0	0	0	0	1
0	0	0	254540000	0	0	0	0	0	0	0	0	26366000	0	0	0	0	0	0	0	0	0	0	0	0	0	0	0	0	0	0				17.016	166	P02810	P02810	Salivary acidic proline-rich phosphoprotein 1/2;Salivary acidic proline-rich phosphoprotein 1/2;Salivary acidic proline-rich phosphoprotein 3/4;Peptide P-C	PRH1	1	0	0	0	1	0	0	0	0	0
0	0	0	368640000	0	0	0	0	0	0	0	0	0	0	0	0	0	0	0	0	0	0	0	0	0	0	0	0	0	0	0				40.799	416	P02812	P02812	Basic salivary proline-rich protein 2;Basic proline-rich peptide IB-1;Basic proline-rich peptide P-E;Basic proline-rich peptide IB-7;Basic proline-rich peptide IB-8c;Basic proline-rich peptide IB-4	PRB2	1	0	0	0	1	0	0	0	0	0
1296000000	16660000	13904000000	2361400000	4524300000	2269000000	14416000	402860000	2951100000	40280000	661000000	1357100000	1283300000	115310000	0	881900000	2316100000	0	259900000	1127900000	81749000	0	1589000000	294090000	415580000	3134500000	1018900000	2566800000	990220000	1072700000	2832200000				8.1875	79	P02814	P02814	Submaxillary gland androgen-regulated protein 3B;Peptide P-A;Peptide D1A	SMR3B	1	8	1	12	13	12	12	0	3	8
0	0	0	0	0	0	0	0	0	0	0	0	1069700	0	0	0	0	2266900	0	0	0	0	0	0	0	0	0	0	0	0	0				54.006	469	P03956	P03956	Interstitial collagenase;22 kDa interstitial collagenase;27 kDa interstitial collagenase	MMP1	1	0	0	0	0	0	0	0	0	0
24197000	0	28391000	0	36806000	0	0	0	25951000	0	0	0	34059000	0	19070000	0	0	0	9087700	0	0	0	0	0	548560000	0	0	33241000	0	533290000	0				14.326	132	P03973	P03973	Antileukoproteinase	SLPI	1	0	0	1	0	1	0	0	1	0
0	0	0	0	0	0	0	0	0	0	0	4353300	3058300	3448900	0	0	0	0	0	4088600	0	0	0	0	0	0	0	0	0	0	0				67.033	597	P04003	P04003	C4b-binding protein alpha chain	C4BPA	1	0	0	0	0	0	0	0	0	0
11569000	0	5509500	0	3694700	0	0	7332200	11857000	0	0	0	0	0	0	24172000	9286400	22824000	0	0	0	0	0	0	0	0	0	0	0	31704000	0				54.305	478	P04004;CON__Q3ZBS7	P04004	Vitronectin;Vitronectin V65 subunit;Vitronectin V10 subunit;Somatomedin-B	VTN	2	1	0	0	0	0	0	0	0	1
164250000	170060000	63866000	118830000	67016000	33842000	64500000	85033000	65727000	140870000	44847000	52654000	32449000	105030000	102670000	52787000	125040000	36486000	205970000	35982000	207780000	0	139870000	0	0	0	55302000	0	48769000	24987000	57099000				59.755	527	P04040	P04040	Catalase	CAT	1	3	3	1	3	0	0	0	1	0
832940000	944010000	601140000	2830900000	1121600000	2698600000	341250000	500310000	1434000000	0	186490000	95518000	151420000	56499000	334920000	294670000	113160000	650520000	110380000	1877900000	158380000	0	152510000	252870000	33886000	252130000	12835000	0	24572000	175560000	31148000				11.139	98	P04080	P04080	Cystatin-B	CSTB	1	3	6	4	6	6	6	1	3	3
10058000	9801200	27822000	2327600	0	32307000	0	19449000	5194900	61106000	966150	8251900	5885900	4750900	19865000	24119000	1915500	23325000	754060	5330400	38979000	0	17868000	103460000	36005000	170420000	2848400	130560000	0	3478400000	3869400				38.714	346	P04083;Q5T3N1;Q5T3N0	P04083;Q5T3N1	Annexin A1;Annexin	ANXA1	3	1	1	1	0	0	3	0	5	0
0	5161800	0	0	0	0	0	0	0	0	0	0	14316000	34117000	11190000	12244000	14672000	82091000	5074100	0	24603000	0	17921000	0	0	0	11038000	0	0	10827000	0				515.6	4563	P04114;A8MUN2;CON__ENSEMBL:ENSBTAP00000032840	P04114	Apolipoprotein B-100;Apolipoprotein B-48	APOB	3	0	0	0	0	0	0	0	0	0
0	0	0	0	0	0	0	0	0	0	0	0	5539400	0	0	0	0	13704000	0	0	0	0	0	0	0	0	10079000	0	0	5978500	0				59.578	525	P04196	P04196	Histidine-rich glycoprotein	HRG	1	0	0	1	1	1	0	1	1	0
48788000	30802000	13291000	35100000	12948000	18424000	23208000	47877000	39609000	78013000	38983000	64384000	136920000	207850000	72827000	138950000	39931000	119440000	39710000	117840000	107540000	0	148370000	12346000	29768000	34311000	58190000	48618000	35081000	36832000	97777000				54.253	495	P04217;P04217-2;M0R009	P04217;P04217-2;M0R009	Alpha-1B-glycoprotein	A1BG	3	1	0	0	1	1	0	0	1	0
0	51180000	0	0	0	63937000	0	0	0	0	0	0	0	0	0	0	0	7614400	0	0	0	0	0	0	0	0	31432000	0	0	0	0				43.057	391	P04220	P04220	Ig mu heavy chain disease protein		1	0	0	0	0	0	0	0	1	0
0	0	0	1017100000	743650000	0	0	0	0	233440000	0	298280000	0	0	0	277360000	0	0	0	295970000	0	0	360700000	0	0	0	0	0	0	0	0				38.545	392	P04280	P04280	Basic salivary proline-rich protein 1;Proline-rich peptide II-2;Basic peptide IB-6;Peptide P-H	PRB1	1	0	0	0	1	1	0	0	1	0
0	0	0	0	0	0	0	0	0	0	0	0	0	0	0	0	0	0	0	2357900	0	0	0	0	0	0	0	0	0	0	0				11.84	108	P04430	P04430	Ig kappa chain V-I region BAN		1	0	0	0	0	0	0	0	0	0
151410000	47503000	65794000	52434000	76180000	161430000	140760000	90648000	0	33513000	0	87478000	0	108860000	124720000	0	112300000	0	0	76070000	0	0	76586000	293860000	137250000	186370000	65493000	0	346270000	0	241680000				12.575	115	P04433	P04433	Ig kappa chain V-III region VG		1	1	1	0	0	0	1	0	1	0
54089000000	11432000000	81175000000	28095000000	88199000000	31373000000	31415000000	30064000000	57689000000	14264000000	243170000000	45092000000	24290000000	5441500000	14099000000	43580000000	44170000000	9046400000	8302500000	55820000000	3818100000	10494000000	32045000000	27633000000	205930000000	5158600000	7529000000	125120000000	846760000	26505000000	76980000000				57.767	511	P04745;Q5T085;H7BZQ8;Q5T084;C9J2Z5;C9JWK7	P04745	Alpha-amylase 1	AMY1A	6	45	26	43	41	66	46	24	52	48
26817000	6297700	0	8958600	0	21438000	42887000	142110000	8537300	0	0	0	0	0	10086000	0	0	0	4120400	10806000	0	0	0	133070000	0	0	0	0	0	54942000	0				22.782	205	P04792;F8WE04;C9J3N8	P04792;F8WE04	Heat shock protein beta-1	HSPB1	3	1	1	0	1	0	1	1	4	1
0	2905700	0	2156000	0	0	0	0	0	0	0	0	0	0	0	3643600	0	0	5655100	0	0	0	0	0	0	0	0	0	0	0	0				41.548	366	P04899-4;P04899;B3KTZ0;P04899-2;P04899-3;B4E2X5;Q5JWF2;Q5JWF2-2;P38405-2;A6NI00;P63092;P38405;P63092-2;P63092-3;A8MTJ3;P08754;P09471;P09471-2;P19087;P63096;P11488;F5GZL8;H0Y7F4;Q5JWE9;H0Y7E8;Q5JWD1;A2A2R6	P04899-4;P04899;B3KTZ0;P04899-2;P04899-3;B4E2X5	Guanine nucleotide-binding protein G(i) subunit alpha-2	GNAI2	27	0	0	0	0	0	0	0	1	0
0	0	0	0	0	0	0	0	0	0	0	0	0	0	0	0	0	0	29662000	0	0	0	0	0	0	0	13555000	0	0	0	11920000				35.664	330	P05089-2;P05089;P05089-3	P05089-2;P05089;P05089-3	Arginase-1	ARG1	3	0	0	0	0	0	0	0	0	0
0	0	0	0	0	0	0	0	0	0	0	0	0	42333000	0	0	0	0	0	0	0	0	0	0	0	0	0	0	0	0	0				21.275	189	P05090;C9JF17;C9JX71	P05090;C9JF17;C9JX71	Apolipoprotein D	APOD	3	0	0	0	0	0	0	0	0	0
568980000	7731800000	411420000	1293700000	985480000	3194700000	486310000	1927100000	888600000	763500000	2711700000	1271900000	1881400000	2727500000	2733800000	4684600000	3877900000	2839500000	1413400000	1704500000	690360000	0	605160000	193890000	599300000	100000000	5141800000	339490000	193910000	3086900000	949470000				10.834	93	P05109	P05109	Protein S100-A8	S100A8	1	3	9	1	3	3	7	1	3	4
0	0	0	0	0	0	0	0	0	0	0	0	0	0	0	0	0	0	0	0	0	0	0	0	0	0	846370	0	0	0	0				12.435	116	A6NEL0;P05114;A6NL93;H7BXJ5;F2Z2Y5;F2Z2W6	A6NEL0;P05114;A6NL93;H7BXJ5;F2Z2Y5;F2Z2W6	Non-histone chromosomal protein HMG-14	HMGN1	6	0	0	0	0	0	0	0	0	0
138050000	158310000	86143000	283100000	215660000	68706000	293990000	141160000	132830000	76876000	225920000	117100000	135700000	135720000	236770000	181820000	219300000	665280000	216470000	97483000	116810000	0	435300000	0	18263000	44272000	91498000	57997000	55856000	702280000	428110000				87.248	777	P05164-3;P05164;P05164-2;J3QSF7;P11678	P05164-3;P05164;P05164-2	Myeloperoxidase;Myeloperoxidase;89 kDa myeloperoxidase;84 kDa myeloperoxidase;Myeloperoxidase light chain;Myeloperoxidase heavy chain	MPO	5	1	5	2	7	5	1	0	4	2
0	0	0	0	0	0	0	0	0	0	0	0	0	0	0	0	0	0	0	0	0	0	0	0	0	0	1244000	0	0	0	0				9.3926	90	P05204	P05204	Non-histone chromosomal protein HMG-17	HMGN2	1	0	0	0	0	0	0	0	0	0
0	0	0	0	0	0	0	0	0	0	0	0	0	0	0	0	0	0	0	0	0	0	0	0	0	0	0	0	0	0	922810				11.514	114	P05386	P05386	60S acidic ribosomal protein P1	RPLP1	1	0	0	0	0	0	0	0	0	0
0	6816100	0	0	10036000	0	0	0	0	0	0	0	6686500	3509000	14904000	0	0	0	0	0	0	0	0	0	0	0	5914500	0	0	0	0				14.707	133	P06310	P06310	Ig kappa chain V-II region RPMI 6410		1	0	0	0	0	0	0	0	0	0
90793000	238260000	60938000	178190000	104430000	92209000	91483000	160530000	107600000	35612000	62665000	126580000	70195000	143830000	152200000	108440000	166640000	199400000	233650000	121570000	250890000	0	0	19600000	0	0	70404000	0	0	68257000	30793000				85.696	782	P06396;P06396-3;F5H1A8;P06396-2;Q5T0H9;CON__Q3SX14;Q5T0H8;Q5T0H7;Q5T0I0;Q5T0I1	P06396;P06396-3;F5H1A8;P06396-2;Q5T0H9	Gelsolin	GSN	10	2	5	2	4	2	3	1	4	2
1074700000	11995000000	2221000000	4086100000	1844700000	6066100000	648830000	3485500000	1548200000	686690000	2484100000	4037700000	5472200000	3801400000	2701900000	6447500000	5882600000	10544000000	4461900000	1139000000	7974900000	0	1652400000	288800000	889990000	726720000	5727900000	330890000	335280000	3485000000	1335800000				13.242	114	P06702	P06702	Protein S100-A9	S100A9	1	2	6	2	4	5	7	0	2	2
0	0	0	0	0	0	0	0	0	0	0	0	0	50091000	0	3291100	0	0	0	0	0	0	0	0	0	0	0	0	0	0	0			+	45.398	396	P06727;CON__Q32PJ2	P06727;CON__Q32PJ2	Apolipoprotein A-IV	APOA4	2	0	0	0	0	0	0	0	0	0
321120000	1046000000	100510000	436850000	214850000	513210000	73661000	393540000	137480000	459890000	48004000	113840000	702260000	239370000	903270000	84223000	256580000	712400000	1305400000	445610000	1423800000	0	365470000	90437000	283000000	78523000	599260000	435760000	212050000	272740000	294790000				47.168	434	P06733;P06733-2;K7EM90;K7EN23;K7EQF3;P09104;P13929;P13929-2;B7Z2X9;P13929-3;F5H0C8;E5RGZ4;K7EKN2;K7EPM1;E5RG95;F5GZ30;E5RI09;F5GWQ3;F5H5U1;F5H1C3	P06733;P06733-2	Alpha-enolase	ENO1	20	4	16	1	5	3	6	0	8	0
5717500	35684000	0	18902000	7283400	6282100	0	11980000	5999600	0	0	0	11830000	10271000	11254000	0	14547000	21309000	77615000	0	18803000	0	0	0	0	0	28130000	0	0	8141000	0				97.147	847	P06737;P06737-2;E9PK47;E9PMM6	P06737;P06737-2;E9PK47	Glycogen phosphorylase, liver form;Phosphorylase	PYGL	4	0	3	0	2	0	1	0	1	0
115040000	288790000	42314000	162890000	62925000	151430000	101540000	138440000	89703000	193900000	47802000	48047000	125020000	108790000	113520000	51082000	104530000	165880000	469600000	199000000	475190000	0	24461000	0	17132000	0	149180000	0	55317000	44478000	141970000				63.146	558	P06744;P06744-2;K7EP41;K7ELR7;K7ERC6;CON__Q3ZBD7;K7ERK8;K7EIL4;K7ENR8	P06744;P06744-2	Glucose-6-phosphate isomerase	GPI	9	2	8	0	4	2	4	0	4	2
0	0	0	0	0	0	0	0	0	0	0	0	0	0	0	0	0	0	0	0	0	0	0	0	0	0	0	0	0	0	0				32.575	294	P06748;P06748-2;P06748-3	P06748;P06748-2;P06748-3	Nucleophosmin	NPM1	3	0	0	0	0	0	0	0	0	0
43973000	139140000	48394000	95348000	31795000	35273000	60083000	54545000	48717000	132310000	60896000	46232000	27530000	54865000	84295000	82385000	48669000	43456000	176250000	146510000	26262000	0	0	24636000	0	0	49119000	0	0	34652000	35735000				29.032	248	P06753-2;Q5VU66;Q5VU59;Q5VU61;J3KN67;Q5VU58;P06753-3;Q5VU72;D6R904;Q5VU63;P06753;P67936-2;P67936;K7ENT6;K7ERG3;K7EP68;D6RFM2;Q6ZN40;Q5TCU8;CON__Q3SX28;D9YZV2;D9YZV3;D9YZV8;P07951;P07951-2;P09493;P09493-3;P09493-4;P09493-6;P09493-7;Q5TCU3;B7Z596;H0YL52;H0YK48;H7BYY1;P07951-3;F5H7S3;P09493-5;P09493-2;H0YNC7;H0YKP3;H0YKX5;H0YL80;A6NL28;A6NL28-2;K7EMU5;K7EPV9	P06753-2;Q5VU66;Q5VU59;Q5VU61;J3KN67;Q5VU58;P06753-3;Q5VU72;D6R904		TPM3	47	1	2	1	2	1	1	0	2	1
318810000	129700000	237510000	314620000	805080000	228320000	79779000	111630000	492550000	0	97489000	150070000	163650000	11109000	13825000	32290000	274830000	138970000	25425000	635410000	11203000	0	60728000	156080000	172970000	244810000	16302000	918350000	258970000	38893000	222070000				28.889	262	P06870;P06870-2;F8WAM8	P06870;P06870-2;F8WAM8	Kallikrein-1	KLK1	3	0	0	1	2	4	2	1	2	5
0	0	0	0	0	0	0	0	0	0	0	0	0	0	0	0	0	5781700	0	0	0	0	0	0	0	0	0	0	0	0	0				10.044	87	P07108;P07108-5;P07108-4;P07108-6;P07108-2;P07108-3	P07108;P07108-5;P07108-4;P07108-6;P07108-2;P07108-3	Acyl-CoA-binding protein	DBI	6	0	0	0	0	0	0	0	1	0
0	0	0	0	0	0	0	0	0	0	0	0	0	24212000	0	0	0	6820700	0	0	0	0	0	0	0	0	0	0	0	0	0				36.638	334	P07195	P07195	L-lactate dehydrogenase B chain	LDHB	1	0	0	0	1	1	0	0	0	0
0	11469000	0	17846000	0	22539000	0	17753000	0	0	0	0	15301000	0	8788300	8991600	0	30061000	13323000	22378000	24741000	0	0	0	0	0	9924200	0	9189000	17053000	0				57.116	508	P07237;H7BZ94;F5H8J2;I3L2P8;I3L312;I3NI03;I3L3U6;I3L3P5;I3L398;I3L4M2;I3L0S0;I3L1Y5	P07237;H7BZ94;F5H8J2;I3L2P8;I3L312;I3NI03;I3L3U6;I3L3P5	Protein disulfide-isomerase	P4HB	12	0	0	0	1	0	2	0	0	0
0	0	0	0	0	0	0	0	0	0	0	0	0	0	0	0	0	0	0	0	0	0	0	0	0	0	0	0	0	3800600	0				20.863	194	P07305	P07305	Histone H1.0	H1F0	1	0	1	0	0	0	0	1	0	0
8685100	9758700	9556300	0	15222000	27991000	0	8866000	0	0	0	13639000	9145100	11052000	0	0	0	0	0	0	0	0	0	0	0	0	12084000	0	0	2075200	0				44.552	412	P07339;H7C469;C9JH19;F8WD96;F8W787;H7C1V0	P07339;H7C469;C9JH19;F8WD96;F8W787	Cathepsin D;Cathepsin D light chain;Cathepsin D heavy chain	CTSD	6	0	0	1	0	1	2	0	1	0
0	0	0	0	0	0	0	0	0	0	0	0	0	0	0	0	0	0	0	0	0	0	0	0	0	0	0	0	0	169370000	0				40.411	357	P07355-2;P07355;H0YN42;H0YMU9;H0YMD0;H0YKS4;H0YMM1;A6NMY6;H0YMW4;H0YKX9;H0YMT9;H0YLV6;H0YKZ7;H0YKL9;H0YM50;H0YNP5;H0YKV8;H0YMD9;H0YL33;H0YN28;H0YNA0;H0YKN4;H0YN52;H0YNB8;H0YLE2	P07355-2;P07355;H0YN42;H0YMU9;H0YMD0;H0YKS4;H0YMM1;A6NMY6;H0YMW4;H0YKX9;H0YMT9;H0YLV6;H0YKZ7;H0YKL9;H0YM50;H0YNP5;H0YKV8	Annexin A2;Annexin;Putative annexin A2-like protein	ANXA2;ANXA2P2	25	0	0	0	0	0	0	0	0	0
0	0	0	0	0	0	0	0	0	0	0	0	0	0	0	0	0	0	0	0	0	0	0	0	0	0	1112800	0	0	0	0				22.277	202	P07360	P07360	Complement component C8 gamma chain	C8G	1	0	0	0	0	0	0	0	0	0
0	0	0	0	0	0	0	0	0	0	0	0	0	0	0	0	0	0	0	1508100	0	0	0	0	0	0	0	0	0	0	0				81.889	714	P07384	P07384	Calpain-1 catalytic subunit	CAPN1	1	0	0	0	0	0	0	0	0	0
5163700	4743100	5187000	5114700	6010700	14012000	0	18354000	18797000	0	0	9020100	4877200	4489600	5035000	4739200	9425200	4892600	0	0	2402700	0	0	0	0	0	5437700	0	0	71856000	0				49.67	444	P07437;Q5JP53;Q5ST81;P68371;Q13885;Q9BVA1;P04350;Q9BUF5;K7ESM5;E9PBJ4;Q13509;A6NNZ2;Q3ZCM7;I3L2F9;Q5SQY0;C9JAA5;A8K854;A6NKZ8;F5H0I4;M0R278;M0QZL7;M0QY85;M0R1I1	P07437;Q5JP53;Q5ST81;P68371;Q13885;Q9BVA1;P04350;Q9BUF5;K7ESM5;E9PBJ4	Tubulin beta chain;Tubulin beta-4B chain;Tubulin beta-2A chain;Tubulin beta-2B chain;Tubulin beta-4A chain;Tubulin beta-6 chain	TUBB;TUBB4B;TUBB2A;TUBB2B;TUBB4A;TUBB6	23	1	1	0	1	0	1	0	2	2
0	0	0	0	0	0	0	0	0	0	0	0	0	0	0	0	0	0	0	0	0	0	0	0	0	99036000	0	0	0	0	0				68.478	585	P07476;J3KPN6	P07476;J3KPN6	Involucrin	IVL	2	0	0	2	0	0	0	0	1	0
0	0	0	0	0	0	0	0	0	0	0	0	0	0	0	0	0	0	0	0	0	0	0	0	0	0	0	0	0	0	5285600				37.564	333	P07711;Q5T8F0	P07711;Q5T8F0	Cathepsin L1;Cathepsin L1 heavy chain;Cathepsin L1 light chain	CTSL1	2	0	0	1	0	0	0	0	0	0
117100000	611560000	87388000	434630000	114540000	319910000	147230000	193250000	246950000	314420000	132520000	73377000	659680000	336030000	279440000	147640000	286000000	507650000	1434000000	359420000	1449300000	0	168730000	53532000	109720000	58617000	659840000	138450000	157390000	202460000	198660000				15.054	140	P07737;K7EJ44;I3L3D5;CON__P02584	P07737;K7EJ44	Profilin-1	PFN1	4	2	6	0	2	1	3	0	4	4
11983000	7181600	0	9669700	12990000	12045000	0	0	9996500	0	23392000	8167400	8917700	7406700	0	0	0	8351200	0	10519000	0	0	0	11772000	0	0	0	0	0	0	0				37.821	339	P07858;E9PQM1;E9PSG5;E9PLY3;E9PHZ5;E9PNL5;E9PKQ7;E9PKD0;E9PCB3;E9PJ67;E9PR54;E9PS78;E9PL32	P07858;E9PQM1;E9PSG5;E9PLY3;E9PHZ5;E9PNL5;E9PKQ7;E9PKD0;E9PCB3;E9PJ67;E9PR54	Cathepsin B;Cathepsin B light chain;Cathepsin B heavy chain	CTSB	13	0	0	0	0	0	0	0	0	0
0	0	0	0	0	0	0	0	0	0	0	0	0	0	0	0	0	0	0	0	0	0	0	0	0	0	0	0	0	0	2849900				98.16	854	P07900-2;P07900;Q86U12;Q58FF8;Q14568	P07900-2;P07900	Heat shock protein HSP 90-alpha	HSP90AA1	5	0	0	0	0	0	0	0	0	0
94784000	215430000	59385000	129250000	87640000	101480000	102670000	105720000	68080000	159790000	33498000	75248000	89927000	51323000	153320000	97564000	90703000	99579000	199420000	160040000	338840000	0	69019000	41971000	39474000	0	118630000	0	68118000	75887000	61219000				70.051	641	P08107;P08107-2;E7EP94;Q5SP16;P34931;P48741	P08107;P08107-2;E7EP94;Q5SP16	Heat shock 70 kDa protein 1A/1B	HSPA1A	6	0	3	0	2	1	3	1	1	2
0	8424000	0	0	0	4953000	0	0	0	0	0	0	8675900	4960600	5262600	0	0	0	0	4899900	0	0	0	0	0	0	6869600	0	0	23232000	0				83.263	724	P08238;H0Y598;H0Y6E4;H0Y5S7	P08238;H0Y598;H0Y6E4;H0Y5S7	Heat shock protein HSP 90-beta	HSP90AB1	4	0	0	0	0	0	1	0	0	0
0	0	0	9004500	0	0	34675000	28974000	15031000	595570000	15969000	0	7127200	29506000	12155000	167340000	10225000	53254000	7969000	0	0	0	30544000	0	0	0	64486000	0	0	482340000	0				28.518	267	P08246	P08246	Neutrophil elastase	ELANE	1	0	0	0	0	0	0	0	0	1
0	0	0	11470000	0	25322000	0	0	0	0	0	0	0	0	0	0	6927300	27004000	0	0	0	0	0	0	0	0	0	0	0	123730000	0				28.837	255	P08311	P08311	Cathepsin G	CTSG	1	0	0	0	1	0	1	0	0	0
0	0	2951000	0	4949100	3398200	0	0	0	0	65285000	1953800	5490400	6064200	0	0	0	0	0	0	0	0	0	0	5615400	0	2540400	0	0	0	0				40.076	375	P08571;D6RFL4	P08571;D6RFL4	Monocyte differentiation antigen CD14;Monocyte differentiation antigen CD14, urinary form;Monocyte differentiation antigen CD14, membrane-bound form	CD14	2	0	0	0	0	0	0	0	0	0
0	14474000	0	0	9319600	0	0	16163000	20965000	0	9151000	15880000	70632000	21009000	12465000	32924000	17058000	35929000	0	0	0	0	11650000	0	0	0	20108000	0	0	14895000	8348300				139.09	1231	P08603;F8WDX4;P08603-2;Q5TFM2	P08603	Complement factor H	CFH	4	0	0	0	0	0	0	0	0	0
86183000	207640000	66183000	123960000	38528000	81219000	66440000	170450000	24976000	65277000	53346000	21393000	20857000	15443000	15807000	41857000	11044000	119320000	9052300	0	29201000	0	0	0	0	0	89543000	0	20128000	48146000	18693000				53.651	466	P08670;B0YJC4;B0YJC5;Q5JVS8;P07197;E7ESP9;E7EMV2;P07197-2;Q16352;P41219-2;P17661;P41219;H7C5W5	P08670;B0YJC4;B0YJC5	Vimentin	VIM	13	1	4	0	3	1	2	2	6	0
401080000	169760000	203460000	442140000	92616000	104890000	114230000	300190000	165350000	204080000	168390000	140140000	263510000	220260000	307590000	220040000	98862000	254510000	548490000	169020000	163630000	0	530980000	162370000	250160000	351090000	320630000	217230000	191060000	158470000	239050000				23.356	210	P09211;A8MX94	P09211;A8MX94	Glutathione S-transferase P	GSTP1	2	1	1	2	1	1	2	0	4	1
517790000	319950000	8232400000	1055800000	780460000	408330000	3272400000	337920000	1730300000	28871000	0	1823100000	0	0	0	10774000	974320000	0	68558000	21171000	35801000	0	36855000	745790000	0	201710000	5745400	15794000	4376000000	41912000	23445000				16.445	141	P09228	P09228	Cystatin-SA	CST2	1	3	6	15	4	5	4	11	8	6
0	0	0	0	0	0	0	0	0	0	0	0	0	0	0	0	0	0	0	0	0	0	0	0	0	0	0	0	13446000	0	0				86.677	794	P09958;H0YNB5	P09958;H0YNB5	Furin	FURIN	2	0	0	0	0	0	0	0	0	0
31389000	33942000	18253000	37430000	16892000	22959000	0	35749000	21472000	0	17449000	25328000	23850000	20721000	52737000	43793000	18609000	37750000	103020000	82243000	99612000	0	0	0	3970000	0	27708000	0	0	0	17171000				69.284	611	P09960;P09960-4;P09960-2;P09960-3;B4DEH5	P09960;P09960-4;P09960-2;P09960-3	Leukotriene A-4 hydrolase	LTA4H	5	1	0	1	1	0	0	0	1	0
0	0	0	0	0	0	0	3340400	0	0	0	0	4805700	0	0	0	0	7611100	0	6284900	5753200	0	0	0	0	0	4314100	0	0	3952100	0				39.455	364	P09972;A8MVZ9;J3QKP5;J3KSV6;K7EKH5;C9J8F3	P09972;A8MVZ9;J3QKP5;J3KSV6;K7EKH5	Fructose-bisphosphate aldolase C;Fructose-bisphosphate aldolase	ALDOC	6	0	0	0	0	0	0	0	0	0
8629000	7012800	0	25019000	14118000	25515000	0	17524000	9219000	0	40120000	34820000	237670000	43459000	12171000	67628000	12392000	78206000	11888000	0	71590000	0	0	0	6991500	0	124390000	0	0	43946000	10589000				192.75	1744	P0C0L5;F5GXS0	P0C0L5;F5GXS0	Complement C4-B;Complement C4 beta chain;Complement C4-B alpha chain;C4a anaphylatoxin;C4b-B;C4d-B;Complement C4 gamma chain	C4B	2	0	0	0	2	0	1	0	1	0
0	0	0	0	0	0	0	0	0	0	0	0	0	0	0	0	0	0	0	0	0	0	0	0	0	0	0	0	0	1744000000	0				14.091	130	P0C0S8;P20671;Q6FI13;Q16777;Q9BTM1;Q96KK5;Q99878;Q9BTM1-2;P16104;Q96QV6;P04908;Q7L7L0;Q93077;Q8IUE6;H0YFX9;P0C0S5;Q71UI9;C9J0D1;Q71UI9-2;A8MQC5	P0C0S8;P20671;Q6FI13;Q16777;Q9BTM1;Q96KK5;Q99878;Q9BTM1-2;P16104;Q96QV6;P04908;Q7L7L0;Q93077;Q8IUE6;H0YFX9	Histone H2A type 1;Histone H2A type 1-D;Histone H2A type 2-A;Histone H2A type 2-C;Histone H2A.J;Histone H2A type 1-H;Histone H2A type 1-J;Histone H2A.x;Histone H2A type 1-A;Histone H2A type 1-B/E;Histone H2A type 3;Histone H2A type 1-C;Histone H2A type 2-B;Histone H2A	HIST1H2AG;HIST1H2AD;HIST2H2AA3;HIST2H2AC;H2AFJ;HIST1H2AH;HIST1H2AJ;H2AFX;HIST1H2AA;HIST1H2AB;HIST3H2A;HIST1H2AC;HIST2H2AB	20	1	0	0	0	0	0	0	0	0
2141900000	3220700000	2059000000	2355500000	5299400000	5783400000	2516500000	3893400000	2955700000	493600000	1166000000	3145600000	4439300000	4138800000	3069000000	3794500000	3203800000	2878100000	1790700000	4812000000	3623400000	3022200000	1217900000	2010800000	1895600000	791860000	4347400000	442480000	4830100000	3214300000	1506100000				11.293	106	P0CG05;P0CF74	P0CG05	Ig lambda-2 chain C regions	IGLC2	2	5	7	2	6	5	8	7	10	3
106400000	0	0	0	0	0	240860000	48080000	0	0	0	0	0	0	291310000	0	0	0	0	0	0	0	0	0	0	0	0	0	0	0	0				11.237	106	P0CG06;A0M8Q6	P0CG06	Ig lambda-3 chain C regions	IGLC3	2	1	0	0	0	0	0	1	1	0
0	0	0	0	0	0	0	0	0	0	0	0	0	0	0	0	0	4033500	0	0	0	0	0	0	0	0	0	0	0	0	0				18.354	161	P10153	P10153	Non-secretory ribonuclease	RNASE2	1	0	0	0	0	0	0	0	0	0
0	0	0	0	0	0	0	0	0	0	0	0	0	0	0	0	0	0	0	0	0	0	0	0	0	0	0	0	0	13269000	0				21.865	219	P10412	P10412	Histone H1.4	HIST1H1E	1	0	0	0	0	0	0	0	1	0
44089000	6970100	0	0	0	44493000	0	8395700	0	0	0	0	9081900	0	0	0	0	16420000	0	0	0	0	0	0	0	0	14131000	0	0	20202000	0				11.737	105	P10599;P10599-2	P10599;P10599-2	Thioredoxin	TXN	2	1	0	0	0	0	0	0	1	0
57961000	37827000	0	44492000	0	22620000	24327000	15193000	20599000	19672000	25822000	14917000	10764000	10629000	45937000	38865000	10922000	8736500	36030000	75775000	21049000	0	23914000	34073000	38895000	33121000	11683000	15007000	28151000	22712000	18898000				72.332	654	P11021	P11021	78 kDa glucose-regulated protein	HSPA5	1	2	2	0	1	0	1	1	2	0
40861000	74817000	28674000	46998000	37491000	31467000	16584000	36083000	38783000	12542000	24239000	18163000	23432000	20308000	53708000	20220000	25021000	31601000	65344000	100820000	52646000	0	22678000	0	12430000	0	32059000	0	33073000	42325000	21258000				70.897	646	P11142;P11142-2;E9PKE3;E9PN89;E9PNE6;E9PLF4;E9PK54;E9PQK7;E9PQQ4;E9PI65;P54652;A8K7Q2;E9PPY6;E9PN25	P11142;P11142-2;E9PKE3;E9PN89;E9PNE6;E9PLF4;E9PK54;E9PQK7;E9PQQ4;E9PI65	Heat shock cognate 71 kDa protein	HSPA8	14	0	5	0	0	0	2	0	0	0
0	0	0	0	0	0	0	0	0	0	0	0	0	0	0	0	0	0	0	5713500	0	0	0	0	0	0	0	0	0	0	0				127.18	1152	P11215;H3BN02;P20702;Q13349	P11215	Integrin alpha-M	ITGAM	4	1	0	0	0	0	0	0	0	0
0	15805000	0	21271000	0	15649000	0	15040000	15842000	0	0	11878000	16115000	22087000	17250000	0	0	13350000	46978000	38011000	60932000	0	0	0	0	0	29024000	0	0	0	0				63.826	561	P11413-2;P11413-3;P11413;E7EUI8;E7EM57;E9PD92	P11413-2;P11413-3;P11413;E7EUI8;E7EM57;E9PD92	Glucose-6-phosphate 1-dehydrogenase	G6PD	6	0	0	1	0	0	1	0	1	1
0	0	0	0	0	0	0	0	0	0	0	0	0	0	0	0	0	0	0	0	0	0	0	0	0	0	0	0	0	0	21099000				108.58	1019	P12110;P12110-2;P12110-3	P12110;P12110-2;P12110-3	Collagen alpha-2(VI) chain	COL6A2	3	0	0	0	0	0	0	0	0	0
1071500000	228540000	2196200000	655060000	1840900000	633980000	621260000	875820000	1351600000	230530000	1081700000	620560000	418430000	15009000	56946000	183370000	1103300000	151050000	172660000	77373000	122640000	0	315410000	960400000	556060000	1170300000	232760000	3163700000	3009000000	359550000	513080000				16.572	146	P12273	P12273	Prolactin-inducible protein	PIP	1	3	3	5	4	4	3	3	5	4
0	0	0	0	0	0	0	0	0	0	0	0	0	0	0	0	0	0	0	0	0	0	0	0	0	0	0	0	0	22176000	0				18.385	160	P12724	P12724	Eosinophil cationic protein	RNASE3	1	0	0	0	0	0	0	0	0	0
0	0	0	0	0	0	0	0	0	0	0	0	0	0	0	0	0	0	0	0	0	0	0	0	0	0	0	0	0	4543500	0				95.337	858	P13639	P13639	Elongation factor 2	EEF2	1	0	0	0	0	0	0	0	0	0
0	0	0	0	0	0	0	0	0	0	0	0	0	0	0	0	0	0	0	0	0	0	0	0	0	0	0	0	0	0	0				104.79	934	P13671	P13671	Complement component C6	C6	1	0	0	0	0	0	0	0	0	0
130040000	289350000	97566000	180980000	90468000	107010000	108430000	107930000	82567000	287890000	227640000	155300000	388810000	309080000	305760000	194350000	177160000	198310000	335830000	282300000	240540000	0	192770000	0	82819000	0	342140000	0	69203000	91275000	154800000				70.288	627	P13796;B4DUA0;Q5TBN3;B4DI60;Q5TBN5	P13796	Plastin-2	LCP1	5	0	3	1	2	1	3	1	4	0
19794000	79274000	46040000	37589000	0	51633000	0	20716000	31213000	127980000	26430000	0	88934000	24218000	87250000	16813000	109650000	156330000	215810000	36411000	0	0	222610000	59234000	252020000	249180000	70985000	91108000	157420000	38620000	144240000				12.476	115	P14174	P14174	Macrophage migration inhibitory factor	MIF	1	0	1	0	0	0	0	0	0	0
0	0	0	0	0	0	0	0	0	0	0	0	0	0	0	0	0	0	0	0	0	0	0	0	3089500	0	0	0	0	0	0				36.573	325	P14550;Q5T621	P14550;Q5T621	Alcohol dehydrogenase [NADP(+)]	AKR1A1	2	0	0	0	0	0	0	0	1	0
79342000	180200000	87533000	203850000	58639000	141780000	76629000	99378000	72147000	163950000	54771000	85007000	172840000	146380000	229490000	90768000	155990000	159830000	291020000	158520000	327480000	0	65596000	0	54038000	0	253150000	0	49039000	130190000	107000000				57.936	531	P14618;P14618-2;H3BTN5;P14618-3;H3BQ34;Q504U3;H3BSU3;H3BTJ2;H3BUW1;H3BT25;H3BU13;P30613;P30613-2;H3BQZ3;H3BN34	P14618;P14618-2;H3BTN5;P14618-3;H3BQ34	Pyruvate kinase isozymes M1/M2;Pyruvate kinase	PKM2	15	1	2	0	0	1	2	0	2	0
106440000	181360000	117460000	238030000	70012000	81906000	59278000	122790000	271680000	123350000	96873000	152740000	305580000	69042000	154640000	203610000	178500000	178500000	205280000	50636000	55516000	0	106070000	18319000	25586000	0	153860000	39949000	61676000	103000000	157850000				78.457	707	P14780	P14780	Matrix metalloproteinase-9;67 kDa matrix metalloproteinase-9;82 kDa matrix metalloproteinase-9	MMP9	1	1	5	2	3	1	2	0	2	4
0	0	0	0	0	0	0	0	0	0	0	0	0	0	0	0	0	0	0	0	0	0	0	0	0	0	0	0	0	28862000	0				81.744	745	P14923	P14923	Junction plakoglobin	JUP	1	0	0	0	0	0	0	0	0	0
0	0	0	0	0	0	0	0	0	0	0	0	0	0	0	0	0	0	0	0	0	0	0	32956000	10398000	0	0	0	16169000	0	0				29.819	257	P15328	P15328	Folate receptor alpha	FOLR1	1	0	0	0	0	0	0	0	0	0
0	0	182400000	0	5722300	3074000	0	1922800	6153400	0	785640000	14943000	1072800	0	0	3761200	995580	0	0	0	0	0	0	28170000	243410000	9535600	0	1139000000	56723000	1665500	10134000				6.9628	57	P15515	P15515	Histatin-1;His1-(31-57)-peptide	HTN1	1	0	0	2	0	0	0	0	1	1
0	0	0	0	0	0	0	0	0	0	0	0	0	0	0	0	0	0	0	0	0	0	0	0	0	0	0	15251000000	0	0	0				6.149	51	P15516	P15516	Histatin-3;Histatin-3;His3-(20-44)-peptide;His3-(20-43)-peptide;His3-(20-32)-peptide;His3-(20-31)-peptide;His3-(20-30)-peptide;His3-(24-32)-peptide;His3-(24-31)-peptide;His3-(24-30)-peptide;His3-(25-32)-peptide;His3-(25-30)-peptide;His3-(26-32)-peptide;His3-(26-31)-peptide;His3-(26-30)-peptide;His3-(31-51)-peptide;His3-(31-44)-peptide;His3-(31-43)-peptide;His3-(32-44)-peptide;His3-(32-43)-peptide…	HTN3	1	0	0	0	0	0	0	0	0	0
0	0	0	0	0	0	0	0	0	0	0	0	805240	0	0	0	0	0	0	0	0	0	0	0	0	0	0	0	0	41357000	0				331.77	2871	P15924;P15924-2	P15924;P15924-2	Desmoplakin	DSP	2	0	0	0	0	0	0	0	0	0
0	32805000	0	18080000	0	0	43362000	9285100	0	0	0	11887000	0	9174200	0	0	38921000	38019000	26789000	16197000	55109000	0	0	0	0	0	20160000	0	0	19507000	0				22.58	226	P16401	P16401	Histone H1.5	HIST1H1B	1	0	2	0	0	0	0	0	0	0
0	0	0	0	0	0	0	0	0	0	0	0	0	0	0	0	0	0	0	0	0	0	0	0	0	0	1782800	0	0	0	0				22.35	221	P16402;Q02539;P22492	P16402;Q02539	Histone H1.3;Histone H1.1	HIST1H1D;HIST1H1A	3	1	1	0	1	0	0	0	0	0
0	267470000	0	33662000	0	0	70550000	25756000	0	120410000	35451000	49856000	0	50126000	44496000	33358000	140310000	31965000	130760000	123760000	157580000	0	38280000	0	0	152860000	70033000	0	0	43602000	26491000				21.364	213	P16403	P16403	Histone H1.2	HIST1H1C	1	0	4	0	1	0	0	0	1	0
0	0	0	0	0	0	0	0	0	0	0	0	0	0	0	0	0	0	0	0	0	0	0	0	0	0	0	0	0	68454	0				17.302	149	P16949	P16949	Stathmin	STMN1	1	0	1	0	0	0	0	0	0	0
7401500	0	0	0	0	0	0	3188800	0	0	0	0	0	0	0	0	0	0	3978500	0	0	0	0	0	0	0	0	0	0	1373900	0				46.247	413	P17174;B7Z7E9	P17174;B7Z7E9	Aspartate aminotransferase, cytoplasmic;Aspartate aminotransferase	GOT1	2	1	0	0	0	0	0	0	1	0
292040000	92029000	178180000	133660000	34968000	23736000	65807000	31986000	56039000	0	98500000	18859000	31828000	0	49052000	12972000	0	0	28693000	112820000	0	0	398080000	496030000	300040000	1015200000	0	119900000	45420000	43343000	26594000				17.888	159	P18510-2;P18510-3;P18510;P18510-4	P18510-2;P18510-3;P18510;P18510-4	Interleukin-1 receptor antagonist protein	IL1RN	4	1	1	1	1	0	1	1	1	0
151290000	141630000	83119000	202040000	56953000	73124000	0	79973000	98343000	313790000	0	88126000	71538000	93589000	118900000	67192000	66280000	63233000	157070000	96099000	55346000	0	36423000	75672000	40539000	0	65153000	0	0	32425000	17615000				28.804	254	P18669;P15259;Q8N0Y7	P18669;P15259	Phosphoglycerate mutase 1;Phosphoglycerate mutase 2	PGAM1;PGAM2	3	2	3	0	3	2	2	0	1	2
0	0	0	0	0	0	0	0	0	0	0	0	0	0	0	0	0	0	0	0	0	0	0	0	0	0	0	0	0	1233800	0				108.4	974	P19021-5;P19021;P19021-6;P19021-3;P19021-4;P19021-2	P19021-5;P19021;P19021-6;P19021-3;P19021-4;P19021-2	Peptidyl-glycine alpha-amidating monooxygenase;Peptidylglycine alpha-hydroxylating monooxygenase;Peptidyl-alpha-hydroxyglycine alpha-amidating lyase	PAM	6	0	0	0	0	0	0	0	0	0
0	0	0	0	0	0	0	0	0	0	0	0	24859000	0	0	0	0	19296000	0	0	0	0	14265000	0	0	0	13662000	0	0	0	0				23.602	201	P19652	P19652	Alpha-1-acid glycoprotein 2	ORM2	1	0	0	0	0	0	0	0	0	0
3374300	0	0	0	0	0	0	4216900	0	0	0	0	45453000	0	5363200	11466000	0	0	3635100	0	0	0	0	0	0	0	7602000	0	0	10210000	0				106.46	946	P19823;Q5T985;Q5T987;CON__Q9TRI1	P19823;Q5T985;Q5T987	Inter-alpha-trypsin inhibitor heavy chain H2	ITIH2	4	0	0	0	0	0	0	0	0	0
27236000	22159000	38719000	11436000	66570000	0	0	25283000	40010000	0	74233000	40809000	31255000	0	0	0	23535000	20556000	0	15861000	0	0	17437000	44489000	39342000	0	0	0	25470000	15368000	26711000				48.206	433	P20061	P20061	Transcobalamin-1	TCN1	1	0	1	0	0	1	0	0	1	1
11301000	86941000	0	0	0	0	161370000	20914000	32705000	224410000	0	25819000	47375000	37035000	71919000	0	0	206820000	122300000	0	0	0	19009000	0	28871000	0	57938000	0	0	427740000	101050000				26.885	251	P20160	P20160	Azurocidin	AZU1	1	1	0	0	0	0	1	0	0	0
0	0	0	0	0	0	0	0	0	0	0	0	4898000	0	0	0	0	0	0	0	0	0	0	0	0	0	0	0	0	0	0				26.489	241	P20618	P20618	Proteasome subunit beta type-1	PSMB1	1	0	1	0	0	0	0	0	0	0
0	9248500	0	0	0	0	8374900	0	0	0	0	0	7390000	0	0	0	10522000	5785400	8562900	0	13827000	0	0	0	0	0	8267900	0	0	6075500	0				280.74	2647	P21333;P21333-2;Q5HY54;F8WE98	P21333;P21333-2;Q5HY54	Filamin-A	FLNA	4	0	0	0	0	0	0	1	0	0
0	11319000	0	0	5868100	6622500	0	5818200	4869200	0	5207100	5692300	5335900	9424800	6695400	0	6850400	5186300	12162000	0	0	0	0	0	0	0	6804200	0	0	0	0				117.85	1058	P22314;Q5JRR6	P22314	Ubiquitin-like modifier-activating enzyme 1	UBA1	2	0	1	0	0	0	0	0	0	0
0	0	0	0	0	0	0	0	0	0	0	0	0	0	0	0	0	0	0	0	0	0	0	0	0	0	0	0	0	6031600	0				9.8875	89	P22528;E7ETD7	P22528;E7ETD7	Cornifin-B	SPRR1B	2	0	1	0	0	0	1	0	1	0
0	3450100	0	0	0	0	0	0	0	0	0	0	0	0	0	0	0	0	0	0	0	252680000	0	0	0	0	0	0	0	0	0				7.9053	72	P22532;Q9BYE4	P22532;Q9BYE4	Small proline-rich protein 2D;Small proline-rich protein 2G	SPRR2D;SPRR2G	2	0	2	0	0	0	0	0	4	1
0	0	0	0	0	0	0	0	0	0	0	0	0	0	0	0	0	0	0	0	0	0	0	0	0	0	0	0	0	22365000	0				89.786	817	P22735	P22735	Protein-glutamine gamma-glutamyltransferase K	TGM1	1	0	0	0	0	0	0	0	0	0
0	11668000	0	0	0	0	0	7642800	0	0	0	0	13085000	14747000	0	0	6498300	6305000	9710400	0	0	0	0	0	0	0	5224400	0	0	0	0				53.411	467	P22894;H7C1M3	P22894;H7C1M3	Neutrophil collagenase	MMP8	2	0	1	0	1	0	0	0	2	0
670640000	186970000	946710000	767360000	1363500000	560540000	201340000	372120000	1893200000	276210000	9611600000	463190000	310000000	82566000	183880000	324800000	287500000	57124000	51771000	495130000	59469000	0	222570000	345820000	3314300000	0	148290000	3562200000	214750000	387290000	728190000				35.366	308	P23280;E7EMQ1;F8W148;Q8N4G4	P23280;E7EMQ1	Carbonic anhydrase 6	CA6	4	3	1	4	3	5	2	1	3	5
0	0	0	0	0	0	0	0	0	0	0	0	0	0	0	0	0	6129300	0	0	0	0	0	0	0	0	0	0	0	0	0	+			35.364	313	P23280-2	P23280-2			1	0	0	0	0	0	0	0	0	1
12642000	0	0	0	0	7468100	0	0	0	40606000	0	14966000	16415000	63367000	20065000	0	10147000	6490600	14111000	0	0	0	24838000	0	0	0	28092000	0	21298000	7087600	0				53.165	471	P23381;P23381-2;H0YJP3	P23381;P23381-2;H0YJP3	Tryptophan--tRNA ligase, cytoplasmic;T1-TrpRS;T2-TrpRS	WARS	3	0	1	0	0	0	0	0	0	0
0	0	0	0	0	0	0	0	0	0	0	0	0	0	0	0	0	0	3384000	0	0	0	0	0	0	0	2238500	0	0	0	0				47.716	432	P23526;P23526-2	P23526;P23526-2	Adenosylhomocysteinase	AHCY	2	0	1	0	0	0	0	0	0	0
75559000	137130000	65631000	134490000	74715000	81257000	0	69399000	77101000	135760000	105540000	96606000	154970000	167440000	71719000	122190000	54817000	110610000	287240000	108760000	262990000	0	227680000	129180000	54591000	0	215690000	125760000	68007000	71448000	74556000				22.728	204	E9PK25;P23528;E9PP50;G3V1A4;E9PS23;Q9Y281;E9PQB7;G3V5P4;E9PLJ3;F8WDN3	E9PK25;P23528;E9PP50;G3V1A4	Cofilin-1	CFL1	10	1	1	3	2	1	1	0	2	1
34280000	0	28838000	0	37849000	32980000	0	30726000	38076000	79644000	83279000	70857000	118690000	66937000	0	82383000	68296000	68506000	214650000	0	0	0	63837000	0	0	0	84800000	0	0	54201000	0				27.807	256	P24158	P24158	Myeloblastin	PRTN3	1	0	0	0	0	0	0	0	0	0
0	0	0	0	0	0	0	0	0	0	0	0	0	0	0	0	0	0	0	0	0	0	0	7167100	0	0	0	0	0	0	0				48.99	435	P24278	P24278	Zinc finger and BTB domain-containing protein 25	ZBTB25	1	0	0	0	0	0	0	0	0	0
6528100000	2167300000	6323300000	2726300000	6826900000	3344100000	5546100000	2746100000	5181900000	858350000	6837900000	3394700000	1967000000	1092100000	731100000	2705900000	1806400000	768980000	563530000	2736200000	303300000	0	1728500000	8853200000	3683400000	3629500000	830740000	3436300000	5793800000	975070000	3524700000				34.258	298	P25311;C9JEV0;A8MT79;H7BZJ8	P25311;C9JEV0	Zinc-alpha-2-glycoprotein	AZGP1	4	15	7	11	13	13	12	11	13	10
0	0	0	0	0	0	0	0	0	0	0	0	0	0	0	0	0	0	0	0	0	0	0	0	0	0	960080	0	0	0	0				25.898	234	P25787	P25787	Proteasome subunit alpha type-2	PSMA2	1	0	0	0	0	0	0	0	0	0
0	0	0	0	0	0	0	0	0	0	0	0	887470	0	0	0	0	0	0	0	0	0	0	0	0	0	0	0	0	0	0				41.975	381	P26022	P26022	Pentraxin-related protein PTX3	PTX3	1	0	0	0	0	0	0	0	0	0
65483000	101750000	29563000	36113000	34428000	60854000	70288000	62600000	52429000	93586000	50897000	45727000	70746000	57221000	70860000	63737000	0	120520000	112390000	6710100	65734000	0	38519000	0	29660000	0	101760000	0	16997000	143470000	38265000				67.819	577	P26038;A7YIJ8;P35241;F5H1A7;P35241-3;E9PNV3;E9PQ82	P26038	Moesin	MSN	7	2	2	0	0	0	1	1	2	1
0	0	0	0	0	0	0	0	0	0	0	0	0	0	0	0	0	0	11895000	0	0	0	0	0	0	0	0	0	0	0	0				11.728	101	P26447	P26447	Protein S100-A4	S100A4	1	0	0	0	0	0	0	0	0	0
0	0	0	0	0	0	0	0	0	0	0	0	0	0	0	0	0	0	0	0	0	0	0	0	0	0	1308900	0	0	10912000	0				50.118	437	P26641;B4DTG2	P26641;B4DTG2	Elongation factor 1-gamma	EEF1G	2	0	0	0	0	0	0	0	0	0
0	0	0	0	0	0	0	0	0	0	0	0	2996600	0	0	0	0	0	0	0	0	0	0	0	0	0	0	0	0	0	0				39.731	355	P27169;F5H4W9;F8WF42	P27169;F5H4W9;F8WF42	Serum paraoxonase/arylesterase 1	PON1	3	0	0	0	0	0	0	0	0	0
0	0	0	0	0	0	0	0	0	0	0	0	0	0	0	0	0	0	0	4327500	0	0	0	0	0	0	0	0	0	0	0				16.891	149	P27482	P27482	Calmodulin-like protein 3	CALML3	1	0	0	0	0	0	0	0	0	0
0	0	0	0	0	0	0	0	0	0	0	0	0	0	0	0	0	0	0	0	1972100	0	0	0	0	0	0	0	0	0	0				29.204	264	P28070	P28070	Proteasome subunit beta type-4	PSMB4	1	0	0	0	0	0	0	0	0	0
82685000	14445000	336740000	630060000	479100000	789070000	153310000	118810000	96738000	8373400	0	95053000	0	0	0	142560000	259980000	0	13773000	0	0	0	52553000	138980000	0	0	0	347010000	139850000	5820000	53804000				16.08	142	P28325	P28325	Cystatin-D	CST5	1	1	0	3	2	3	2	1	1	0
0	0	0	0	0	0	0	0	0	0	0	0	0	0	0	0	0	5160300	0	0	0	0	0	0	0	0	0	0	0	0	0				15.693	138	P29373;Q5SYZ4	P29373;Q5SYZ4	Cellular retinoic acid-binding protein 2	CRABP2	2	0	0	0	0	0	0	0	1	0
286980000	366390000	164380000	279110000	181010000	184270000	165980000	159850000	134610000	494760000	96338000	152300000	174890000	181020000	306990000	136520000	114440000	295910000	311640000	410330000	269360000	0	46256000	90606000	0	0	253330000	0	203870000	66973000	235230000				68.813	631	P29401-2;P29401;B4E022;E9PFF2;F8W888;F8WAX4	P29401-2;P29401;B4E022	Transketolase	TKT	6	3	5	2	3	2	3	1	3	1
23421000	5394100	35121000	23537000	21989000	18371000	0	23681000	17320000	0	39989000	19605000	16716000	38244000	24494000	27412000	0	39261000	11853000	0	0	0	59618000	35851000	24824000	281040000	9304000	0	19222000	27852000	22238000				44.564	390	P29508;P29508-2;P48594;H0Y5H9;F8W9L1;C9JZ65	P29508;P29508-2;P48594;H0Y5H9;F8W9L1	Serpin B3;Serpin B4	SERPINB3;SERPINB4	6	0	0	1	0	0	0	0	0	2
0	0	0	0	0	0	0	0	0	0	0	0	0	0	0	0	0	0	0	0	0	0	0	0	0	0	0	0	0	0	7286700				28.993	261	P30040;F8VY02;P30040-2	P30040;F8VY02;P30040-2	Endoplasmic reticulum resident protein 29	ERP29	3	0	1	0	0	0	1	0	0	0
0	13059000	5208600	15829000	5232300	11316000	11054000	8448500	9203000	9074300	0	7134100	5080500	0	10612000	0	0	0	0	0	0	0	0	0	0	0	0	0	0	14076000	0				25.035	224	P30041	P30041	Peroxiredoxin-6	PRDX6	1	1	2	0	2	0	0	0	1	1
0	0	0	0	0	0	0	0	0	0	0	0	0	0	0	0	0	0	0	0	147590000	0	0	0	0	0	0	0	0	0	0				22.119	206	P30043;M0R192;M0QZL1	P30043;M0R192;M0QZL1	Flavin reductase (NADPH)	BLVRB	3	0	0	0	0	0	0	0	0	0
0	26976000	0	26535000	0	25410000	0	25289000	0	30432000	0	0	10731000	0	60914000	0	0	0	0	0	0	0	0	0	0	0	29326000	0	0	0	0				22.086	214	P30044;P30044-2;P30044-3;A6NC19	P30044;P30044-2;P30044-3	Peroxiredoxin-5, mitochondrial	PRDX5	4	0	0	0	1	0	0	0	1	0
0	8481700	0	0	0	0	0	7740100	0	0	0	0	7160700	0	0	0	0	11564000	0	0	0	0	0	0	0	0	0	0	0	0	0				21.057	187	P30086	P30086	Phosphatidylethanolamine-binding protein 1;Hippocampal cholinergic neurostimulating peptide	PEBP1	1	0	1	0	0	0	0	0	1	0
0	1879700	0	0	0	0	0	0	0	0	0	0	0	0	0	0	0	0	0	0	0	0	0	0	0	0	3018000	0	0	0	0				50.097	456	P30520	P30520	Adenylosuccinate synthetase isozyme 2	ADSS	1	0	2	0	1	0	0	0	0	0
87228000	60079000	104200000	108950000	103390000	52659000	66172000	107100000	80809000	450980000	56091000	109190000	85602000	40075000	152270000	115430000	62998000	62566000	288710000	77456000	92051000	0	182980000	75376000	186530000	112140000	283680000	0	103100000	189620000	279640000				42.741	379	P30740;B4DNT0;O75830;P50453;P50452;P50452-2;C9J7N5;H7BXK7	P30740	Leukocyte elastase inhibitor	SERPINB1	8	1	1	3	2	2	1	0	2	1
46254000	165180000	64938000	42119000	187890000	38595000	13377000	13120000	964200000	66480000	2935900	36141000	0	2576200	1359300000	57740000	103350000	19323000	55381000	100250000	45877000	0	989050000	152640000	106890000	0	3402200	0	450690000	0	500670000				19.25	176	P31025;Q5VSP4	P31025;Q5VSP4	Lipocalin-1;Putative lipocalin 1-like protein 1	LCN1;LCN1P1	2	1	1	1	0	0	0	0	0	4
0	51727000	0	31855000	0	23164000	74780000	22352000	19225000	96045000	0	0	33729000	22019000	72180000	15425000	35813000	48897000	71157000	93325000	37382000	0	0	0	0	0	44112000	0	0	23757000	0				51.026	461	P31146;H3BRY3;H3BRJ0;H3BTU6;H3BSL1;H3BU76;H3BNA2	P31146;H3BRY3	Coronin-1A	CORO1A	7	0	2	0	2	0	0	0	0	1
0	0	0	0	0	0	0	0	0	0	0	0	0	0	0	0	0	0	0	0	0	0	0	0	0	0	4597800	0	0	0	0				11.471	101	P31151;Q86SG5	P31151;Q86SG5	Protein S100-A7;Protein S100-A7A	S100A7;S100A7A	2	0	1	0	0	0	0	0	0	0
0	0	0	0	0	0	0	0	0	0	0	0	0	0	0	0	0	0	0	0	0	0	0	0	0	0	0	0	9718600	0	0				27.679	242	P31944	P31944	Caspase-14;Caspase-14 subunit p19;Caspase-14 subunit p10	CASP14	1	1	0	0	0	0	0	0	0	0
0	0	0	0	0	0	0	0	0	0	0	0	20835000	0	0	0	0	0	0	0	0	0	0	0	0	0	0	0	0	0	0				28.082	246	P31946;P31946-2;P61981;Q4VY19;Q4VY20	P31946;P31946-2;P61981;Q4VY19;Q4VY20	14-3-3 protein beta/alpha;14-3-3 protein beta/alpha, N-terminally processed;14-3-3 protein gamma;14-3-3 protein gamma, N-terminally processed	YWHAB;YWHAG	5	0	1	0	0	0	0	0	0	0
137400000	93958000	305250000	252400000	67698000	110040000	0	100110000	74438000	42871000	74606000	98249000	140080000	53730000	89515000	51798000	24556000	221370000	38304000	275360000	69780000	0	36765000	459010000	202460000	20119000	70917000	90481000	112310000	82750000	30784000				27.774	248	P31947;P31947-2	P31947;P31947-2	14-3-3 protein sigma	SFN	2	2	4	2	4	1	3	0	4	1
0	0	0	0	0	0	0	0	0	0	0	0	0	0	0	0	0	0	13363000	0	0	0	0	0	0	0	0	0	0	12849000	0				11.74	105	P31949	P31949	Protein S100-A11	S100A11	1	0	0	0	0	0	0	0	1	0
3798200	113770000	9164800	17090000	3184200	6279700	0	9641800	5061100	13121000	0	6382400	15539000	5208600	7082500	5613100	65923000	9931600	391030000	10622000	1653400000	0	12769000	0	0	15553000	0	0	0	161640000	0				21.892	198	P32119;A6NIW5;P32119-2	P32119;A6NIW5	Peroxiredoxin-2	PRDX2	3	0	5	1	1	0	1	0	1	0
25642000	0	0	0	0	0	0	0	0	23943000	12566000	0	6634000	58013000	21391000	0	0	0	11225000	27379000	0	0	0	0	0	0	30497000	0	10633000	0	8592100				16.185	146	P32320	P32320	Cytidine deaminase	CDA	1	1	0	0	0	0	0	0	0	0
138900000	38785000	97255000	185740000	99269000	146920000	146060000	87025000	212250000	0	0	28285000	22232000	0	27375000	34762000	0	71762000	29548000	85761000	0	0	26685000	129620000	51125000	64389000	20574000	82296000	166710000	22919000	103210000				107.53	999	P32926;Q86SJ6-2;Q86SJ6	P32926	Desmoglein-3	DSG3	3	3	2	2	2	2	2	2	3	3
0	0	0	0	0	0	0	0	0	0	0	0	0	0	0	0	0	0	2122000	0	0	0	0	0	0	0	0	0	0	0	0				94.33	840	P34932	P34932	Heat shock 70 kDa protein 4	HSPA4	1	0	0	0	0	0	0	0	0	0
0	69104000	0	0	14765000	39414000	26905000	61516000	32915000	0	9849600	0	44611000	0	54788000	14808000	0	64410000	10724000	51115000	0	0	32957000	0	13021000	0	0	0	0	70735000	0				9.8774	89	P35321	P35321	Cornifin-A	SPRR1A	1	0	4	0	0	0	0	0	3	0
0	0	0	0	0	0	0	0	0	0	0	0	0	10947000	0	0	0	0	0	0	0	0	0	0	0	0	1662800	0	0	0	0				14.746	130	P35542	P35542	Serum amyloid A-4 protein	SAA4	1	0	0	0	0	0	0	0	0	0
3933100	8315900	0	16677000	0	0	0	8873500	8189200	0	0	13691000	20915000	12600000	7039800	6337200	14244000	8478900	29474000	0	20888000	0	0	0	0	0	18122000	0	0	22771000	0				226.53	1960	P35579;P35579-2;P35749-2;P35749;P35749-3;P35749-4;G8JLL9;Q7Z406-2;F2Z2U8;P35580-4;Q7Z406-6;P35580-3;Q7Z406;F8W6L6;P35580-2;P35580;Q7Z406-4;Q7Z406-5;M0QY43;Q5BKV1;B1AH99	P35579;P35579-2	Myosin-9	MYH9	21	0	0	0	0	0	0	0	1	2
0	0	0	0	0	0	0	0	0	0	0	0	0	0	0	0	0	0	16573000	0	0	0	0	0	0	0	0	0	0	0	0				11.776	106	P35754	P35754	Glutaredoxin-1	GLRX	1	0	0	0	0	0	0	0	0	0
0	0	0	0	0	0	0	0	0	0	0	0	0	0	0	0	0	7699700	0	0	0	0	0	0	0	0	0	0	0	0	0				42.625	383	P36222	P36222	Chitinase-3-like protein 1	CHI3L1	1	0	0	0	0	0	0	0	0	0
0	1793200	0	0	0	0	0	0	0	0	0	0	0	0	0	0	0	986170	1381600	0	5632500	0	0	0	0	0	0	0	0	0	0				63.79	580	P36871-2;P36871;P36871-3	P36871-2;P36871;P36871-3	Phosphoglucomutase-1	PGM1	3	0	0	0	0	0	0	0	0	0
0	0	0	0	0	0	0	0	0	0	0	0	0	0	0	0	0	0	0	0	0	0	0	0	0	0	3581200	0	0	0	0				42.1	375	P36952;P36952-2	P36952	Serpin B5	SERPINB5	2	0	1	0	0	0	1	0	0	0
1069700	0	0	26744000	0	32048000	0	17660000	23451000	0	0	0	6800500	0	0	0	0	23864000	22440000	0	0	0	0	0	0	0	14198000	0	0	8258000	0				22.391	199	P37802	P37802	Transgelin-2	TAGLN2	1	1	1	0	1	0	2	0	2	1
171050000	214760000	103700000	149390000	101450000	117840000	136700000	124950000	111410000	106520000	88011000	129890000	149970000	172380000	206960000	135750000	110770000	203260000	167890000	381780000	135500000	0	347560000	29376000	42429000	172400000	99128000	56237000	53929000	34089000	113810000				37.54	337	P37837;F2Z393	P37837;F2Z393	Transaldolase	TALDO1	2	0	2	2	1	3	1	2	1	2
0	21158000	0	17984000	0	13199000	0	0	0	0	0	9553100	10727000	10246000	0	0	12893000	8563300	24485000	0	0	0	0	0	0	0	9230200	0	0	0	0				45.836	407	P41218;H0Y6P3	P41218	Myeloid cell nuclear differentiation antigen	MNDA	2	0	3	0	1	0	1	0	0	0
0	0	0	0	0	0	0	0	0	0	0	0	0	0	0	0	0	0	0	0	0	0	0	0	0	0	0	0	0	597950	0				83.165	739	P41250	P41250	Glycine--tRNA ligase	GARS	1	0	0	0	0	0	0	0	0	0
0	3804600	0	0	0	0	0	0	0	0	0	0	0	0	0	0	0	0	0	0	4947400	0	0	0	0	0	0	0	0	0	0				55.52	491	P43490;Q5SYT8;F5H246	P43490;Q5SYT8;F5H246	Nicotinamide phosphoribosyltransferase	NAMPT;RP11-92J19.4;NAMPTL	3	0	0	0	1	0	0	0	0	0
0	2597400	0	0	0	0	0	0	3361000	0	0	4561200	11312000	8348500	0	4896100	3627700	26601000	3868800	0	4944100	0	5842400	0	0	0	6479700	0	0	2739000	0				69.068	599	P43652;CON__REFSEQ:XP_585019	P43652	Afamin	AFM	2	0	0	0	0	0	0	0	0	0
0	1962100	0	2070900	0	0	0	0	0	0	0	0	3189400	0	0	0	0	0	0	0	0	0	0	0	0	0	0	0	0	2761600	0				189.25	1657	P46940	P46940	Ras GTPase-activating-like protein IQGAP1	IQGAP1	1	0	1	0	0	0	0	0	0	0
0	29299000	0	24281000	0	19709000	0	13617000	18418000	36204000	0	0	13947000	9651500	22709000	14929000	0	6364400	0	46646000	0	0	0	0	0	0	9991600	0	0	0	0				33.781	301	B1AK88;P47756;P47756-2;B1AK87;B1AK85	B1AK88;P47756;P47756-2;B1AK87	F-actin-capping protein subunit beta	CAPZB	5	0	2	0	1	0	0	0	0	0
0	0	0	5041800	0	7186900	0	6171500	0	0	0	0	5923300	7478200	0	8439400	9293200	0	16061000	0	12702000	0	0	0	0	0	6506400	0	0	0	0				45.402	397	P48595	P48595	Serpin B10	SERPINB10	1	0	0	0	0	0	0	0	0	0
0	0	0	0	0	0	0	0	0	0	0	0	0	0	0	0	0	0	0	0	0	0	0	0	0	0	0	0	0	2112000	0				53.801	494	P49189	P49189	4-trimethylaminobutyraldehyde dehydrogenase	ALDH9A1	1	0	0	0	0	0	0	0	0	0
0	11880000	0	6637300	4323100	9330100	0	0	0	0	0	12508000	0	7181800	7772700	13884000	0	0	24609000	0	11083000	0	9160200	0	0	0	11016000	0	0	4765600	10684000				39.829	380	P50552;K7EM16;K7ENL7	P50552;K7EM16	Vasodilator-stimulated phosphoprotein	VASP	3	0	1	0	0	0	1	1	0	0
0	5896600	0	0	0	0	0	0	0	0	0	0	0	7452300	9511700	0	0	5480100	12591000	0	0	0	0	0	0	0	5930100	0	0	9850300	0				23.489	207	P51149;C9J8S3;C9J592;C9IZZ0;C9J4V0;C9J4S4;C9J7D1	P51149;C9J8S3;C9J592;C9IZZ0	Ras-related protein Rab-7a	RAB7A	7	0	0	0	0	0	0	0	0	0
0	0	0	0	0	0	0	0	0	0	0	0	7876700	118450000	0	0	0	7665000	0	0	0	0	0	0	0	0	14357000	0	0	31700000	0				38.429	338	P51884;CON__Q05443	P51884	Lumican	LUM	2	0	0	0	0	0	0	0	0	0
0	23746000	0	64317000	66074000	58506000	22930000	56097000	32458000	66045000	37791000	25179000	103370000	33079000	29455000	0	72880000	20659000	36336000	0	163760000	0	40458000	0	0	0	76992000	0	24722000	19929000	66481000				22.988	201	P52566;H0YGX7;F5H3P3;F5H6Q0;F5H2R5	P52566;H0YGX7;F5H3P3;F5H6Q0;F5H2R5	Rho GDP-dissociation inhibitor 2	ARHGDIB	5	0	1	0	2	1	2	0	2	0
2897800	4109800	0	3007400	0	4136400	0	2245500	0	0	0	0	5334100	0	0	0	3487600	3935000	9817800	0	13260000	0	0	0	0	0	7492800	0	0	0	0				99.024	923	P52790;H0Y8U9	P52790	Hexokinase-3	HK3	2	0	1	0	2	0	1	0	2	1
0	9400500	0	0	0	0	0	0	0	0	0	0	5604900	0	0	0	0	0	0	0	0	0	0	0	0	0	0	0	0	0	0				32.922	286	P52907	P52907	F-actin-capping protein subunit alpha-1	CAPZA1	1	0	1	0	0	0	0	0	0	0
0	0	0	0	0	0	0	14563000	0	0	32400000	0	0	12611000	0	0	0	0	0	0	0	0	0	0	0	0	0	0	0	0	0				51.853	463	P53634;H0YCY8	P53634	Dipeptidyl peptidase 1;Dipeptidyl peptidase 1 exclusion domain chain;Dipeptidyl peptidase 1 heavy chain;Dipeptidyl peptidase 1 light chain	CTSC	2	0	1	0	0	0	0	0	1	0
0	0	0	0	0	0	0	0	0	0	0	0	0	0	0	0	0	0	0	0	0	0	0	45085000	0	0	0	0	5166500	0	0				11.186	103	P55000	P55000	Secreted Ly-6/uPAR-related protein 1	SLURP1	1	0	0	0	0	0	0	0	0	0
0	4168200	0	0	0	0	0	0	0	0	0	0	1408800	0	0	0	0	0	0	0	0	0	0	0	0	0	3262800	0	0	3774700	0				89.321	806	P55072;C9IZA5;C9JUP7	P55072	Transitional endoplasmic reticulum ATPase	VCP	3	0	1	0	0	0	0	0	0	0
2471900000	2823800000	3236100000	800470000	662070000	1438900000	1449900000	3614400000	818140000	11249000000	176980000	1154600000	1984800000	2923300000	1341100000	1929400000	1671600000	2355100000	4402400000	2455900000	364720000	0	2350900000	0	773880000	0	4419700000	833210000	2612900000	12489000000	2097900000				10.201	94	P59665;P59666	P59665;P59666	Neutrophil defensin 1;HP 1-56;Neutrophil defensin 2;Neutrophil defensin 3;HP 3-56;Neutrophil defensin 2	DEFA1;DEFA3	2	1	1	2	3	1	1	0	0	0
0	8497500	0	0	0	0	0	0	0	0	0	0	6904500	6795400	0	4307700	4485500	0	10103000	0	15302000	0	0	0	0	0	6843600	0	0	3956800	0				21.588	187	P59998-3;P59998;P59998-2;F8WCF6;F8WDD7;H7C0A3;F6TTL5;F8WE39;F8WDW3	P59998-3;P59998;P59998-2;F8WCF6;F8WDD7;H7C0A3	Actin-related protein 2/3 complex subunit 4	ARPC4;ARPC4-TTLL3	9	0	2	0	0	0	0	0	0	0
318670000	362110000	130110000	221590000	211760000	199460000	252030000	450130000	158590000	123700000	129280000	122510000	194310000	106090000	355880000	131650000	157420000	150940000	334730000	192780000	379070000	0	217590000	157640000	128210000	0	156330000	125020000	100800000	86005000	113520000				30.791	286	P60174;P60174-1;P60174-4	P60174;P60174-1;P60174-4	Triosephosphate isomerase	TPI1	3	4	6	1	5	2	0	2	4	0
0	0	0	0	0	0	0	0	0	0	0	0	0	0	0	0	0	0	0	0	0	0	0	0	0	0	0	0	0	37464000	0				11.203	97	P60903	P60903	Protein S100-A10	S100A10	1	0	0	0	0	0	0	0	0	0
2376200	10422000	3671200	9722900	0	5897800	0	5456700	3797900	0	0	0	0	3855700	4118200	4965000	4981900	0	9117000	0	0	0	0	0	0	0	0	0	0	24474000	0				22.541	200	P61026;P59190;P59190-2;B4DEK7;P61006;Q92930;P62820;P51153;F5GY21;H0YNE9;B7Z8M7;E7END7;P62820-2;E7ETK2;P62820-3;H0YMN7;H0YL94;H0YLJ8	P61026;P59190;P59190-2;B4DEK7;P61006;Q92930;P62820;P51153;F5GY21;H0YNE9;B7Z8M7;E7END7;P62820-2;E7ETK2;P62820-3;H0YMN7;H0YL94;H0YLJ8	Ras-related protein Rab-10;Ras-related protein Rab-15;Ras-related protein Rab-8A;Ras-related protein Rab-8B;Ras-related protein Rab-1A;Ras-related protein Rab-13	RAB10;RAB15;RAB8A;RAB8B;RAB1A;RAB13	18	1	1	0	0	0	1	0	1	1
28398000	46464000	17638000	25383000	20235000	21574000	0	21550000	18505000	0	16267000	19048000	32939000	23529000	16690000	19763000	29624000	36696000	31098000	55573000	0	0	0	0	0	0	35592000	0	13131000	10960000	11992000				47.371	418	P61158;B4DXW1;F5H3P5;Q9P1U1;Q9P1U1-3;Q9P1U1-2;F8WE84;F8WEW2;C9IZN3;Q9C0K3;H7C4J1	P61158;B4DXW1	Actin-related protein 3	ACTR3	11	0	3	0	0	1	1	0	2	1
0	11478000	0	0	0	0	0	0	0	0	0	0	0	6812000	0	0	0	12381000	11356000	0	39131000	0	0	0	0	0	0	0	0	0	0				44.76	394	P61160;P61160-2;F5H6T1	P61160;P61160-2	Actin-related protein 2	ACTR2	3	0	0	0	0	0	0	0	0	0
0	0	0	0	0	0	0	3149300	0	0	0	0	904650	11776000	0	0	0	0	0	0	0	0	0	0	0	0	3170700	0	0	10428000	0				20.825	184	P61224;P62834;P61224-3;P61224-4;P61224-2;A6NIZ1;F5GZG1;B7ZB78;F5H823;F5H7Y6;E7ESV4;F5GX62;F5GYB5;F5H004;F5H6R7;F5H500;F5H0B7;F5H491;F5GWU8;F5H077;F5GYH7;F5H4H0;F8WBC0	P61224;P62834;P61224-3;P61224-4;P61224-2;A6NIZ1;F5GZG1;B7ZB78;F5H823	Ras-related protein Rap-1b;Ras-related protein Rap-1A;Ras-related protein Rap-1b-like protein	RAP1B;RAP1A	23	0	0	0	0	0	0	0	1	0
0	0	0	0	9089800	0	0	0	0	0	0	0	0	0	0	0	0	0	0	0	0	0	0	0	0	0	11989000	0	0	0	0				21.768	193	P61586;E9PN11;Q5JR05;P08134;Q5JR08;C9JX21;E9PQH6;C9JNR4;Q5JR07	P61586	Transforming protein RhoA	RHOA	9	0	0	0	0	1	1	0	0	0
469120000	172880000	154540000	27677000	2115900000	47062000	128080000	129870000	111800000	140440000	2675600000	1081200000	915610000	49099000	124300000	604150000	145300000	56498000	211780000	63192000	28638000	0	2122000000	1139700000	2992500000	10770000000	265910000	178020000	193180000	2564800000	2559400000				16.537	148	P61626;F8VV32	P61626;F8VV32	Lysozyme C	LYZ	2	2	1	1	1	5	0	0	1	1
0	0	103910000	66220000	326670000	300050000	0	151660000	109110000	0	167630000	0	0	0	0	0	78696000	0	0	0	0	0	0	359180000	0	0	74418000	0	402000000	66832000	0				13.714	119	P61769;F5H6I0;H0YLF3	P61769;F5H6I0	Beta-2-microglobulin;Beta-2-microglobulin form pI 5.3	B2M	3	0	0	0	0	2	2	0	0	0
0	0	0	0	0	0	0	0	0	0	0	0	0	0	0	0	0	0	0	0	0	0	0	0	0	0	1487700	0	0	0	0				14.478	127	P61970	P61970	Nuclear transport factor 2	NUTF2	1	0	0	0	0	0	0	0	0	0
0	0	0	0	0	0	0	0	0	0	0	0	0	0	0	0	0	2605800	0	0	0	0	0	0	0	0	0	0	0	0	0				51.028	464	P61978-2;P61978;P61978-3;Q5T6W5	P61978-2;P61978;P61978-3;Q5T6W5	Heterogeneous nuclear ribonucleoprotein K	HNRNPK	4	0	0	0	0	0	0	0	0	0
0	0	0	0	0	0	0	0	0	0	0	0	0	0	0	0	0	0	0	0	0	0	0	0	0	0	0	0	0	2531500	0				24.205	208	P62241;Q5JR95	P62241;Q5JR95	40S ribosomal protein S8	RPS8	2	0	0	0	0	0	0	0	0	0
0	0	0	0	0	0	0	0	0	0	0	0	0	0	0	0	0	0	0	0	0	0	0	0	0	0	0	0	0	6020400	0				29.174	255	P62258;I3L3T1;B4DJF2;I3L0W5	P62258;I3L3T1;B4DJF2;I3L0W5	14-3-3 protein epsilon	YWHAE	4	0	0	1	0	0	0	0	1	0
0	121300000	0	287710000	113480000	227510000	0	677120000	139290000	208020000	0	73520000	260810000	30479000	254270000	237860000	143640000	154620000	195150000	1201500000	2170500000	0	245640000	0	0	0	147220000	0	0	133590000	127030000				5.0526	44	P62328;Q5T4B6	P62328	Thymosin beta-4;Hematopoietic system regulatory peptide	TMSB4X	2	0	1	1	0	1	0	0	2	0
0	0	0	0	0	0	92395000	0	0	163290000	0	0	9133800	39894000	104210000	0	184520000	501410000	82681000	33043000	46179000	0	0	0	0	0	65528000	0	0	858150000	0				11.367	103	P62805	P62805	Histone H4	HIST1H4A	1	0	1	0	1	0	0	1	0	0
740360000	708710000	469920000	637910000	414390000	509980000	329680000	887830000	753940000	406720000	212730000	175350000	310240000	306110000	820100000	436940000	420320000	335430000	579710000	637330000	300470000	0	275500000	818900000	276320000	43619000	325610000	280810000	389240000	195130000	260790000				18.012	165	P62937;Q567Q0;C9J5S7;F8WE65;Q9Y536;A2BFH1;E5RIZ5	P62937;Q567Q0;C9J5S7;F8WE65	Peptidyl-prolyl cis-trans isomerase A;Peptidyl-prolyl cis-trans isomerase	PPIA	7	6	3	2	5	4	5	0	4	3
0	0	0	0	0	0	0	0	0	0	0	0	8644200	0	0	0	0	0	0	0	52852000	0	0	0	0	0	0	0	0	0	0				11.951	108	P62942;Q5W0X3;Q1JUQ5	P62942;Q5W0X3;Q1JUQ5	Peptidyl-prolyl cis-trans isomerase FKBP1A;Peptidyl-prolyl cis-trans isomerase	FKBP1A;FKBP12-Exip2	3	0	0	0	0	0	0	0	0	0
182580000	75519000	208690000	201660000	83061000	125400000	80649000	368350000	104710000	41237000	44526000	50033000	59899000	28612000	88548000	87467000	82213000	27492000	34726000	594020000	30828000	0	0	144420000	66629000	0	134590000	89677000	0	88273000	13952000				27.745	245	P63104;E7EX29;E7ESK7;B0AZS6;E7EX24;E7EVZ2;E9PD24;E5RIR4;H0YB80;B7Z2E6;E5RGE1;P27348;P62258-2;K7EM20	P63104;E7EX29;E7ESK7;B0AZS6	14-3-3 protein zeta/delta	YWHAZ	14	2	3	1	3	1	3	0	1	2
34957000	0	0	30730000	0	0	434830000	0	0	122620000	0	0	0	0	32188000	0	0	0	0	0	0	0	0	0	0	0	0	0	0	0	0				41.792	375	P63261;I3L3I4;I3L1U9;I3L3I0;I3L4N8;J3KT65;I3L3R2;K7EM38	P63261;I3L3I4;I3L1U9;I3L3I0;I3L4N8	Actin, cytoplasmic 2;Actin, cytoplasmic 2, N-terminally processed	ACTG1	8	1	3	1	1	2	1	3	2	0
0	33618000	0	0	0	0	0	57256000	0	0	34214000	0	0	0	55925000	35745000	0	0	0	0	47009000	0	0	0	0	0	0	0	0	0	0				5.0256	44	P63313	P63313	Thymosin beta-10	TMSB10	1	0	1	0	0	0	0	0	1	0
27626000	189220000	14887000	202930000	39748000	131900000	35239000	100790000	50932000	0	0	44931000	260010000	142930000	101800000	48247000	45226000	304060000	358300000	0	202750000	0	0	0	0	0	254480000	0	0	75752000	0				42.019	377	P68032;P68133;P62736;P63267;A6NL76;Q5T8M8;F6QUT6;F6UVQ4;C9JFL5;B8ZZJ2;F8WB63	P68032;P68133;P62736;P63267;A6NL76;Q5T8M8	Actin, alpha cardiac muscle 1;Actin, alpha skeletal muscle;Actin, aortic smooth muscle;Actin, gamma-enteric smooth muscle	ACTC1;ACTA1;ACTA2;ACTG2	11	0	3	0	2	0	2	0	1	1
0	5658100	0	0	0	0	0	0	0	0	0	0	0	0	0	0	0	0	0	0	0	0	0	0	0	0	0	0	0	48428000	0				50.47	463	Q05639;P68104;Q5VTE0	Q05639;P68104;Q5VTE0	Elongation factor 1-alpha 2;Elongation factor 1-alpha 1;Putative elongation factor 1-alpha-like 3	EEF1A2;EEF1A1;EEF1A1P5	3	0	1	0	0	0	0	0	0	0
160460000	15682000000	25553000	938340000	63498000	156010000	48958000	589120000	255250000	5308200000	305560000	1354200000	4661500000	2029500000	279570000	1124100000	40720000000	1477100000	71878000000	1024400000	52459000000	143060000	1104900000	37870000	488620000	344050000	2360500000	44314000	62958000	26781000000	129910000				15.998	147	P68871;F8W6P5	P68871;F8W6P5	Hemoglobin subunit beta;LVV-hemorphin-7	HBB	2	3	41	0	7	1	3	0	4	2
0	810180	0	0	0	0	0	0	0	0	0	0	0	0	0	0	0	0	3187200	0	367950000	0	0	0	0	0	0	0	0	0	0				16.14	147	P69891;P69892;E9PBW4	P69891;P69892;E9PBW4	Hemoglobin subunit gamma-1;Hemoglobin subunit gamma-2	HBG1;HBG2	3	0	1	0	0	0	0	0	0	0
73880000	7620700000	31485000	249340000	27751000	75718000	6366900	283860000	116870000	2592100000	223310000	387360000	1332100000	1228200000	26629000	95774000	14431000000	379900000	40764000000	1124100000	64597000000	53969000	658990000	0	130050000	301880000	1119000000	0	9956900	11709000000	43799000				15.257	142	P69905;G3V1N2	P69905;G3V1N2	Hemoglobin subunit alpha	HBA1;HBA2	2	1	18	1	1	0	2	0	2	2
0	53714000	0	0	0	16382000	0	0	0	0	0	0	0	0	67003000	0	0	8353000	90660000	0	0	0	0	0	0	0	27298000	0	0	67920000	0				10.575	92	P80511	P80511	Protein S100-A12;Calcitermin	S100A12	1	0	2	0	0	0	1	0	0	0
0	0	0	0	0	0	0	0	0	0	0	0	6721500	0	11928000	0	0	3523800	0	0	34878000	0	0	0	0	0	12205000	0	0	7221600	0				22.693	227	P80723;P80723-2	P80723;P80723-2	Brain acid soluble protein 1	BASP1	2	0	0	0	0	0	0	0	0	0
72332000	144980000	0	83280000	0	252750000	0	108260000	92167000	0	41884000	65716000	145860000	111840000	60178000	71938000	0	129050000	133680000	210760000	99865000	0	0	0	94944000	106830000	138850000	0	43180000	257800000	85712000				11.935	111	P80748	P80748	Ig lambda chain V-III region LOI		1	2	0	0	0	0	0	0	1	0
0	0	0	0	0	0	0	0	0	0	0	0	0	0	41067000	0	0	0	0	0	0	0	0	0	0	0	0	0	0	22489000	0				526.6	5030	P98088	P98088	Mucin-5AC	MUC5AC	1	0	0	0	0	0	0	0	0	0
0	0	0	0	0	0	0	0	0	0	0	0	0	0	0	0	3333300	0	0	0	0	0	0	0	0	0	0	0	0	6137900	0				191.61	1675	Q00610;Q00610-2;P53675;P53675-2;J3KR87;J3KS13	Q00610;Q00610-2	Clathrin heavy chain 1	CLTC	6	0	0	0	0	0	0	0	0	0
278230000	195530000	449670000	858430000	457000000	2066200000	430770000	292490000	141960000	112780000	160320000	50719000	293930000	24395000	116460000	85761000	236170000	954820000	292220000	286170000	396200000	0	198780000	636010000	590010000	722420000	983190000	407840000	1744500000	203570000	371260000				15.164	135	Q01469;I6L8B7;A8MUU1	Q01469;I6L8B7	Fatty acid-binding protein, epidermal	FABP5	3	2	2	3	6	2	4	1	1	0
0	103810000	17796000	39973000	26254000	25614000	0	28209000	25156000	0	0	13538000	37846000	34775000	0	18324000	30725000	43457000	149660000	77887000	61333000	0	0	0	0	0	62813000	0	0	29761000	0				51.901	475	Q01518;Q01518-2;Q5T0R9;Q5T0R1;Q5T0R2;Q5T0R3;Q5T0R4;Q5T0R5;Q5T0R6;Q5T0R7;Q5T0S3;Q5T0R8	Q01518;Q01518-2;Q5T0R9;Q5T0R1;Q5T0R2;Q5T0R3;Q5T0R4;Q5T0R5;Q5T0R6;Q5T0R7	Adenylyl cyclase-associated protein 1;Adenylyl cyclase-associated protein	CAP1	12	1	3	1	0	1	0	0	1	0
51426000	13694000	29566000	162430000	40300000	161160000	37512000	33770000	71695000	0	0	13986000	7312300	0	5460000	18563000	6089000	10803000	7721100	51838000	0	0	3729100	16523000	6183900	11736000	0	0	21391000	0	8600100				113.75	1049	Q02413	Q02413	Desmoglein-1	DSG1	1	0	2	1	3	1	5	1	3	2
77596000	14003000	54598000	56747000	8329900	52756000	55176000	27152000	71508000	0	0	19631000	8718900	0	14430000	10758000	0	17588000	0	55501000	0	0	12493000	80814000	30042000	0	11093000	0	43859000	0	32436000				99.961	901	Q02487;Q02487-2	Q02487;Q02487-2	Desmocollin-2	DSC2	2	0	3	0	1	1	3	0	2	0
0	0	23202000	0	0	22920000	0	0	33216000	0	0	18737000	32396000	22234000	0	0	0	25097000	0	0	0	0	0	0	66395000	61741000	0	0	0	56247000	0				22.11	199	Q06830;Q13162;H7C3T4	Q06830	Peroxiredoxin-1	PRDX1	3	0	1	1	0	0	2	0	0	2
153790000	106110000	0	20422000	24952000	16185000	29995000	0	27562000	0	51333000	322610000	35441000	0	0	14837000	0	0	78791000	0	0	0	28910000	928930000	104390000	0	21163000	43718000	0	49203000	115780000				10.181	94	Q07654-2;Q07654	Q07654-2;Q07654	Trefoil factor 3	TFF3	2	1	2	0	0	1	0	0	0	0
58915000	12119000	0	63354000	0	0	0	9702500	19051000	0	0	0	3530200	0	19395000	11718000	0	40559000	11961000	0	0	0	0	23619000	0	0	0	0	0	115350000	0				76.631	693	Q08188	Q08188	Protein-glutamine gamma-glutamyltransferase E;Protein-glutamine gamma-glutamyltransferase E 50 kDa catalytic chain;Protein-glutamine gamma-glutamyltransferase E 27 kDa non-catalytic chain	TGM3	1	2	1	0	3	0	0	0	0	1
47565000	23141000	41448000	57029000	35091000	84614000	24219000	37780000	58119000	0	35666000	46401000	14933000	113320000	36644000	32923000	38929000	16283000	0	13770000	0	0	45256000	23690000	54073000	0	15774000	0	107360000	15387000	41534000				65.33	585	Q08380;K7EP36;K7EKQ5;K7EJD3;K7ERZ6;K7EN99;K7ES75;K7EQT9	Q08380;K7EP36;K7EKQ5;K7EJD3;K7ERZ6	Galectin-3-binding protein	LGALS3BP	8	4	1	0	0	1	2	0	2	0
0	0	0	0	0	0	0	0	0	0	0	0	0	0	0	0	0	0	0	0	0	0	0	0	0	0	0	0	0	2901000	0				629.09	5890	Q09666	Q09666	Neuroblast differentiation-associated protein AHNAK	AHNAK	1	0	0	0	0	0	0	0	0	0
0	0	0	0	0	0	0	0	0	0	0	0	0	0	0	0	0	0	0	0	0	0	0	0	0	0	0	0	0	3691500	0				16.495	147	Q13404;Q13404-8;G3V2F7;Q13404-1;Q13404-2;Q13404-7;H0YBX6;Q15819;G3V113;J3KNL8;D6RG00	Q13404;Q13404-8;G3V2F7;Q13404-1;Q13404-2;Q13404-7;H0YBX6;Q15819;G3V113;J3KNL8;D6RG00	Ubiquitin-conjugating enzyme E2 variant 1;Ubiquitin-conjugating enzyme E2 variant 2	UBE2V1;TMEM189;UBE2V2	11	0	0	0	0	0	1	0	0	0
0	0	0	0	0	0	0	0	0	0	0	0	0	0	0	0	0	0	0	0	0	0	0	0	0	0	0	0	0	54236000	0				82.86	747	Q13835;Q13835-2	Q13835;Q13835-2	Plakophilin-1	PKP1	2	0	0	0	0	0	0	0	0	0
0	52418000	0	0	0	0	0	0	0	0	0	48766000	65225000	0	72491000	0	0	128290000	0	0	0	0	0	0	80114000	0	0	0	0	88771000	0				12.993	124	Q14508;Q14508-3;Q14508-2	Q14508;Q14508-3;Q14508-2	WAP four-disulfide core domain protein 2	WFDC2	3	0	1	0	0	0	0	0	1	0
0	0	0	0	0	0	0	0	0	0	0	0	0	0	0	0	0	2245600	0	0	0	0	0	0	0	0	0	0	0	0	0				99.968	896	Q14574;Q14574-2	Q14574;Q14574-2	Desmocollin-3	DSC3	2	0	0	0	0	0	0	0	0	0
0	0	0	0	0	0	0	0	0	0	0	0	0	0	3418500	0	0	1595200	0	0	0	0	0	0	0	0	3076500	0	0	2901500	0				97.169	876	Q14974;B7ZAV6;J3KTM9;F5H4R7;J3QR48	Q14974;B7ZAV6;J3KTM9;F5H4R7;J3QR48	Importin subunit beta-1	KPNB1	5	0	0	0	0	0	0	0	0	0
0	0	0	0	0	0	0	0	0	0	0	0	0	0	0	0	0	0	0	0	0	0	0	0	0	0	0	0	0	7241600	0				101.28	919	Q14CN2	Q14CN2	Calcium-activated chloride channel regulator 4;Calcium-activated chloride channel regulator 4, 110 kDa form;Calcium-activated chloride channel regulator 4, 30 kDa form	CLCA4	1	0	0	0	0	0	0	0	0	0
0	0	0	0	0	0	0	0	0	0	127110000	0	0	0	0	0	0	0	0	0	0	0	0	96303000	0	769860000	0	0	0	0	49839000				15.097	134	Q16378	Q16378	Proline-rich protein 4	PRR4	1	0	0	0	0	0	0	0	0	0
7555400	0	9180100	9643000	0	0	0	7141200	12635000	0	0	8689300	6028200	0	0	0	0	6698700	0	0	0	0	0	37984000	0	0	0	0	0	0	0				63.563	567	Q16610-4;Q16610;Q16610-2;Q16610-3	Q16610-4;Q16610;Q16610-2	Extracellular matrix protein 1	ECM1	4	0	0	0	0	0	0	0	0	0
0	0	0	0	0	0	0	0	0	0	0	0	0	0	0	0	0	0	0	0	0	0	0	0	0	0	0	0	0	0	370200000	+			42.003	376	Q562R1	Q562R1	Beta-actin-like protein 2	ACTBL2	1	0	0	0	0	0	0	0	0	0
0	0	0	0	0	0	0	0	0	0	0	0	0	0	0	0	0	0	2785400	0	0	0	0	0	0	0	0	0	0	0	0				19.908	173	Q5SV17	Q5SV17	Transmembrane protein 240	TMEM240	1	1	0	0	0	0	0	0	0	0
118470000	90000000	0	87096000	61984000	62337000	68996000	81035000	58919000	125510000	0	0	37828000	28322000	28417000	38122000	22801000	51195000	86608000	79041000	79268000	0	75326000	178480000	87458000	0	37522000	51607000	0	0	98997000				10.438	93	Q9H299;Q5T123	Q9H299;Q5T123	SH3 domain-binding glutamic acid-rich-like protein 3	SH3BGRL3	2	1	1	0	2	1	0	0	1	0
0	0	0	0	0	0	0	0	0	0	0	0	0	0	0	0	0	0	0	0	0	0	0	0	0	0	0	0	0	2838700	0				17.218	154	Q9H4G4;Q5VZR0	Q9H4G4;Q5VZR0	Golgi-associated plant pathogenesis-related protein 1	GLIPR2	2	0	0	0	0	0	0	0	0	0
0	0	0	0	0	0	0	0	0	0	0	0	0	0	0	0	0	0	0	0	0	0	0	0	0	211400000	0	0	0	24705000	0				22.72	219	Q6MZM9	Q6MZM9	Uncharacterized protein C4orf40	C4orf40	1	0	0	0	0	0	0	0	0	0
0	0	0	9538600	0	0	0	0	0	0	0	0	5850000	0	0	0	0	0	0	0	0	0	0	0	0	0	0	0	0	3900100	0				63.254	553	Q6P4A8	Q6P4A8	Phospholipase B-like 1	PLBD1	1	0	0	0	1	0	0	0	0	0
245260000	144040000	62469000	115420000	373960000	46819000	0	95330000	100150000	226860000	66480000	0	32137000	0	0	83801000	53900000	0	93647000	0	0	0	155010000	272050000	0	295250000	49588000	324550000	793660000	70591000	96264000				37.926	330	Q6P5S2	Q6P5S2	UPF0762 protein C6orf58	C6orf58	1	1	1	1	0	1	1	0	1	1
0	0	0	0	0	0	0	0	0	0	0	0	0	0	0	0	0	0	0	0	0	0	0	0	0	0	0	0	0	0	299540000				77.747	684	Q6P9F0;Q6P9F0-2	Q6P9F0;Q6P9F0-2	Coiled-coil domain-containing protein 62	CCDC62	2	0	0	0	0	0	0	0	0	0
0	0	0	0	0	0	0	0	0	0	0	0	0	0	0	0	0	0	0	3460300	0	0	0	0	0	0	0	0	0	0	0				60.54	590	Q6UWP8;Q6UWP8-2	Q6UWP8;Q6UWP8-2	Suprabasin	SBSN	2	0	0	0	0	0	0	0	1	0
0	0	0	0	0	0	33003000	0	0	0	0	0	0	0	0	0	0	0	0	0	0	0	0	0	0	0	0	0	0	0	0				77.444	683	Q7L1I2;Q7L1I2-2	Q7L1I2;Q7L1I2-2	Synaptic vesicle glycoprotein 2B	SV2B	2	1	0	0	0	0	0	0	0	0
555730000	421200000	2003700000	855470000	574510000	208140000	178460000	352450000	1270100000	102630000	859460000	483390000	180460000	20051000	58153000	207670000	53077000	57349000	109900000	30556000	23538000	0	361640000	2750600000	525700000	1471100000	181460000	1038700000	171470000	117180000	247090000				49.172	458	Q8N4F0	Q8N4F0	BPI fold-containing family B member 2	BPIFB2	1	6	6	2	5	7	1	0	2	6
0	0	0	0	0	0	0	0	0	0	0	0	0	0	0	0	0	0	0	0	0	0	0	0	0	21489000	0	0	0	0	0				45.333	401	Q8NBJ4;Q8NBJ4-2	Q8NBJ4;Q8NBJ4-2	Golgi membrane protein 1	GOLM1	2	0	0	0	0	0	0	0	0	0
0	0	0	0	0	0	0	0	0	0	0	0	0	0	0	0	0	0	0	0	0	0	0	0	0	0	0	0	0	4983000	0				44.965	408	Q8NC51;Q8NC51-2;Q8NC51-3;Q8NC51-4	Q8NC51;Q8NC51-2;Q8NC51-3;Q8NC51-4	Plasminogen activator inhibitor 1 RNA-binding protein	SERBP1	4	0	0	0	0	0	0	0	0	0
261360000	0	0	0	0	0	43715000	0	0	116060000	553870000	420560000	0	0	0	446280000	0	0	0	0	0	0	409870000	581060000	0	873260000	0	1799000000	0	0	137120000				39.158	377	Q8TAX7;D6RHX1	Q8TAX7	Mucin-7	MUC7	2	1	0	0	0	0	0	0	0	0
0	0	28224000	0	0	0	0	0	10653000	0	0	0	0	0	27748000	0	0	11047000	0	0	0	0	0	0	0	0	0	0	0	0	0				52.441	484	Q8TDL5;Q8TDL5-2;A2A2R0	Q8TDL5	BPI fold-containing family B member 1	BPIFB1	3	0	0	1	0	0	0	0	0	1
0	0	0	0	0	0	0	0	0	0	0	0	0	0	0	0	0	0	0	0	0	0	0	0	0	0	0	0	0	0	2754000				96.771	873	Q8WUM4-2;Q8WUM4	Q8WUM4-2;Q8WUM4	Programmed cell death 6-interacting protein	PDCD6IP	2	0	0	0	0	0	0	0	1	0
0	0	0	0	0	0	0	0	0	0	0	0	0	0	4190100	0	0	0	0	0	0	0	0	0	0	0	0	0	0	0	0				26.855	244	Q92876;Q92876-2	Q92876	Kallikrein-6	KLK6	2	0	0	0	0	0	0	0	0	0
0	0	0	0	0	0	0	0	0	0	0	0	3766400	0	0	0	0	0	0	0	0	0	0	0	0	0	6875200	0	0	0	0				23.787	214	Q92882	Q92882	Osteoclast-stimulating factor 1	OSTF1	1	0	0	0	0	0	0	0	0	0
0	0	0	0	17382000	10160000	0	4066100	0	0	0	0	0	0	0	0	0	0	0	0	0	0	0	0	0	0	0	0	0	0	0				24.963	224	Q96BQ1;C9J5Z5;C9JB68	Q96BQ1	Protein FAM3D	FAM3D	3	0	0	0	0	1	1	0	1	0
0	0	57914000	24821000	0	130530000	0	0	0	0	0	0	0	0	0	0	0	0	0	0	0	0	0	0	0	0	0	0	0	0	0				22.739	208	Q96DA0;I3L3X0;I3L1H9	Q96DA0;I3L3X0;I3L1H9	Zymogen granule protein 16 homolog B	ZG16B	3	0	0	1	1	3	1	0	1	1
0	81536000	367480000	0	0	0	0	0	155000000	0	365590000	54954000	24406000	0	0	93356000	54934000	0	0	118790000	0	0	0	0	316470000	0	0	0	0	155910000	0				27.011	249	Q96DR5	Q96DR5	BPI fold-containing family A member 2	BPIFA2	1	0	1	1	0	0	0	0	0	1
0	0	0	0	0	0	0	0	0	0	0	0	0	0	0	0	0	0	0	0	0	0	0	0	0	0	0	0	0	7862400	0				11.801	103	Q96FQ6	Q96FQ6	Protein S100-A16	S100A16	1	0	0	0	0	0	0	0	0	0
0	0	0	0	0	0	0	0	0	0	0	0	0	0	0	0	0	9091600	0	0	0	0	0	0	0	0	0	0	0	0	0				7.8052	72	Q96RM1	Q96RM1	Small proline-rich protein 2F	SPRR2F	1	0	0	0	0	0	0	0	1	0
0	0	0	0	0	0	0	0	0	0	0	0	0	0	0	0	0	0	0	0	0	0	0	0	0	0	1216200	0	0	0	0				51.995	496	Q96SL8	Q96SL8	Flt3-interacting zinc finger protein 1	FIZ1	1	0	0	0	0	0	0	0	0	0
0	0	0	0	0	0	0	0	0	0	0	0	0	0	0	0	0	0	0	0	0	0	0	0	0	0	0	0	0	3210000	0				84.137	746	Q96TA1;Q96TA1-2	Q96TA1;Q96TA1-2	Niban-like protein 1	FAM129B	2	0	0	0	0	0	0	0	0	0
0	11641000	0	0	0	0	0	0	0	14399000	0	0	0	0	15147000	0	0	0	0	0	0	0	0	0	0	0	0	0	0	0	0				41.92	393	Q99536;K7ERT7;B4DPX4;B0AZP7;K7ESA3	Q99536;K7ERT7	Synaptic vesicle membrane protein VAT-1 homolog	VAT1	5	0	0	0	0	0	0	0	0	0
0	0	0	0	0	0	0	0	0	0	0	0	0	0	0	0	0	0	0	0	0	0	0	0	0	0	0	0	0	0	4468800	+			13.989	126	Q99879	Q99879	Histone H2B type 1-M	HIST1H2BM	1	0	0	0	0	0	0	0	0	0
0	0	0	0	0	0	0	0	0	0	0	0	0	0	0	0	0	0	0	0	0	0	0	0	0	0	0	0	0	703810	0				27.216	248	Q99935	Q99935	Proline-rich protein 1;Opiorphin	PROL1	1	0	0	0	0	0	0	0	0	0
0	0	0	0	0	0	0	0	0	0	0	0	0	0	0	0	0	0	0	9889400	0	0	0	0	0	0	0	0	0	0	0				18.985	176	Q9BW30	Q9BW30	Tubulin polymerization-promoting protein family member 3	TPPP3	1	0	0	0	0	0	0	0	0	1
0	0	11261000	0	0	0	0	0	0	0	0	0	0	0	18164000	0	0	0	0	0	0	0	0	0	0	0	0	0	0	0	0				14.246	138	Q9GZZ8;F8W0V3	Q9GZZ8;F8W0V3	Extracellular glycoprotein lacritin	LACRT	2	0	0	1	0	0	1	0	1	0
0	0	0	0	0	0	0	0	0	0	0	0	0	0	0	0	0	0	0	0	0	0	0	0	0	0	0	0	0	1741900	0				129.61	1187	Q9H4Z2-2	Q9H4Z2-2			1	0	0	0	0	1	0	0	0	0
17943000000	5328200000	19492000000	6758300000	5873700000	4491400000	3714200000	6592000000	6590100000	660060000	1119700000	3805700000	257090000	100060000	849970000	1503000000	990350000	1069000000	400140000	686260000	18738000	739140000	656280000	19037000000	617830000	2325600000	347790000	5032400000	1716800000	839880000	1541800000				596.33	5762	Q9HC84;E9PBJ0	Q9HC84;E9PBJ0	Mucin-5B	MUC5B	2	34	36	41	32	30	26	9	34	25
0	0	0	0	0	0	0	0	0	0	0	0	0	0	0	0	0	0	0	0	0	0	0	0	0	0	0	0	0	34505000	0				11.662	104	Q9HCY8	Q9HCY8	Protein S100-A14	S100A14	1	0	0	0	0	0	0	0	0	0
0	0	0	0	0	0	0	0	0	19665000	0	0	0	0	0	0	0	0	0	0	0	0	0	0	0	0	0	0	0	0	0				11.419	108	Q9HD89	Q9HD89	Resistin	RETN	1	0	1	0	0	0	0	0	0	0
33645000	21842000	35775000	25472000	32577000	13229000	0	29054000	23643000	0	15546000	15525000	6114300	0	15259000	19373000	0	22112000	0	0	0	0	26086000	0	0	0	8402000	0	30128000	0	0				124.08	1094	Q9NQ38-3;Q9NQ38;Q9NQ38-2;E7EWP9;E5RFU9;E5RG22	Q9NQ38-3;Q9NQ38;Q9NQ38-2	Serine protease inhibitor Kazal-type 5;Hemofiltrate peptide HF6478;Hemofiltrate peptide HF7665	SPINK5	6	3	0	1	0	1	1	0	2	0
0	6744000	4635000	8165900	0	7183100	0	3249700	5574200	0	6062600	0	9816200	30892000	17171000	14182000	6339200	5871700	9118300	0	12764000	0	0	0	0	0	8143600	0	0	0	9094100				36.748	324	Q9NUQ9;Q9NW21;Q9H0Q0	Q9NUQ9;Q9NW21	Protein FAM49B	FAM49B	3	0	0	0	0	0	1	0	0	0
0	0	0	0	0	0	0	0	0	0	0	0	0	0	0	0	0	0	0	0	0	0	0	0	0	0	0	0	6940700	0	0				63.65	585	Q9NVP4-2	Q9NVP4-2			1	0	0	0	0	0	0	0	0	0
0	0	0	0	0	0	0	0	0	0	0	0	0	0	0	0	0	0	0	0	0	0	0	0	0	0	0	0	0	0	2195400				18.721	169	Q9NZH8;Q9NZH8-2	Q9NZH8;Q9NZH8-2	Interleukin-36 gamma	IL36G	2	0	0	0	0	0	1	0	0	0
0	0	0	0	0	0	0	8288000	0	0	0	0	0	0	0	0	0	0	0	0	0	0	0	0	0	0	0	0	0	0	0				15.892	146	Q9NZT1	Q9NZT1	Calmodulin-like protein 5	CALML5	1	1	1	0	0	0	0	0	0	0
0	5207400	0	0	0	0	0	0	0	0	0	0	0	0	0	0	0	0	0	0	0	0	0	0	0	0	0	0	0	0	0				43.443	379	Q9P2T0;Q9P2T0-2	Q9P2T0;Q9P2T0-2	Testicular haploid expressed gene protein	THEG	2	0	1	0	0	0	0	0	0	0
0	0	0	0	0	0	0	0	0	0	0	0	0	0	0	0	0	0	0	0	0	0	0	0	0	0	0	0	0	371420	0				97.717	874	Q9Y678;Q9UBF2	Q9Y678;Q9UBF2	Coatomer subunit gamma-1;Coatomer subunit gamma-2	COPG1;COPG2	2	0	0	0	0	0	0	0	0	0
22757000	23322000	61465000	10220000	43126000	56799000	61598000	48030000	0	15825000	18411000	14490000	0	0	10230000	11481000	7770700	0	13110000	76362000	6364800	0	75477000	14199000	48844000	86083000	1431900	0	24700000	126510000	0				53.533	495	Q9UBG3	Q9UBG3	Cornulin	CRNN	1	2	2	2	1	2	1	3	2	0
0	0	0	0	0	0	0	0	0	0	0	0	0	0	0	0	0	0	0	0	0	0	0	0	20649000	0	0	37929000	0	0	16043000				33.759	307	Q9UBX7-3;Q9UBX7;Q9UBX7-4;Q9UBX7-1;M0QZI8;M0QYW4;M0R151;M0QZV0	Q9UBX7-3;Q9UBX7;Q9UBX7-4;Q9UBX7-1;M0QZI8;M0QYW4;M0R151;M0QZV0	Kallikrein-11;Kallikrein-11 inactive chain 1;Kallikrein-11 inactive chain 2	KLK11	8	0	0	0	0	0	0	0	0	0
0	0	0	0	0	0	0	0	0	0	0	0	0	0	0	0	0	0	0	0	0	0	0	0	0	0	0	0	0	290970	0				9.7358	99	Q9UGL9	Q9UGL9	Cysteine-rich C-terminal protein 1	CRCT1	1	0	0	0	0	0	0	0	0	0
1666700000	445510000	3078400000	724060000	4632100000	1924800000	2201800000	1752400000	985110000	273890000	381500000	1895900000	143620000	78666000	345810000	1495700000	925280000	114460000	178270000	1272000000	205910000	0	618070000	10662000000	1268100000	3883700000	193680000	1436100000	5476600000	807900000	588630000				274.46	2542	Q9UGM3-6;Q9UGM3-7;Q9UGM3;Q9UGM3-3;Q9UGM3-5;Q9UGM3-2;Q9UGM3-8;Q9UGM3-4;F8WEF7	Q9UGM3-6;Q9UGM3-7;Q9UGM3;Q9UGM3-3;Q9UGM3-5;Q9UGM3-2;Q9UGM3-8;Q9UGM3-4;F8WEF7	Deleted in malignant brain tumors 1 protein	DMBT1	9	4	6	10	5	10	7	7	10	5
0	0	0	0	0	0	0	0	0	0	0	0	0	0	0	0	0	0	0	0	0	0	0	0	0	0	323800	0	0	0	0				17.684	158	Q9UHA7	Q9UHA7	Interleukin-36 alpha	IL36A	1	0	0	0	0	0	0	0	0	1
0	0	0	0	0	0	0	0	0	0	0	0	0	0	0	0	0	6023500	0	27845000	0	0	0	29918000	0	22110000	0	0	0	0	0				30.57	277	Q9UKR3;Q86VI7;Q86VI8	Q9UKR3;Q86VI7;Q86VI8	Kallikrein-13	KLK13	3	0	1	0	0	0	0	0	1	0
0	0	0	0	0	0	0	0	0	0	0	0	0	0	0	0	0	0	0	0	0	0	0	0	0	0	0	0	0	335430	0				27.401	239	Q9UL46	Q9UL46	Proteasome activator complex subunit 2	PSME2	1	0	0	0	0	0	0	0	0	0
0	0	0	0	0	0	0	0	0	0	0	0	0	0	0	0	4860900	0	0	0	0	0	0	0	0	0	0	0	0	0	0				71.158	647	Q9UP38	Q9UP38	Frizzled-1	FZD1	1	0	0	0	0	0	0	0	0	0
4742600	12147000	0	8809800	7209000	7985900	0	0	0	0	7888100	8031600	14705000	18639000	9568400	0	9783400	11535000	21435000	10503000	21128000	0	0	0	0	0	21922000	0	0	9789900	0				269.76	2541	Q9Y490;Q5TCU6	Q9Y490;Q5TCU6	Talin-1	TLN1	2	0	2	0	2	0	0	0	0	0
0	0	0	0	0	0	0	0	0	0	0	0	0	0	0	0	0	7931500	0	0	0	0	0	0	0	0	0	0	0	0	0				64.117	557	Q9Y4X5	Q9Y4X5	E3 ubiquitin-protein ligase ARIH1	ARIH1	1	0	0	0	0	0	1	0	0	0
0	0	0	0	0	0	0	0	0	0	0	0	0	0	0	0	0	0	0	0	0	0	0	0	0	0	0	0	0	0	2583600				54.418	477	Q9Y577	Q9Y577	E3 ubiquitin-protein ligase TRIM17	TRIM17	1	0	0	0	0	0	0	0	0	0
0	0	0	0	0	0	0	0	0	0	0	0	0	0	0	0	0	0	0	0	25680000	0	0	0	0	0	0	0	0	0	0				22.875	205	Q9Y5Z4;Q9Y5Z4-2	Q9Y5Z4;Q9Y5Z4-2	Heme-binding protein 2	HEBP2	2	0	0	0	1	0	0	0	0	0
0	0	11284000	0	61211000	0	0	0	0	0	0	0	7568800	0	0	0	0	0	0	8928700	0	0	0	0	0	0	0	0	0	0	0				572.01	5405	Q9Y6R7	Q9Y6R7	IgGFc-binding protein	FCGBP	1	0	0	1	0	4	0	0	0	0
0	0	0	0	0	0	0	0	0	0	0	0	0	0	0	0	0	0	3735200	0	0	0	0	0	0	0	0	0	0	0	0		+		67.304	592	REV__Q7Z569;REV__J3KNN7;REV__B4DRM1;REV__F8VZK5	REV__Q7Z569;REV__J3KNN7;REV__B4DRM1;REV__F8VZK5			4	0	0	0	0	0	0	0	0	0
0	0	0	0	0	0	0	0	0	0	0	0	0	0	0	0	0	0	0	0	0	0	0	11637000	0	0	0	0	0	0	0		+		68.303	617	REV__P38606;REV__B7Z1R5	REV__P38606;REV__B7Z1R5			2	0	0	0	0	0	0	0	0	0
0	3970400000	0	11413000000	0	0	0	1413400000	0	5283500000	0	10013000000	158800000	1181100000	7821900000	0	0	0	5465500000	0	0	4380000000	0	0	168230000	11714000000	0	5358100000	0	0	4333000000		+		38.545	392	REV__P04280;REV__G3V1M9;REV__G3V1R1;REV__P02812;REV__P10163;REV__E9PAL0;REV__E7EXA8	REV__P04280;REV__G3V1M9;REV__G3V1R1;REV__P02812;REV__P10163;REV__E9PAL0;REV__E7EXA8			7	0	1	0	0	0	0	0	0	0
0	0	0	0	0	0	0	0	0	0	0	0	0	0	0	0	0	0	0	0	0	0	0	0	0	0	0	0	0	0	15541000	+	+		64.322	551	REV__P56180;REV__P56180-2;REV__P56180-3;REV__P56180-4	REV__P56180;REV__P56180-2;REV__P56180-3;REV__P56180-4			4	0	0	0	0	0	0	0	0	0
0	0	0	0	0	0	0	0	0	0	0	0	0	0	0	0	0	0	0	0	0	0	0	0	0	0	0	0	0	4189200	0		+		41.637	355	REV__Q969P5;REV__Q969P5-2	REV__Q969P5;REV__Q969P5-2			2	0	0	0	0	0	0	1	0	0
0	0	0	0	0	0	0	0	0	0	0	0	0	0	0	0	0	0	0	0	0	0	0	0	0	0	0	0	0	15681000	0		+		13.634	127	REV__Q9BT32	REV__Q9BT32			1	0	0	0	0	0	0	0	0	0
[truncated: 26 more columns]
