# Supplementary material for: Insights into immune responses in oral cancer through proteomic analysis of saliva and salivary extracellular vesicles
Source: Sci Rep. 2015 Nov 5;5:16305. doi: 10.1038/srep16305 (PMC4633731; doi:10.1038/srep16305)
Supplement: Supp Table 3 [file srep16305-s4.xls]

## Sheet: Matrix 10_min5ValidValues_LFQin
Manuscript title: Insights into immune responses in oral cancer through proteomic analysis of saliva and salivary extracellular vesicles
Author´s list: Flavia V. Winck, Ana Carolina Prado Ribeiro, Romênia Ramos Domingues, Liu Yi Ling, Diego Mauricio Riaño-Pachón, César Rivera, Thaís Bianca Brandão, Adriele Ferreira Gouvea, Alan Roger Santos-Silva, Ricardo D. Coletta, Adriana F. Paes Leme
Supplementary table 3. Proteins differentially expressed in the whole saliva proteome
Protein IDs	Majority protein IDs	Protein names	Gene names	Gene symbol	LFQ intensity C1	LFQ intensity C10	LFQ intensity C2	LFQ intensity C3	LFQ intensity C5	LFQ intensity C6	LFQ intensity C7	LFQ intensity C8	LFQ intensity C9	LFQ intensity T1	LFQ intensity T11	LFQ intensity T12	LFQ intensity T13	LFQ intensity T14	LFQ intensity T15	LFQ intensity T16	LFQ intensity T17	LFQ intensity T19	LFQ intensity T2	LFQ intensity T20	LFQ intensity T21	LFQ intensity T23	LFQ intensity T24	LFQ intensity T3	LFQ intensity T4	LFQ intensity T5	LFQ intensity T6	LFQ intensity T7	LFQ intensity T8	LFQ intensity T9	Only identified by site	Reverse	Contaminant	ANOVA Significant	ANOVA p value	STOREY q-value	STOREY significant	Mol. weight [kDa]	Sequence length	Proteins	MS/MS Count C1	MS/MS Count C10	MS/MS Count C2	MS/MS Count C3	MS/MS Count C5
					control	control	control	control	control	control	control	control	control	Oral cancer	Oral cancer	Oral cancer	Oral cancer	Oral cancer	Oral cancer	Oral cancer	Oral cancer	Oral cancer	Oral cancer	Oral cancer	Oral cancer	Oral cancer	Oral cancer	Oral cancer	Oral cancer	Oral cancer	Oral cancer	Oral cancer	Oral cancer	Oral cancer											control	control	control	control	control
P15153;B1AH80;B1AH77;P63000-2;P60763;P63000;B1AH78;J3QLK0;J3KSC4	P15153;B1AH80;B1AH77;P63000-2;P60763;P63000;B1AH78;J3QLK0;J3KSC4	Ras-related C3 botulinum toxin substrate 2;Ras-related C3 botulinum toxin substrate 3;Ras-related C3 botulinum toxin substrate 1	RAC2;RAC3;RAC1	RAC2	22.9734	NaN	23.4741	22.7224	22.9805	23.7918	NaN	22.8334	23.1404	24.4133	23.141	22.9886	23.3443	24.8463	23.8356	23.1665	NaN	NaN	24.1297	25.0514	NaN	23.1564	NaN	NaN	NaN	25.1371	NaN	NaN	24.2449	23.4125				+	0.0228616	0.0653188		21.429	192	9	1	0	1	0	0
B4E1Z4;P00751;E7ETN3;H7C5H1;P00751-2;B0UXW4;C9JRT3;H7C526	B4E1Z4;P00751;E7ETN3;H7C5H1	Complement factor B;Complement factor B Ba fragment;Complement factor B Bb fragment	CFB	CFB	23.0364	22.916	22.9447	NaN	23.3948	24.3074	NaN	23.2485	23.4876	NaN	25.2666	23.9811	26.0373	25.9967	23.4714	26.0532	23.6634	25.366	23.6454	23.216	24.2828	24.6514	NaN	23.2381	NaN	25.6496	NaN	24.0419	23.6528	24.3391				+	0.00886766	0.0386075	+	140.94	1266	8	1	1	1	0	0
C9JV77;P02765;CON__P12763	C9JV77;P02765	Alpha-2-HS-glycoprotein;Alpha-2-HS-glycoprotein chain A;Alpha-2-HS-glycoprotein chain B	AHSG	AHSG	NaN	20.8905	NaN	21.8783	NaN	23.603	NaN	23.1639	22.8621	25.1044	23.3254	24.1315	24.4991	28.315	24.7623	23.6287	23.0491	24.1073	23.9476	25.082	NaN	27.8967	NaN	22.0831	NaN	25.0421	NaN	21.7396	24.4303	22.2826				+	0.0406461	0.0929053		39.411	368	3	0	0	0	0	0
H9KV70;P80188;P80188-2	H9KV70;P80188;P80188-2	Neutrophil gelatinase-associated lipocalin	LCN2	LCN2	NaN	25.1036	23.5248	22.9985	NaN	24.3041	NaN	25.9547	23.3554	NaN	25.8668	24.1718	27.0581	26.3944	26.5851	24.7743	23.6468	27.5227	27.4263	NaN	25.5921	24.5574	NaN	24.0236	NaN	26.0687	NaN	NaN	26.4137	23.3452				+	0.0476254	0.102401		22.902	200	3	0	0	0	0	0
J3KPA1;P54108-3;P54108-2;P54108;I3L0A1;J3KQX0	J3KPA1;P54108-3;P54108-2;P54108;I3L0A1	Cysteine-rich secretory protein 3	CRISP3	CRISP3	28.4582	27.9464	28.574	27.6783	29.7099	27.3892	27.54	27.938	28.3495	26.2408	26.9453	28.7513	26.1161	23.9039	25.4661	28.0536	27.4754	25.223	25.8177	27.1507	25.1988	28.1665	28.9839	26.9453	29.1833	25.891	28.721	27.4698	27.0213	26.6533				+	0.0181632	0.0563422		30.975	276	6	2	4	1	2	6
P00738;J3QR68;J3QLC9;Q0VAC5;H3BS21;J3KRH2;H0Y300;H3BMJ7;J3QQI8;J3KSV1;J3KTC3	P00738;J3QR68;J3QLC9;Q0VAC5	Haptoglobin;Haptoglobin alpha chain;Haptoglobin beta chain	HP	HP	28.1941	29.5712	28.2904	27.872	28.1692	28.6193	27.5585	30.0445	29.0415	29.6063	31.2484	30.9634	31.6445	31.8496	31.8063	32.2273	31.2505	30.7184	30.9251	31.0841	31.1056	30.6751	26.1608	29.2865	28.4696	32.1877	27.1016	28.0112	30.597	30.2831				+	0.0059439	0.0286022	+	45.205	406	11	3	7	2	4	1
P01009;P01009-2;P01009-3;G3V2B9;G3V544;P20848;G3V387;G3V5R8	P01009;P01009-2;P01009-3	Alpha-1-antitrypsin;Short peptide from AAT	SERPINA1	SERPINA1	24.3756	24.5109	24.5702	25.6193	24.4383	25.4781	23.0085	25.5999	26.3232	28.0802	27.0315	28.8093	30.8685	31.6872	29.351	28.1706	26.7071	29.1587	29.1774	27.2978	28.2123	29.8365	24.3398	25.9786	25.9516	30.4511	23.3083	25.9542	30.7231	29.0024				+	0.000241608	0.00368165	+	46.736	418	8	1	1	1	2	0
P01023;P20742;P20742-2;CON__ENSEMBL:ENSBTAP00000024146;H0YGH6;H0YFH1;F8W7L3	P01023	Alpha-2-macroglobulin	A2M	A2M	25.9726	26.4867	25.4212	26.9555	24.9642	25.304	NaN	28.9584	25.8575	29.4263	27.4047	28.0633	29.3889	28.7199	27.4412	28.5725	27.9183	29.6269	29.0829	27.0048	29.3243	28.7304	NaN	25.1369	NaN	28.5527	25.9451	24.9018	27.4197	27.359				+	0.00821006	0.0375317	+	163.29	1474	7	0	1	0	4	1
P01024;M0QXZ3;CON__Q2UVX4;M0QYC8	P01024	Complement C3;Complement C3 beta chain;Complement C3 alpha chain;C3a anaphylatoxin;Complement C3b alpha chain;Complement C3c alpha chain fragment 1;Complement C3dg fragment;Complement C3g fragment;Complement C3d fragment;Complement C3f fragment;Complement C3c alpha chain fragment 2	C3	C3	25.6561	26.607	26.3996	25.9157	25.0322	26.0418	26.1058	27.011	26.5629	27.4363	26.5614	27.9178	29.2586	28.9473	27.6471	28.1042	27.4235	29.2194	27.3595	28.0133	29.2807	25.5084	NaN	26.7112	NaN	28.6229	NaN	25.2002	27.6769	27.4865				+	0.00113731	0.0110666	+	187.15	1663	4	0	3	2	1	0
P01036	P01036	Cystatin-S	CST4	CST4	32.5472	29.7765	35.1617	31.8954	32.811	33.3139	33.5821	32.2351	33.4045	NaN	NaN	32.3612	24.0665	NaN	23.5247	30.4323	32.4852	25.2547	29.5444	31.459	28.9135	29.2852	28.354	NaN	32.2643	26.6899	NaN	33.4872	28.7605	NaN				+	0.00367927	0.0197877	+	16.214	141	1	11	9	29	7	24
P01037	P01037	Cystatin-SN	CST1	CST1	30.9728	29.5427	34.0251	31.5063	31.785	32.948	32.7498	30.1632	32.6384	26.2569	NaN	31.0166	24.7052	NaN	NaN	28.4328	30.9048	24.2335	29.1963	31.5574	NaN	29.3145	30.9822	NaN	32.7521	26.5782	NaN	34.041	26.3489	NaN				+	0.0179818	0.0563422		16.387	141	1	5	8	24	7	12
P01042-2;P01042;C9JEX1	P01042-2;P01042;C9JEX1	Kininogen-1;Kininogen-1 heavy chain;T-kinin;Bradykinin;Lysyl-bradykinin;Kininogen-1 light chain;Low molecular weight growth-promoting factor	KNG1	KNG1	NaN	23.0638	NaN	23.1439	22.7053	23.2149	NaN	23.5503	23.3378	NaN	24.3994	24.0997	25.1676	26.6244	24.5926	25.3178	23.8596	24.9952	23.7514	24.9677	24.8767	26.3205	NaN	23.6933	NaN	26.6878	NaN	NaN	24.78	24.196				+	0.000366351	0.00478499	+	47.883	427	3	0	0	0	0	0
P01591	P01591	Immunoglobulin J chain	IGJ	IGJ	31.7839	30.9026	31.7963	30.468	32.6162	31.9792	31.7122	31.4169	30.8237	28.4278	29.5457	31.3948	29.8303	28.3979	29.8097	31.0459	31.2533	29.8502	28.3081	30.9798	26.7576	28.0934	31.5103	30.4607	29.234	28.1088	29.0933	32.1465	29.0548	29.6371				+	0.000811974	0.0092797	+	18.098	159	1	10	7	9	2	6
P01876	P01876	Ig alpha-1 chain C region	IGHA1	IGHA1	34.4989	33.7684	33.9957	33.7629	35.1163	34.9906	34.1978	34.0407	33.9466	31.9587	32.9788	33.9383	33.2957	31.9457	33.5108	34.0122	34.2481	33.0687	32.8603	34.0844	32.1109	32.8689	34.674	34.7773	33.5924	32.9726	33.7148	35.4964	33.5245	33.9573				+	0.0292506	0.0742873		37.654	353	1	19	13	15	12	22
P01877	P01877	Ig alpha-2 chain C region	IGHA2	IGHA2	31.165	28.1067	30.5564	28.6724	31.9401	31.0315	30.2417	31.4412	29.5232	26.7196	28.3582	30.4752	29.4438	25.8796	29.5227	30.4609	30.278	29.212	28.5977	30.2691	28.5922	27.5149	29.4219	29.4386	28.4009	28.4462	27.533	31.0762	28.3798	29.2858				+	0.0126408	0.050249		36.526	340	1	5	2	3	1	4
P02647;F8W696	P02647;F8W696	Apolipoprotein A-I;Truncated apolipoprotein A-I	APOA1	APOA1	NaN	25.3828	25.3045	25.9585	25.1602	25.2292	NaN	26.2611	25.8582	28.5299	27.2539	27.8644	30.0947	29.3264	28.0165	28.3236	28.1291	30.4801	28.5204	28.3896	31.0114	28.5323	NaN	25.9833	25.0264	29.8823	NaN	25.7721	28.4464	27.2278				+	0.000197836	0.00361757	+	30.777	267	2	0	0	0	0	0
P02675;D6REL8;CON__P02676	P02675;D6REL8	Fibrinogen beta chain;Fibrinopeptide B;Fibrinogen beta chain	FGB	FGB	25.815	26.7619	26.5118	26.9769	27.2201	26.7163	26.016	27.4562	26.3486	26.9484	26.6283	28.5644	30.9826	29.1601	27.8857	28.34	27.6157	29.3932	26.9804	26.0535	27.1154	27.2912	NaN	25.6336	NaN	29.531	NaN	26.1185	28.6322	27.6457				+	0.0250886	0.0674652		55.928	491	3	1	3	1	2	2
C9JC84;P02679;C9JEU5;P02679-2;C9JU00;C9JPQ9	C9JC84;P02679;C9JEU5;P02679-2;C9JU00;C9JPQ9	Fibrinogen gamma chain	FGG	FGG	25.7709	24.9703	24.3081	23.8882	24.314	23.6614	NaN	24.2656	24.1838	NaN	25.0017	25.5947	29.9038	27.8603	26.2764	26.209	26.2149	28.697	24.0664	NaN	26.255	25.8432	NaN	NaN	NaN	27.8485	NaN	NaN	28.4206	24.5284				+	0.00223406	0.0170511	+	52.337	461	6	1	1	0	0	0
P02763	P02763	Alpha-1-acid glycoprotein 1	ORM1	ORM1	NaN	25.3809	NaN	23.8332	24.4508	25	NaN	25.4582	25.2842	26.7873	26.2261	26.0017	31.2216	30.1979	24.7363	25.7856	25.8628	27.9271	25.9231	23.7036	28.8928	26.0222	NaN	25.4676	25.2925	28.9807	24.7696	24.8024	29.7087	26.3524				+	0.0441376	0.0984254		23.511	201	1	0	0	0	0	0
P02766	P02766	Transthyretin	TTR	TTR	23.5374	24.2093	23.9053	24.5177	23.7795	24.574	NaN	24.5303	25.4424	24.6014	24.1871	24.9853	25.9104	26.8002	25.5314	25.8785	25.9278	26.1158	25.2207	NaN	25.4987	25.223	NaN	24.0242	NaN	25.7438	NaN	24.3495	24.7438	25.331				+	0.00347888	0.0197877	+	15.887	147	1	1	1	0	1	0
P02787;J3KN47;H7C5E8;F8WCI6;F8WEK9;C9JVG0;F8WC57;C9JB55	P02787;J3KN47	Serotransferrin	TF	TF	28.7925	29.3799	27.847	29.284	29.0896	29.9279	28.1657	29.8189	29.7532	30.2786	30.0985	30.6151	31.6628	33.0196	32.1198	31.2851	29.8528	32.0916	30.2628	30.793	29.7839	31.8399	29.4141	29.9163	28.6663	31.8276	28.9778	30.1141	29.5864	30.7422				+	0.00121041	0.0110666	+	77.063	698	8	5	6	2	6	4
P02790	P02790	Hemopexin	HPX	HPX	24.744	26.1872	25.6594	26.0102	25.4734	25.4835	23.0027	27.0242	26.1206	26.153	26.5231	28.0267	28.6636	28.2878	26.6542	27.8316	27.2428	29.6709	26.7898	26.9685	25.3034	27.1354	NaN	26.4667	24.7705	29.0693	NaN	24.9748	27.5478	27.4361				+	0.00406773	0.0206615	+	51.676	462	1	1	1	1	1	0
P04080	P04080	Cystatin-B	CSTB	CSTB	29.6336	29.8142	29.1631	31.3986	30.0629	31.3296	28.3463	28.8983	30.4174	NaN	27.4745	26.5093	27.174	25.7517	28.3192	28.1345	26.7538	29.277	26.7179	30.8065	27.2388	27.1843	27.9138	25.0142	27.9096	23.6136	NaN	24.5505	27.3874	24.8926				+	7.53626e-05	0.0022979	+	11.139	98	1	3	6	4	6	6
P04217;P04217-2;M0R009	P04217;P04217-2;M0R009	Alpha-1B-glycoprotein	A1BG	A1BG	25.54	24.8765	23.6639	25.065	23.6262	24.1351	24.4681	25.5128	25.2393	26.2172	25.2163	25.9402	27.0288	27.631	26.118	27.05	25.251	26.8317	25.243	26.8122	26.6803	27.1446	23.5575	24.8273	25.0322	25.7943	25.535	25.0642	25.1345	26.543				+	0.00223796	0.0170511	+	54.253	495	3	1	0	0	1	1
P06870;P06870-2;F8WAM8	P06870;P06870-2;F8WAM8	Kallikrein-1	KLK1	KLK1	28.2481	26.9506	27.8234	28.229	29.5846	27.7665	26.2495	26.7341	28.8757	NaN	26.5387	27.1611	27.286	23.4052	23.7208	24.9446	28.034	27.0502	24.5997	29.2431	23.4174	25.8559	27.2177	27.366	27.8671	23.9585	29.7745	27.9482	25.213	27.7264				+	0.0492805	0.102401		28.889	262	3	0	0	1	2	4
P08670;B0YJC4;B0YJC5;Q5JVS8;P07197;E7ESP9;E7EMV2;P07197-2;Q16352;P41219-2;P17661;P41219;H7C5W5	P08670;B0YJC4;B0YJC5	Vimentin	VIM	VIM	26.3609	27.6295	25.98	26.8853	25.1994	26.2753	25.9855	27.3448	24.574	25.9601	25.6689	24.3506	24.314	23.8804	23.9141	25.319	23.3968	26.8303	23.1099	NaN	24.7995	NaN	NaN	NaN	NaN	26.4161	NaN	24.2627	25.5209	24.156				+	0.00366645	0.0197877	+	53.651	466	13	1	4	0	3	1
P09228	P09228	Cystatin-SA	CST2	CST2	28.9478	28.2533	32.9387	29.9757	29.5398	28.6052	31.6077	28.3321	30.6884	24.7831	NaN	30.7638	NaN	NaN	NaN	23.361	29.8598	NaN	26.0308	24.3356	25.0935	25.1354	29.4742	NaN	27.5877	22.454	23.9129	32.027	25.3209	24.4828				+	0.00288103	0.0188149	+	16.445	141	1	3	6	15	4	5
P0C0L5;F5GXS0	P0C0L5;F5GXS0	Complement C4-B;Complement C4 beta chain;Complement C4-B alpha chain;C4a anaphylatoxin;C4b-B;C4d-B;Complement C4 gamma chain	C4B	C4B	23.0408	22.7416	NaN	24.5765	23.751	24.6048	NaN	24.0628	23.1362	NaN	25.2578	25.0534	27.8244	25.3731	23.5369	26.0111	23.5629	26.2208	23.503	NaN	26.0933	NaN	NaN	22.7372	NaN	26.8903	NaN	NaN	25.3892	23.3361				+	0.03957	0.0927649		192.75	1744	2	0	0	0	2	0
P13796;B4DUA0;Q5TBN3;B4DI60;Q5TBN5	P13796	Plastin-2	LCP1	LCP1	26.9544	28.1082	26.5399	27.4313	26.4309	26.6732	26.6922	26.6855	26.2991	28.1009	27.7622	27.2105	28.5345	28.2034	28.1878	27.5341	27.4005	27.5632	28.3232	28.0726	27.8417	27.5223	NaN	26.3035	NaN	28.35	NaN	26.0443	26.4437	27.2058				+	0.0157437	0.0563422		70.288	627	5	0	3	1	2	1
P14174	P14174	Macrophage migration inhibitory factor	MIF	MIF	24.2386	26.2403	25.4564	25.1638	NaN	25.6218	NaN	24.3042	24.8956	26.9313	24.6557	NaN	26.4062	24.5296	26.3787	24.0031	26.7083	27.22	27.6852	25.1179	NaN	27.7299	25.8199	27.909	27.8926	26.081	26.4411	27.23	25.2028	27.1039				+	0.0176851	0.0563422		12.476	115	1	0	1	0	0	0
P24158	P24158	Myeloblastin	PRTN3	PRTN3	25.0309	NaN	24.7815	NaN	25.1737	24.9751	NaN	24.873	25.1824	26.2471	26.3115	26.0784	26.8226	25.9963	NaN	26.2958	26.0253	26.0297	27.6774	NaN	NaN	25.9279	NaN	NaN	NaN	26.3376	NaN	NaN	25.6918	NaN				+	2.53712e-05	0.0022979	+	27.807	256	1	0	0	0	0	0
P25311;C9JEV0;A8MT79;H7BZJ8	P25311;C9JEV0	Zinc-alpha-2-glycoprotein	AZGP1	AZGP1	32.604	31.0132	32.558	31.3443	32.6686	31.639	32.3688	31.3547	32.2708	29.677	32.6709	31.6606	30.8733	30.0245	29.4455	31.3335	30.7505	29.5184	29.0699	31.3495	28.1762	30.6869	33.0436	31.7784	31.7571	29.6298	31.6782	32.4319	29.8609	31.7148				+	0.0165158	0.0563422		34.258	298	4	15	7	11	13	13
P32926;Q86SJ6-2;Q86SJ6	P32926	Desmoglein-3	DSG3	DSG3	27.0495	25.209	26.5353	27.4687	26.5648	27.1305	27.122	26.3749	27.6612	NaN	NaN	24.7535	24.4061	NaN	24.7064	25.051	NaN	26.0967	24.8166	26.3538	NaN	24.6695	26.9497	25.6075	25.9403	24.2943	26.2943	27.3128	24.45	26.621				+	0.0028371	0.0188149	+	107.53	999	3	3	2	2	2	2
P52790;H0Y8U9	P52790	Hexokinase-3	HK3	HK3	21.4665	21.9706	NaN	21.5201	NaN	21.9799	NaN	21.0986	NaN	NaN	NaN	NaN	22.3468	NaN	NaN	NaN	21.7338	21.9079	23.227	NaN	23.6606	NaN	NaN	NaN	NaN	22.8371	NaN	NaN	NaN	NaN				+	0.0240214	0.0665528		99.024	923	2	0	1	0	2	0
P60174;P60174-1;P60174-4	P60174;P60174-1;P60174-4	Triosephosphate isomerase	TPI1	TPI1	28.2475	28.4319	26.9552	27.7233	27.6578	27.5715	27.909	28.7458	27.2407	26.8823	26.9459	26.8683	27.5338	26.6607	28.4068	26.9721	27.23	27.1694	28.3184	27.5224	28.4979	27.697	27.2321	26.9339	NaN	27.22	26.8976	26.5869	26.3579	26.7584				+	0.0184873	0.0563422		30.791	286	3	4	6	1	5	2
P62937;Q567Q0;C9J5S7;F8WE65;Q9Y536;A2BFH1;E5RIZ5	P62937;Q567Q0;C9J5S7;F8WE65	Peptidyl-prolyl cis-trans isomerase A;Peptidyl-prolyl cis-trans isomerase	PPIA	PPIA	29.4637	29.4006	28.8078	29.2488	28.6264	28.9259	28.2965	29.7257	29.4899	28.5995	27.6644	27.3857	28.2088	28.1895	29.6112	28.7029	28.6469	28.3214	29.1108	29.2475	28.1626	28.0375	29.6091	28.0418	25.3785	28.2786	28.065	28.5361	27.5399	27.9583				+	0.0117511	0.0488359	+	18.012	165	7	6	3	2	5	4
P63104;E7EX29;E7ESK7;B0AZS6;E7EX24;E7EVZ2;E9PD24;E5RIR4;H0YB80;B7Z2E6;E5RGE1;P27348;P62258-2;K7EM20	P63104;E7EX29;E7ESK7;B0AZS6	14-3-3 protein zeta/delta	YWHAZ	YWHAZ	27.444	26.1703	27.6368	27.5874	26.3077	26.902	26.2651	28.4565	26.6418	25.2974	25.4081	25.5764	25.836	24.7701	26.4	26.3822	26.2929	24.7125	25.0495	29.1459	24.8777	NaN	27.1057	25.9897	NaN	27.004	26.4182	NaN	26.3955	23.734				+	0.0163076	0.0563422		27.745	245	14	2	3	1	3	1
P69905;G3V1N2	P69905;G3V1N2	Hemoglobin subunit alpha	HBA1;HBA2	HBA1	26.1387	32.8273	24.9082	27.8935	24.726	26.1741	22.6022	28.0806	26.8003	31.2715	27.7345	28.5291	30.3111	30.1939	24.6665	26.5131	33.7484	28.501	35.2466	30.0661	35.9108	29.2957	NaN	26.9545	28.1694	30.0596	NaN	23.2473	33.4469	25.3844				+	0.0482299	0.102401		15.257	142	2	1	18	1	1	0
Q02413	Q02413	Desmoglein-1	DSG1	DSG1	25.616	23.707	24.8174	27.2752	25.2643	27.2639	25.1608	25.0092	26.0954	NaN	NaN	23.7375	22.8019	NaN	22.3805	24.1459	22.5378	23.3649	22.8804	25.6275	NaN	21.8304	23.978	22.5601	23.4844	NaN	NaN	24.3505	NaN	23.0359				+	6.10261e-05	0.0022979	+	113.75	1049	1	0	2	1	3	1
Q8N4F0	Q8N4F0	BPI fold-containing family B member 2	BPIFB2	BPIFB2	29.0498	28.6499	30.9	29.6721	29.0978	27.633	27.411	28.3928	30.2423	26.6129	29.6789	28.8486	27.4271	24.2572	25.7934	27.6297	25.6616	25.7733	26.7116	24.865	24.4885	28.43	31.3571	28.9697	30.4542	27.4351	29.9521	27.3534	26.8041	27.8805				+	0.0352607	0.0870486		49.172	458	1	6	6	2	5	7
Q9HC84;E9PBJ0	Q9HC84;E9PBJ0	Mucin-5B	MUC5B	MUC5B	34.0627	32.311	34.1822	32.654	32.4516	32.0645	31.7904	32.6181	32.6176	29.298	30.0605	31.8255	27.9377	26.5763	29.6628	30.4852	29.8834	29.9936	28.5759	29.3542	24.1595	29.2897	34.1481	29.2026	31.115	28.3736	32.2286	30.6771	29.6456	30.522				+	0.00015641	0.00357509	+	596.33	5762	2	34	36	41	32	30
Q9NQ38-3;Q9NQ38;Q9NQ38-2;E7EWP9;E5RFU9;E5RG22	Q9NQ38-3;Q9NQ38;Q9NQ38-2	Serine protease inhibitor Kazal-type 5;Hemofiltrate peptide HF6478;Hemofiltrate peptide HF7665	SPINK5	SPINK5	25.0039	24.3806	25.0924	24.6024	24.9574	23.6572	NaN	24.7922	24.4949	NaN	23.89	23.8881	22.5438	NaN	23.8632	24.2075	NaN	24.3983	NaN	NaN	NaN	24.6368	NaN	NaN	NaN	23.0023	NaN	24.8446	NaN	NaN				+	0.0361796	0.0870486		124.08	1094	6	3	0	1	0	1
Q9NUQ9;Q9NW21;Q9H0Q0	Q9NUQ9;Q9NW21	Protein FAM49B	FAM49B	FAM49B	NaN	22.6852	22.1441	22.9612	NaN	22.7762	NaN	21.6319	22.4103	NaN	22.5315	NaN	23.2267	24.8807	24.0335	23.7576	22.5959	22.4854	23.1203	NaN	23.6056	NaN	NaN	NaN	NaN	22.9572	NaN	NaN	NaN	23.1165				+	0.0201078	0.059304		36.748	324	3	0	0	0	0	0
Q9Y490;Q5TCU6	Q9Y490;Q5TCU6	Talin-1	TLN1	TLN1	22.1773	23.5341	NaN	23.0707	22.7814	22.929	NaN	NaN	NaN	NaN	22.9112	22.9373	23.8098	24.1518	23.1898	NaN	23.2219	23.4595	24.3535	23.3243	24.3327	NaN	NaN	NaN	NaN	24.3859	NaN	NaN	23.2229	NaN				+	0.0278688	0.0728001		269.76	2541	2	0	2	0	2	0
[truncated: 30 more columns]
