# Supplementary material for: Insights into immune responses in oral cancer through proteomic analysis of saliva and salivary extracellular vesicles
Source: Sci Rep. 2015 Nov 5;5:16305. doi: 10.1038/srep16305 (PMC4633731; doi:10.1038/srep16305)
Supplement: Supp Table 6 [file srep16305-s5.xls]

## Sheet: EVs MS prot identification
Manuscript title: Insights into immune responses in oral cancer through proteomic analysis of saliva and salivary extracellular vesicles
Author´s list: Flavia V. Winck, Ana Carolina Prado Ribeiro, Romênia Ramos Domingues, Liu Yi Ling, Diego Mauricio Riaño-Pachón, César Rivera, Thaís Bianca Brandão, Adriele Ferreira Gouvea, Alan Roger Santos-Silva, Ricardo D. Coletta, Adriana F. Paes Leme
Supplemental table 6. List of proteins identified by mass spectrometry for the salivary isolates of extracellular vesicles
Protein IDs	Majority protein IDs	Peptide counts (all)	Peptide counts (razor+unique)	Peptide counts (unique)	Protein names	Gene names	Fasta headers	Proteins	Peptides	Razor + unique peptides	Unique peptides	Peptides Individual C1	Peptides Individual C10	Peptides Individual C2	Peptides Individual C3	Peptides Individual C4	Peptides Individual C5	Peptides Individual C6	Peptides Individual C7	Peptides Individual C8	Peptides Individual C9	Peptides Oral cancer T11	Peptides Oral cancer T12	Peptides Oral cancer T16	Peptides Oral cancer T2	Peptides Oral cancer T21	Peptides Oral cancer T4	Peptides Oral cancer T5	Razor + unique peptides Individual C1	Razor + unique peptides Individual C10	Razor + unique peptides Individual C2	Razor + unique peptides Individual C3	Razor + unique peptides Individual C4	Razor + unique peptides Individual C5	Razor + unique peptides Individual C6	Razor + unique peptides Individual C7	Razor + unique peptides Individual C8	Razor + unique peptides Individual C9	Razor + unique peptides Oral cancer T11	Razor + unique peptides Oral cancer T12	Razor + unique peptides Oral cancer T16	Razor + unique peptides Oral cancer T2	Razor + unique peptides Oral cancer T21	Razor + unique peptides Oral cancer T4	Razor + unique peptides Oral cancer T5	Unique peptides Individual C1	Unique peptides Individual C10	Unique peptides Individual C2	Unique peptides Individual C3
P31946;Q4VY19;Q4VY20;P61981;P31946-2	P31946;Q4VY19;Q4VY20;P61981;P31946-2	3;3;3;2;2	2;2;2;1;1	2;2;2;1;1	14-3-3 protein beta/alpha;14-3-3 protein beta/alpha, N-terminally processed;14-3-3 protein gamma;14-3-3 protein gamma, N-terminally processed	YWHAB;YWHAG	>sp|P31946|1433B_HUMAN 14-3-3 protein beta/alpha OS=Homo sapiens GN=YWHAB PE=1 SV=3;>tr|Q4VY19|Q4VY19_HUMAN 14-3-3 protein beta/alpha (Fragment) OS=Homo sapiens GN=YWHAB PE=2 SV=1;>tr|Q4VY20|Q4VY20_HUMAN 14-3-3 protein beta/alpha (Fragment) OS=Homo sapiens	5	3	2	2	2	1	3	2	2	1	1	0	1	1	2	1	2	1	0	0	2	1	1	2	1	1	1	1	0	1	1	1	0	1	1	0	0	2	1	1	2	1
P31947;P31947-2	P31947;P31947-2	5;5	5;5	5;5	14-3-3 protein sigma	SFN	>sp|P31947|1433S_HUMAN 14-3-3 protein sigma OS=Homo sapiens GN=SFN PE=1 SV=1;>sp|P31947-2|1433S_HUMAN Isoform 2 of 14-3-3 protein sigma OS=Homo sapiens GN=SFN	2	5	5	5	3	3	4	4	5	3	2	3	3	4	2	1	2	1	0	1	2	3	3	4	4	5	3	2	3	3	4	2	1	2	1	0	1	2	3	3	4	4
E7EX29;P63104;E7ESK7;E7EVZ2;E9PD24;E5RIR4;E5RGE1;Q04917;E7EX24;B0AZS6;A2IDB2;H0YB80;B7Z2E6	E7EX29;P63104;E7ESK7;E7EVZ2;E9PD24;E5RIR4	7;7;6;6;6;6;3;1;1;1;1;1;1	7;7;6;6;6;6;3;1;1;1;1;1;1	6;6;5;5;5;5;3;0;1;1;0;1;1	14-3-3 protein zeta/delta	YWHAZ	>tr|E7EX29|E7EX29_HUMAN 14-3-3 protein zeta/delta (Fragment) OS=Homo sapiens GN=YWHAZ PE=2 SV=1;>sp|P63104|1433Z_HUMAN 14-3-3 protein zeta/delta OS=Homo sapiens GN=YWHAZ PE=1 SV=1;>tr|E7ESK7|E7ESK7_HUMAN 14-3-3 protein zeta/delta (Fragment) OS=Homo sapiens	13	7	7	6	6	3	7	7	5	5	3	1	4	4	2	3	4	0	1	0	3	6	3	7	7	5	5	3	1	4	4	2	3	4	0	1	0	3	5	3	6	6
P62191;B4DR63	P62191;B4DR63	1;1	1;1	1;1	26S protease regulatory subunit 4	PSMC1	>sp|P62191|PRS4_HUMAN 26S protease regulatory subunit 4 OS=Homo sapiens GN=PSMC1 PE=1 SV=1;>tr|B4DR63|B4DR63_HUMAN 26S protease regulatory subunit 4 OS=Homo sapiens GN=PSMC1 PE=2 SV=1	2	1	1	1	0	1	0	0	0	0	0	0	0	0	0	0	0	0	1	0	1	0	1	0	0	0	0	0	0	0	0	0	0	0	0	1	0	1	0	1	0	0
Q99460;Q99460-2;H7C378	Q99460;Q99460-2;H7C378	1;1;1	1;1;1	1;1;1	26S proteasome non-ATPase regulatory subunit 1	PSMD1	>sp|Q99460|PSMD1_HUMAN 26S proteasome non-ATPase regulatory subunit 1 OS=Homo sapiens GN=PSMD1 PE=1 SV=2;>sp|Q99460-2|PSMD1_HUMAN Isoform 2 of 26S proteasome non-ATPase regulatory subunit 1 OS=Homo sapiens GN=PSMD1;>tr|H7C378|H7C378_HUMAN 26S proteasome no	3	1	1	1	0	1	0	0	1	1	1	0	1	1	0	0	1	1	1	0	1	0	1	0	0	1	1	1	0	1	1	0	0	1	1	1	0	1	0	1	0	0
O00487	O00487	1	1	1	26S proteasome non-ATPase regulatory subunit 14	PSMD14	>sp|O00487|PSDE_HUMAN 26S proteasome non-ATPase regulatory subunit 14 OS=Homo sapiens GN=PSMD14 PE=1 SV=1	1	1	1	1	0	1	0	0	1	0	1	0	0	0	0	0	0	0	1	0	1	0	1	0	0	1	0	1	0	0	0	0	0	0	0	1	0	1	0	1	0	0
Q13200;E7EW34;E9PCS3	Q13200;E7EW34;E9PCS3	1;1;1	1;1;1	1;1;1	26S proteasome non-ATPase regulatory subunit 2	PSMD2	>sp|Q13200|PSMD2_HUMAN 26S proteasome non-ATPase regulatory subunit 2 OS=Homo sapiens GN=PSMD2 PE=1 SV=3;>tr|E7EW34|E7EW34_HUMAN 26S proteasome non-ATPase regulatory subunit 2 OS=Homo sapiens GN=PSMD2 PE=2 SV=1;>tr|E9PCS3|E9PCS3_HUMAN 26S proteasome non-AT	3	1	1	1	0	0	0	0	1	0	0	0	0	0	0	0	1	0	1	0	1	0	0	0	0	1	0	0	0	0	0	0	0	1	0	1	0	1	0	0	0	0
O43242;B4DT72	O43242;B4DT72	2;2	2;2	2;2	26S proteasome non-ATPase regulatory subunit 3	PSMD3	>sp|O43242|PSMD3_HUMAN 26S proteasome non-ATPase regulatory subunit 3 OS=Homo sapiens GN=PSMD3 PE=1 SV=2;>tr|B4DT72|B4DT72_HUMAN 26S proteasome non-ATPase regulatory subunit 3 OS=Homo sapiens GN=PSMD3 PE=2 SV=1	2	2	2	2	1	2	0	0	2	1	1	0	1	1	1	0	1	0	1	0	2	1	2	0	0	2	1	1	0	1	1	1	0	1	0	1	0	2	1	2	0	0
Q6NVY1;Q6NVY1-2	Q6NVY1;Q6NVY1-2	1;1	1;1	1;1	3-hydroxyisobutyryl-CoA hydrolase, mitochondrial	HIBCH	>sp|Q6NVY1|HIBCH_HUMAN 3-hydroxyisobutyryl-CoA hydrolase, mitochondrial OS=Homo sapiens GN=HIBCH PE=1 SV=2;>sp|Q6NVY1-2|HIBCH_HUMAN Isoform 2 of 3-hydroxyisobutyryl-CoA hydrolase, mitochondrial OS=Homo sapiens GN=HIBCH	2	1	1	1	1	1	1	1	1	1	1	1	1	1	1	1	1	1	0	1	1	1	1	1	1	1	1	1	1	1	1	1	1	1	1	0	1	1	1	1	1	1
P49189	P49189	1	1	1	4-trimethylaminobutyraldehyde dehydrogenase	ALDH9A1	>sp|P49189|AL9A1_HUMAN 4-trimethylaminobutyraldehyde dehydrogenase OS=Homo sapiens GN=ALDH9A1 PE=1 SV=3	1	1	1	1	1	1	0	1	1	0	1	0	1	1	0	0	0	0	0	0	0	1	1	0	1	1	0	1	0	1	1	0	0	0	0	0	0	0	1	1	0	1
J3QL51;P18621;J3KRX5;J3QQT2;J3QS96;J3KRB3;J3KSJ0	J3QL51;P18621;J3KRX5;J3QQT2;J3QS96;J3KRB3;J3KSJ0	1;1;1;1;1;1;1	1;1;1;1;1;1;1	1;1;1;1;1;1;1	60S ribosomal protein L17	RPL17	>tr|J3QL51|J3QL51_HUMAN 60S ribosomal protein L17 OS=Homo sapiens GN=RPL17 PE=3 SV=1;>sp|P18621|RL17_HUMAN 60S ribosomal protein L17 OS=Homo sapiens GN=RPL17 PE=1 SV=3;>tr|J3KRX5|J3KRX5_HUMAN 60S ribosomal protein L17 (Fragment) OS=Homo sapiens GN=RPL17 PE	7	1	1	1	0	1	0	0	1	0	1	1	1	1	0	0	0	0	0	0	0	0	1	0	0	1	0	1	1	1	1	0	0	0	0	0	0	0	0	1	0	0
P17858;P17858-2;F8WEU2	P17858;P17858-2;F8WEU2	2;1;1	2;1;1	2;1;1	6-phosphofructokinase, liver type	PFKL	>sp|P17858|K6PL_HUMAN 6-phosphofructokinase, liver type OS=Homo sapiens GN=PFKL PE=1 SV=6;>sp|P17858-2|K6PL_HUMAN Isoform 2 of 6-phosphofructokinase, liver type OS=Homo sapiens GN=PFKL;>tr|F8WEU2|F8WEU2_HUMAN 6-phosphofructokinase, liver type OS=Homo sapie	3	2	2	2	1	0	2	1	2	1	2	1	2	1	1	1	2	1	0	0	2	1	0	2	1	2	1	2	1	2	1	1	1	2	1	0	0	2	1	0	2	1
P52209;B4DQJ8;F5H7U0;K7EPF6;K7EM49;K7EMN2;K7ELN9	P52209;B4DQJ8;F5H7U0;K7EPF6;K7EM49	11;11;11;7;6;5;3	11;11;11;7;6;5;3	11;11;11;7;6;5;3	6-phosphogluconate dehydrogenase, decarboxylating	PGD	>sp|P52209|6PGD_HUMAN 6-phosphogluconate dehydrogenase, decarboxylating OS=Homo sapiens GN=PGD PE=1 SV=3;>tr|B4DQJ8|B4DQJ8_HUMAN 6-phosphogluconate dehydrogenase, decarboxylating OS=Homo sapiens GN=PGD PE=2 SV=1;>tr|F5H7U0|F5H7U0_HUMAN 6-phosphogluconate d	7	11	11	11	7	9	8	7	9	7	9	3	6	5	8	6	9	5	7	0	8	7	9	8	7	9	7	9	3	6	5	8	6	9	5	7	0	8	7	9	8	7
O95336;M0R1L2	O95336;M0R1L2	1;1	1;1	1;1	6-phosphogluconolactonase	PGLS	>sp|O95336|6PGL_HUMAN 6-phosphogluconolactonase OS=Homo sapiens GN=PGLS PE=1 SV=2;>tr|M0R1L2|M0R1L2_HUMAN 6-phosphogluconolactonase (Fragment) OS=Homo sapiens GN=PGLS PE=4 SV=1	2	1	1	1	0	0	0	0	1	0	1	0	0	0	0	0	0	1	0	0	1	0	0	0	0	1	0	1	0	0	0	0	0	0	1	0	0	1	0	0	0	0
P11021	P11021	3	3	3	78 kDa glucose-regulated protein	HSPA5	>sp|P11021|GRP78_HUMAN 78 kDa glucose-regulated protein OS=Homo sapiens GN=HSPA5 PE=1 SV=2	1	3	3	3	2	1	3	3	3	2	3	2	2	2	2	1	2	0	0	2	2	2	1	3	3	3	2	3	2	2	2	2	1	2	0	0	2	2	2	1	3	3
P68032;P68133;A6NL76;Q5T8M8;P62736;P63267;Q5T8M7;P63267-2;F6QUT6;F6UVQ4;C9JFL5;B8ZZJ2;F8WB63	P68032;P68133;A6NL76;Q5T8M8;P62736;P63267;Q5T8M7;P63267-2	22;22;20;20;19;19;17;12;10;10;10;10;10	5;5;5;5;3;3;1;1;2;2;2;2;2	5;5;5;5;3;3;1;1;2;2;2;2;2	Actin, alpha cardiac muscle 1;Actin, alpha skeletal muscle;Actin, aortic smooth muscle;Actin, gamma-enteric smooth muscle	ACTC1;ACTA1;ACTA2;ACTG2	>sp|P68032|ACTC_HUMAN Actin, alpha cardiac muscle 1 OS=Homo sapiens GN=ACTC1 PE=1 SV=1;>sp|P68133|ACTS_HUMAN Actin, alpha skeletal muscle OS=Homo sapiens GN=ACTA1 PE=1 SV=1;>tr|A6NL76|A6NL76_HUMAN Actin, alpha skeletal muscle OS=Homo sapiens GN=ACTA1 PE=2	13	22	5	5	19	19	19	18	18	18	19	15	19	16	20	19	20	20	17	8	20	3	3	3	2	3	3	3	1	3	2	4	3	4	3	3	1	4	3	3	3	2
CON__P60712;P60709;E7EVS6;G5E9R0;C9JZR7;C9JUM1;Q6S8J3;C9JTX5;A5A3E0;P0CG38;Q9BYX7;P0CG39;F8WCH0	CON__P60712;P60709	34;34;14;14;12;12;10;10;6;5;4;3;3	34;34;14;14;12;12;10;10;6;5;4;3;3	2;2;2;2;2;2;0;2;0;0;0;0;0	Actin, cytoplasmic 1;Actin, cytoplasmic 1, N-terminally processed	ACTB	>P60712 SWISS-PROT:P60712 (Bos taurus) Actin, cytoplasmic 1;>sp|P60709|ACTB_HUMAN Actin, cytoplasmic 1 OS=Homo sapiens GN=ACTB PE=1 SV=1	13	34	34	2	31	28	29	29	29	28	30	23	28	25	30	27	31	29	26	12	28	31	28	29	29	29	28	30	23	28	25	30	27	31	29	26	12	28	2	1	2	2
P61160;P61160-2;F5H6T1	P61160;P61160-2	8;7;3	8;7;3	8;7;3	Actin-related protein 2	ACTR2	>sp|P61160|ARP2_HUMAN Actin-related protein 2 OS=Homo sapiens GN=ACTR2 PE=1 SV=1;>sp|P61160-2|ARP2_HUMAN Isoform 2 of Actin-related protein 2 OS=Homo sapiens GN=ACTR2	3	8	8	8	3	6	3	2	6	5	4	1	5	3	5	4	5	6	4	0	8	3	6	3	2	6	5	4	1	5	3	5	4	5	6	4	0	8	3	6	3	2
O15143;F8WCG3	O15143	4;1	4;1	4;1	Actin-related protein 2/3 complex subunit 1B	ARPC1B	>sp|O15143|ARC1B_HUMAN Actin-related protein 2/3 complex subunit 1B OS=Homo sapiens GN=ARPC1B PE=1 SV=3	2	4	4	4	1	3	1	0	3	2	2	0	3	1	2	0	0	2	2	0	3	1	3	1	0	3	2	2	0	3	1	2	0	0	2	2	0	3	1	3	1	0
O15144	O15144	4	4	4	Actin-related protein 2/3 complex subunit 2	ARPC2	>sp|O15144|ARPC2_HUMAN Actin-related protein 2/3 complex subunit 2 OS=Homo sapiens GN=ARPC2 PE=1 SV=1	1	4	4	4	0	3	1	1	2	1	1	0	1	1	0	1	2	2	0	0	3	0	3	1	1	2	1	1	0	1	1	0	1	2	2	0	0	3	0	3	1	1
O15145;C9JZD1;F8VR50	O15145;C9JZD1	5;4;2	5;4;2	5;4;2	Actin-related protein 2/3 complex subunit 3	ARPC3	>sp|O15145|ARPC3_HUMAN Actin-related protein 2/3 complex subunit 3 OS=Homo sapiens GN=ARPC3 PE=1 SV=3;>tr|C9JZD1|C9JZD1_HUMAN Actin-related protein 2/3 complex subunit 3 (Fragment) OS=Homo sapiens GN=ARPC3 PE=2 SV=1	3	5	5	5	2	4	4	3	4	4	4	1	3	4	3	3	3	4	2	0	4	2	4	4	3	4	4	4	1	3	4	3	3	3	4	2	0	4	2	4	4	3
P59998-2;P59998-3;F8WCF6;P59998;F8WDD7;H7C0A3;F6TTL5;F8WE39;F8WDW3	P59998-2;P59998-3;F8WCF6;P59998;F8WDD7;H7C0A3	3;3;3;3;3;2;1;1;1	3;3;3;3;3;2;1;1;1	3;3;3;3;3;2;1;1;1	Actin-related protein 2/3 complex subunit 4	ARPC4;ARPC4-TTLL3	>sp|P59998-2|ARPC4_HUMAN Isoform 2 of Actin-related protein 2/3 complex subunit 4 OS=Homo sapiens GN=ARPC4;>sp|P59998-3|ARPC4_HUMAN Isoform 3 of Actin-related protein 2/3 complex subunit 4 OS=Homo sapiens GN=ARPC4;>tr|F8WCF6|F8WCF6_HUMAN Actin-related prot	9	3	3	3	0	3	1	2	3	2	2	1	2	2	0	1	1	3	3	0	3	0	3	1	2	3	2	2	1	2	2	0	1	1	3	3	0	3	0	3	1	2
O15511-2;O15511;B1ALC0	O15511-2;O15511;B1ALC0	2;2;1	2;2;1	2;2;1	Actin-related protein 2/3 complex subunit 5	ARPC5	>sp|O15511-2|ARPC5_HUMAN Isoform 2 of Actin-related protein 2/3 complex subunit 5 OS=Homo sapiens GN=ARPC5;>sp|O15511|ARPC5_HUMAN Actin-related protein 2/3 complex subunit 5 OS=Homo sapiens GN=ARPC5 PE=1 SV=3;>tr|B1ALC0|B1ALC0_HUMAN Actin-related protein 2	3	2	2	2	0	2	0	0	1	0	1	0	1	0	0	0	0	1	1	0	1	0	2	0	0	1	0	1	0	1	0	0	0	0	1	1	0	1	0	2	0	0
P61158;B4DXW1;F5H3P5;F8WE84;F8WEW2	P61158;B4DXW1;F5H3P5	10;6;5;1;1	10;6;5;1;1	10;6;5;1;1	Actin-related protein 3	ACTR3	>sp|P61158|ARP3_HUMAN Actin-related protein 3 OS=Homo sapiens GN=ACTR3 PE=1 SV=3;>tr|B4DXW1|B4DXW1_HUMAN Actin-related protein 3 OS=Homo sapiens GN=ACTR3 PE=2 SV=1;>tr|F5H3P5|F5H3P5_HUMAN Actin-related protein 3 OS=Homo sapiens GN=ACTR3 PE=2 SV=1	5	10	10	10	4	10	9	4	9	7	9	1	9	8	5	5	8	7	6	0	9	4	10	9	4	9	7	9	1	9	8	5	5	8	7	6	0	9	4	10	9	4
Q04771;C9JHJ7;F5GY91;C9J1R3	Q04771;C9JHJ7;F5GY91;C9J1R3	1;1;1;1	1;1;1;1	1;1;1;1	Activin receptor type-1	ACVR1	>sp|Q04771|ACVR1_HUMAN Activin receptor type-1 OS=Homo sapiens GN=ACVR1 PE=1 SV=1;>tr|C9JHJ7|C9JHJ7_HUMAN Activin receptor type-1 (Fragment) OS=Homo sapiens GN=ACVR1 PE=4 SV=1;>tr|F5GY91|F5GY91_HUMAN Activin receptor type-1 (Fragment) OS=Homo sapiens GN=AC	4	1	1	1	0	0	0	0	1	0	0	0	0	0	0	0	0	0	0	0	0	0	0	0	0	1	0	0	0	0	0	0	0	0	0	0	0	0	0	0	0	0
O75608;O75608-2;E5RGR0;E5RJA0;E5RJ48	O75608;O75608-2;E5RGR0;E5RJA0;E5RJ48	1;1;1;1;1	1;1;1;1;1	1;1;1;1;1	Acyl-protein thioesterase 1	LYPLA1	>sp|O75608|LYPA1_HUMAN Acyl-protein thioesterase 1 OS=Homo sapiens GN=LYPLA1 PE=1 SV=1;>sp|O75608-2|LYPA1_HUMAN Isoform 2 of Acyl-protein thioesterase 1 OS=Homo sapiens GN=LYPLA1;>tr|E5RGR0|E5RGR0_HUMAN Acyl-protein thioesterase 1 (Fragment) OS=Homo sapien	5	1	1	1	0	0	0	0	0	0	1	0	0	0	0	0	0	0	0	0	0	0	0	0	0	0	0	1	0	0	0	0	0	0	0	0	0	0	0	0	0	0
P30520	P30520	1	1	1	Adenylosuccinate synthetase isozyme 2	ADSS	>sp|P30520|PURA2_HUMAN Adenylosuccinate synthetase isozyme 2 OS=Homo sapiens GN=ADSS PE=1 SV=3	1	1	1	1	0	0	0	0	0	0	1	0	1	0	0	0	0	0	0	0	0	0	0	0	0	0	0	1	0	1	0	0	0	0	0	0	0	0	0	0	0	0
Q01518;Q01518-2;Q5T0R9;Q5T0R1;Q5T0R2;Q5T0R3;Q5T0R4;Q5T0R5;Q5T0R6;Q5T0R7;Q5T0S3;Q5T0R8	Q01518;Q01518-2;Q5T0R9;Q5T0R1;Q5T0R2;Q5T0R3;Q5T0R4;Q5T0R5;Q5T0R6;Q5T0R7	13;13;8;8;8;8;8;8;8;8;3;3	13;13;8;8;8;8;8;8;8;8;3;3	13;13;8;8;8;8;8;8;8;8;3;3	Adenylyl cyclase-associated protein 1;Adenylyl cyclase-associated protein	CAP1	>sp|Q01518|CAP1_HUMAN Adenylyl cyclase-associated protein 1 OS=Homo sapiens GN=CAP1 PE=1 SV=5;>sp|Q01518-2|CAP1_HUMAN Isoform 2 of Adenylyl cyclase-associated protein 1 OS=Homo sapiens GN=CAP1;>tr|Q5T0R9|Q5T0R9_HUMAN Adenylyl cyclase-associated protein 1 (	12	13	13	13	6	7	7	3	7	6	6	2	5	5	8	7	10	6	5	1	10	6	7	7	3	7	6	6	2	5	5	8	7	10	6	5	1	10	6	7	7	3
Q9HDC9;H0Y512;Q9HDC9-2	Q9HDC9;H0Y512;Q9HDC9-2	1;1;1	1;1;1	1;1;1	Adipocyte plasma membrane-associated protein	APMAP;C20orf3	>sp|Q9HDC9|APMAP_HUMAN Adipocyte plasma membrane-associated protein OS=Homo sapiens GN=APMAP PE=1 SV=2;>tr|H0Y512|H0Y512_HUMAN Adipocyte plasma membrane-associated protein (Fragment) OS=Homo sapiens GN=APMAP PE=4 SV=1;>sp|Q9HDC9-2|APMAP_HUMAN Isoform 2 of	3	1	1	1	0	0	0	0	0	0	0	0	0	1	0	0	0	0	0	0	0	0	0	0	0	0	0	0	0	0	1	0	0	0	0	0	0	0	0	0	0	0
Q13023	Q13023	1	1	1	A-kinase anchor protein 6	AKAP6	>sp|Q13023|AKAP6_HUMAN A-kinase anchor protein 6 OS=Homo sapiens GN=AKAP6 PE=1 SV=3	1	1	1	1	0	0	0	0	0	0	1	0	0	0	0	0	0	0	0	0	0	0	0	0	0	0	0	1	0	0	0	0	0	0	0	0	0	0	0	0	0	0
P40394-2;P40394;E9PFG0	P40394-2;P40394;E9PFG0	2;2;2	2;2;2	2;2;2	Alcohol dehydrogenase class 4 mu/sigma chain	ADH7	>sp|P40394-2|ADH7_HUMAN Isoform 2 of Alcohol dehydrogenase class 4 mu/sigma chain OS=Homo sapiens GN=ADH7;>sp|P40394|ADH7_HUMAN Alcohol dehydrogenase class 4 mu/sigma chain OS=Homo sapiens GN=ADH7 PE=1 SV=2;>tr|E9PFG0|E9PFG0_HUMAN Alcohol dehydrogenase cla	3	2	2	2	1	1	1	1	1	1	1	0	1	2	1	0	0	0	0	0	0	1	1	1	1	1	1	1	0	1	2	1	0	0	0	0	0	0	1	1	1	1
Q8IZ83;Q8IZ83-3;Q8IZ83-2	Q8IZ83;Q8IZ83-3;Q8IZ83-2	1;1;1	1;1;1	1;1;1	Aldehyde dehydrogenase family 16 member A1	ALDH16A1	>sp|Q8IZ83|A16A1_HUMAN Aldehyde dehydrogenase family 16 member A1 OS=Homo sapiens GN=ALDH16A1 PE=1 SV=2;>sp|Q8IZ83-3|A16A1_HUMAN Isoform 3 of Aldehyde dehydrogenase family 16 member A1 OS=Homo sapiens GN=ALDH16A1;>sp|Q8IZ83-2|A16A1_HUMAN Isoform 2 of Aldeh	3	1	1	1	1	1	0	0	1	1	1	0	1	1	0	1	1	1	1	0	1	1	1	0	0	1	1	1	0	1	1	0	1	1	1	1	0	1	1	1	0	0
P30838;E9PNN6;A8MYB8;I3L3I9;C9JMC5	P30838;E9PNN6;A8MYB8;I3L3I9;C9JMC5	1;1;1;1;1	1;1;1;1;1	1;1;1;1;1	Aldehyde dehydrogenase, dimeric NADP-preferring	ALDH3A1	>sp|P30838|AL3A1_HUMAN Aldehyde dehydrogenase, dimeric NADP-preferring OS=Homo sapiens GN=ALDH3A1 PE=1 SV=3;>tr|E9PNN6|E9PNN6_HUMAN Aldehyde dehydrogenase, dimeric NADP-preferring OS=Homo sapiens GN=ALDH3A1 PE=2 SV=1;>tr|A8MYB8|A8MYB8_HUMAN Aldehyde dehydr	5	1	1	1	1	1	1	1	1	1	1	0	1	1	0	0	0	0	0	1	0	1	1	1	1	1	1	1	0	1	1	0	0	0	0	0	1	0	1	1	1	1
P02763;P19652	P02763;P19652	2;1	2;1	2;1	Alpha-1-acid glycoprotein 1;Alpha-1-acid glycoprotein 2	ORM1;ORM2	>sp|P02763|A1AG1_HUMAN Alpha-1-acid glycoprotein 1 OS=Homo sapiens GN=ORM1 PE=1 SV=1;>sp|P19652|A1AG2_HUMAN Alpha-1-acid glycoprotein 2 OS=Homo sapiens GN=ORM2 PE=1 SV=2	2	2	2	2	0	1	0	0	1	0	0	0	1	0	1	1	2	2	1	2	2	0	1	0	0	1	0	0	0	1	0	1	1	2	2	1	2	2	0	1	0	0
P01009;P01009-2;P01009-3;G3V544;G3V387;G3V2B9;G3V5R8	P01009;P01009-2	10;7;4;2;1;1;1	10;7;4;2;1;1;1	10;7;4;2;1;1;1	Alpha-1-antitrypsin;Short peptide from AAT	SERPINA1	>sp|P01009|A1AT_HUMAN Alpha-1-antitrypsin OS=Homo sapiens GN=SERPINA1 PE=1 SV=3;>sp|P01009-2|A1AT_HUMAN Isoform 2 of Alpha-1-antitrypsin OS=Homo sapiens GN=SERPINA1	7	10	10	10	5	9	7	7	6	6	9	4	8	7	8	9	4	3	3	7	10	5	9	7	7	6	6	9	4	8	7	8	9	4	3	3	7	10	5	9	7	7
P04217;P04217-2	P04217;P04217-2	2;2	2;2	2;2	Alpha-1B-glycoprotein	A1BG	>sp|P04217|A1BG_HUMAN Alpha-1B-glycoprotein OS=Homo sapiens GN=A1BG PE=1 SV=4;>sp|P04217-2|A1BG_HUMAN Isoform 2 of Alpha-1B-glycoprotein OS=Homo sapiens GN=A1BG	2	2	2	2	0	0	0	0	0	0	0	0	0	0	1	0	1	1	0	0	2	0	0	0	0	0	0	0	0	0	0	1	0	1	1	0	0	2	0	0	0	0
P01023;P20742;P20742-2;F8W7L3;H0YGH6;CON__ENSEMBL:ENSBTAP00000024146;H0YFH1	P01023	59;5;5;5;4;3;3	59;5;5;5;4;3;3	59;5;5;5;4;3;3	Alpha-2-macroglobulin	A2M	>sp|P01023|A2MG_HUMAN Alpha-2-macroglobulin OS=Homo sapiens GN=A2M PE=1 SV=3	7	59	59	59	29	44	29	25	39	33	31	22	53	30	34	42	42	38	28	13	51	29	44	29	25	39	33	31	22	53	30	34	42	42	38	28	13	51	29	44	29	25
A8K2U0;H0YGG5;F5H2Z2;H0YH14	A8K2U0;H0YGG5;F5H2Z2	21;13;13;2	21;13;13;2	21;13;13;2	Alpha-2-macroglobulin-like protein 1	A2ML1	>sp|A8K2U0|A2ML1_HUMAN Alpha-2-macroglobulin-like protein 1 OS=Homo sapiens GN=A2ML1 PE=1 SV=3;>tr|H0YGG5|H0YGG5_HUMAN Alpha-2-macroglobulin-like protein 1 (Fragment) OS=Homo sapiens GN=A2ML1 PE=2 SV=1;>tr|F5H2Z2|F5H2Z2_HUMAN Alpha-2-macroglobulin-like pro	4	21	21	21	10	15	14	16	15	10	14	11	13	16	13	13	6	5	4	18	5	10	15	14	16	15	10	14	11	13	16	13	13	6	5	4	18	5	10	15	14	16
P12814-3;P12814;P12814-2;B7TY16;H9KV75;G3V2N5;G3V2W4;H7C5W8;H0YJ11;H0YJW3;G3V2X9	P12814-3;P12814;P12814-2;B7TY16;H9KV75	25;25;25;24;23;11;10;7;6;5;3	25;25;25;24;23;11;10;7;6;5;3	14;14;14;13;14;5;5;5;4;3;2	Alpha-actinin-1	ACTN1	>sp|P12814-3|ACTN1_HUMAN Isoform 3 of Alpha-actinin-1 OS=Homo sapiens GN=ACTN1;>sp|P12814|ACTN1_HUMAN Alpha-actinin-1 OS=Homo sapiens GN=ACTN1 PE=1 SV=2;>sp|P12814-2|ACTN1_HUMAN Isoform 2 of Alpha-actinin-1 OS=Homo sapiens GN=ACTN1;>tr|B7TY16|B7TY16_HUMAN	11	25	25	14	15	18	16	8	21	19	20	5	15	10	4	10	17	14	12	1	25	15	18	16	8	21	19	20	5	15	10	4	10	17	14	12	1	25	7	8	8	3
O43707;D6PXK4;F5GXS2;H7C144;Q08043;B2RCS5;P35609;K7EJH8;G3V5M4;K7EP19;Q9H254;Q9H254-4;M0QZQ3;C9JRP8;Q9H254-2;G3V2E8	O43707;D6PXK4	20;13;9;7;5;5;5;4;2;2;1;1;1;1;1;1	9;7;5;5;0;0;0;1;0;0;1;1;1;1;1;0	9;7;5;5;0;0;0;1;0;0;1;1;1;1;1;0	Alpha-actinin-4	ACTN4	>sp|O43707|ACTN4_HUMAN Alpha-actinin-4 OS=Homo sapiens GN=ACTN4 PE=1 SV=2;>tr|D6PXK4|D6PXK4_HUMAN Alpha actinin 4 short isoform OS=Homo sapiens GN=ACTN4 PE=2 SV=1	16	20	9	9	13	17	17	11	20	18	14	4	16	7	3	10	16	8	7	1	19	5	7	9	6	9	8	5	1	7	3	0	4	5	2	2	0	8	5	7	9	6
P04745;Q5T085;H7BZQ8;Q5T084;C9J2Z5;C9JWK7	P04745	43;20;13;7;6;4	43;20;13;7;6;4	6;3;0;0;0;0	Alpha-amylase 1	AMY1A	>sp|P04745|AMY1_HUMAN Alpha-amylase 1 OS=Homo sapiens GN=AMY1A PE=1 SV=2	6	43	43	6	38	31	35	33	36	42	34	32	35	36	41	36	36	14	10	28	27	38	31	35	33	36	42	34	32	35	36	41	36	36	14	10	28	27	4	4	4	4
P06733;P06733-2;K7EM90;P09104;P13929;P13929-2;B7Z2X9;P13929-3;K7EN23;K7EQF3;F5H0C8;E5RGZ4;K7EKN2;K7EPM1;E5RG95;E5RI09;F5GZ30;F5GWQ3;F5H5U1;F5H1C3	P06733;P06733-2	20;16;8;3;3;3;3;3;3;3;2;2;2;2;2;2;1;1;1;1	20;16;8;3;3;3;3;3;3;3;2;2;2;2;2;2;1;1;1;1	20;16;8;3;3;3;3;3;3;3;2;2;2;2;2;2;1;1;1;1	Alpha-enolase	ENO1	>sp|P06733|ENOA_HUMAN Alpha-enolase OS=Homo sapiens GN=ENO1 PE=1 SV=2;>sp|P06733-2|ENOA_HUMAN Isoform MBP-1 of Alpha-enolase OS=Homo sapiens GN=ENO1	20	20	20	20	17	15	13	17	14	11	14	8	13	10	9	12	7	8	7	4	14	17	15	13	17	14	11	14	8	13	10	9	12	7	8	7	4	14	17	15	13	17
P01019	P01019	2	2	2	Angiotensinogen;Angiotensin-1;Angiotensin-2;Angiotensin-3	AGT	>sp|P01019|ANGT_HUMAN Angiotensinogen OS=Homo sapiens GN=AGT PE=1 SV=1	1	2	2	2	1	1	1	1	1	1	1	1	1	1	1	1	1	1	2	1	1	1	1	1	1	1	1	1	1	1	1	1	1	1	1	2	1	1	1	1	1	1
P04083;Q5T3N1;Q5T3N0	P04083;Q5T3N1	6;5;2	6;5;2	6;5;2	Annexin A1;Annexin	ANXA1	>sp|P04083|ANXA1_HUMAN Annexin A1 OS=Homo sapiens GN=ANXA1 PE=1 SV=2;>tr|Q5T3N1|Q5T3N1_HUMAN Annexin A1 (Fragment) OS=Homo sapiens GN=ANXA1 PE=2 SV=1	3	6	6	6	5	5	5	3	6	5	6	0	6	6	2	1	3	0	1	5	4	5	5	5	3	6	5	6	0	6	6	2	1	3	0	1	5	4	5	5	5	3
P12429;D6RA82;D6RFG5;D6RCA8;D6RAZ8	P12429;D6RA82;D6RFG5;D6RCA8;D6RAZ8	4;3;3;3;2	4;3;3;3;2	4;3;3;3;2	Annexin A3;Annexin	ANXA3	>sp|P12429|ANXA3_HUMAN Annexin A3 OS=Homo sapiens GN=ANXA3 PE=1 SV=3;>tr|D6RA82|D6RA82_HUMAN Annexin OS=Homo sapiens GN=ANXA3 PE=3 SV=1;>tr|D6RFG5|D6RFG5_HUMAN Annexin (Fragment) OS=Homo sapiens GN=ANXA3 PE=2 SV=1;>tr|D6RCA8|D6RCA8_HUMAN Annexin (Fragment)	5	4	4	4	3	4	3	0	3	1	4	1	2	2	0	0	2	0	0	2	2	3	4	3	0	3	1	4	1	2	2	0	0	2	0	0	2	2	3	4	3	0
Q4JM47;B5MC07;O95994;Q8TD06;B5MC62;H7C040;H7C3Z9	Q4JM47;B5MC07;O95994;Q8TD06;B5MC62;H7C040;H7C3Z9	1;1;1;1;1;1;1	1;1;1;1;1;1;1	1;1;1;1;1;1;1	Anterior gradient protein 2 homolog;Anterior gradient protein 3 homolog	AGR2;AGR3	>tr|Q4JM47|Q4JM47_HUMAN AGR2 OS=Homo sapiens GN=AGR2 PE=4 SV=1;>tr|B5MC07|B5MC07_HUMAN Anterior gradient protein 2 homolog OS=Homo sapiens GN=AGR2 PE=2 SV=1;>sp|O95994|AGR2_HUMAN Anterior gradient protein 2 homolog OS=Homo sapiens GN=AGR2 PE=1 SV=1;>sp|Q8T	7	1	1	1	1	0	1	0	1	0	1	0	0	1	0	0	0	0	0	0	0	1	0	1	0	1	0	1	0	0	1	0	0	0	0	0	0	0	1	0	1	0
P03973	P03973	3	3	3	Antileukoproteinase	SLPI	>sp|P03973|SLPI_HUMAN Antileukoproteinase OS=Homo sapiens GN=SLPI PE=1 SV=2	1	3	3	3	1	3	2	1	3	1	3	3	3	3	1	1	2	2	1	3	1	1	3	2	1	3	1	3	3	3	3	1	1	2	2	1	3	1	1	3	2	1
P02647;F8W696	P02647;F8W696	9;7	9;7	9;7	Apolipoprotein A-I;Truncated apolipoprotein A-I	APOA1	>sp|P02647|APOA1_HUMAN Apolipoprotein A-I OS=Homo sapiens GN=APOA1 PE=1 SV=1;>tr|F8W696|F8W696_HUMAN Truncated apolipoprotein A-I OS=Homo sapiens GN=APOA1 PE=2 SV=1	2	9	9	9	1	3	4	6	4	2	4	2	5	6	6	3	5	5	5	5	5	1	3	4	6	4	2	4	2	5	6	6	3	5	5	5	5	5	1	3	4	6
P04114;A8MUN2;CON__ENSEMBL:ENSBTAP00000032840	P04114;A8MUN2	14;9;2	14;9;2	14;9;2	Apolipoprotein B-100;Apolipoprotein B-48	APOB	>sp|P04114|APOB_HUMAN Apolipoprotein B-100 OS=Homo sapiens GN=APOB PE=1 SV=2;>tr|A8MUN2|A8MUN2_HUMAN Apolipoprotein B-48 OS=Homo sapiens GN=APOB PE=2 SV=2	3	14	14	14	1	7	1	0	4	0	3	1	6	5	9	7	10	1	6	1	9	1	7	1	0	4	0	3	1	6	5	9	7	10	1	6	1	9	1	7	1	0
C9JF17;P05090	C9JF17;P05090	1;1	1;1	1;1	Apolipoprotein D	APOD	>tr|C9JF17|C9JF17_HUMAN Apolipoprotein D (Fragment) OS=Homo sapiens GN=APOD PE=2 SV=1;>sp|P05090|APOD_HUMAN Apolipoprotein D OS=Homo sapiens GN=APOD PE=1 SV=1	2	1	1	1	0	1	0	0	1	0	1	1	1	0	0	0	1	0	0	0	1	0	1	0	0	1	0	1	1	1	0	0	0	1	0	0	0	1	0	1	0	0
P02649;CON__Q03247;H0Y7L5;E7ERP7;E9PEV4	P02649	5;2;1;1;1	5;2;1;1;1	5;2;1;1;1	Apolipoprotein E	APOE	>sp|P02649|APOE_HUMAN Apolipoprotein E OS=Homo sapiens GN=APOE PE=1 SV=1	5	5	5	5	0	0	1	1	2	1	3	1	2	2	4	1	3	1	1	0	4	0	0	1	1	2	1	3	1	2	2	4	1	3	1	1	0	4	0	0	1	1
P08519	P08519	3	3	3	Apolipoprotein(a)	LPA	>sp|P08519|APOA_HUMAN Apolipoprotein(a) OS=Homo sapiens GN=LPA PE=1 SV=1	1	3	3	3	0	0	0	0	0	0	0	0	0	0	2	0	1	0	0	1	3	0	0	0	0	0	0	0	0	0	0	2	0	1	0	0	1	3	0	0	0	0
P17174;B7Z7E9	P17174;B7Z7E9	2;1	2;1	2;1	Aspartate aminotransferase, cytoplasmic;Aspartate aminotransferase	GOT1	>sp|P17174|AATC_HUMAN Aspartate aminotransferase, cytoplasmic OS=Homo sapiens GN=GOT1 PE=1 SV=3;>tr|B7Z7E9|B7Z7E9_HUMAN Aspartate aminotransferase OS=Homo sapiens GN=GOT1 PE=2 SV=1	2	2	2	2	1	0	2	1	1	0	1	0	0	0	0	0	0	0	0	1	0	1	0	2	1	1	0	1	0	0	0	0	0	0	0	0	1	0	1	0	2	1
P00505;E7ERW2	P00505;E7ERW2	1;1	1;1	1;1	Aspartate aminotransferase, mitochondrial;Aspartate aminotransferase	GOT2	>sp|P00505|AATM_HUMAN Aspartate aminotransferase, mitochondrial OS=Homo sapiens GN=GOT2 PE=1 SV=3;>tr|E7ERW2|E7ERW2_HUMAN Aspartate aminotransferase OS=Homo sapiens GN=GOT2 PE=2 SV=1	2	1	1	1	0	0	0	0	1	1	1	0	0	0	0	0	0	0	0	0	0	0	0	0	0	1	1	1	0	0	0	0	0	0	0	0	0	0	0	0	0	0
Q99758;H0Y3H2	Q99758;H0Y3H2	1;1	1;1	1;1	ATP-binding cassette sub-family A member 3	ABCA3	>sp|Q99758|ABCA3_HUMAN ATP-binding cassette sub-family A member 3 OS=Homo sapiens GN=ABCA3 PE=1 SV=2;>tr|H0Y3H2|H0Y3H2_HUMAN ATP-binding cassette sub-family A member 3 OS=Homo sapiens GN=ABCA3 PE=2 SV=1	2	1	1	1	0	0	0	0	0	0	0	0	0	0	0	0	1	0	0	0	0	0	0	0	0	0	0	0	0	0	0	0	0	1	0	0	0	0	0	0	0	0
P53396;P53396-2;B4E3P0	P53396;P53396-2;B4E3P0	5;5;5	5;5;5	5;5;5	ATP-citrate synthase	ACLY	>sp|P53396|ACLY_HUMAN ATP-citrate synthase OS=Homo sapiens GN=ACLY PE=1 SV=3;>sp|P53396-2|ACLY_HUMAN Isoform 2 of ATP-citrate synthase OS=Homo sapiens GN=ACLY;>tr|B4E3P0|B4E3P0_HUMAN ATP-citrate synthase OS=Homo sapiens GN=ACLY PE=2 SV=1	3	5	5	5	2	4	1	0	4	1	3	0	4	2	2	3	3	1	2	0	5	2	4	1	0	4	1	3	0	4	2	2	3	3	1	2	0	5	2	4	1	0
O14497;O14497-2;O14497-3;H0Y488	O14497;O14497-2;O14497-3;H0Y488	2;2;2;2	2;2;2;2	2;2;2;2	AT-rich interactive domain-containing protein 1A	ARID1A	>sp|O14497|ARI1A_HUMAN AT-rich interactive domain-containing protein 1A OS=Homo sapiens GN=ARID1A PE=1 SV=3;>sp|O14497-2|ARI1A_HUMAN Isoform 2 of AT-rich interactive domain-containing protein 1A OS=Homo sapiens GN=ARID1A;>sp|O14497-3|ARI1A_HUMAN Isoform 3	4	2	2	2	0	0	0	0	0	1	0	0	0	0	0	0	0	0	0	1	0	0	0	0	0	0	1	0	0	0	0	0	0	0	0	0	1	0	0	0	0	0
P20160	P20160	6	6	6	Azurocidin	AZU1	>sp|P20160|CAP7_HUMAN Azurocidin OS=Homo sapiens GN=AZU1 PE=1 SV=3	1	6	6	6	4	6	3	0	4	4	3	5	4	2	3	3	5	4	2	0	3	4	6	3	0	4	4	3	5	4	2	3	3	5	4	2	0	3	4	6	3	0
P17213;H0Y738	P17213	5;2	5;2	5;2	Bactericidal permeability-increasing protein	BPI	>sp|P17213|BPI_HUMAN Bactericidal permeability-increasing protein OS=Homo sapiens GN=BPI PE=1 SV=4	2	5	5	5	1	3	2	0	2	3	3	0	3	5	0	2	2	4	0	1	0	1	3	2	0	2	3	3	0	3	5	0	2	2	4	0	1	0	1	3	2	0
P02812	P02812	2	2	1	Basic salivary proline-rich protein 2;Basic proline-rich peptide IB-1;Basic proline-rich peptide P-E;Basic proline-rich peptide IB-7;Basic proline-rich peptide IB-8c;Basic proline-rich peptide IB-4	PRB2	>sp|P02812|PRB2_HUMAN Basic salivary proline-rich protein 2 OS=Homo sapiens GN=PRB2 PE=1 SV=3	1	2	2	1	1	0	1	1	2	1	0	0	0	1	1	2	1	0	0	1	0	1	0	1	1	2	1	0	0	0	1	1	2	1	0	0	1	0	0	0	0	0
F5H7C1;Q04118	F5H7C1;Q04118	2;2	2;2	2;2	Basic salivary proline-rich protein 3	PRB3	>tr|F5H7C1|F5H7C1_HUMAN Basic salivary proline-rich protein 3 OS=Homo sapiens GN=PRB3 PE=2 SV=1;>sp|Q04118|PRB3_HUMAN Basic salivary proline-rich protein 3 OS=Homo sapiens GN=PRB3 PE=1 SV=2	2	2	2	2	2	0	2	2	1	1	0	0	2	2	1	1	1	0	1	0	1	2	0	2	2	1	1	0	0	2	2	1	1	1	0	1	0	1	2	0	2	2
P10163;E9PAL0;E7EXA8	P10163;E9PAL0;E7EXA8	1;1;1	1;1;1	1;1;1	Basic salivary proline-rich protein 4;Protein N1;Glycosylated protein A;Peptide P-D	PRB4	>sp|P10163|PRB4_HUMAN Basic salivary proline-rich protein 4 OS=Homo sapiens GN=PRB4 PE=1 SV=3;>tr|E9PAL0|E9PAL0_HUMAN Basic salivary proline-rich protein 4 OS=Homo sapiens GN=PRB4 PE=4 SV=1;>tr|E7EXA8|E7EXA8_HUMAN Basic salivary proline-rich protein 4 OS=H	3	1	1	1	1	0	1	0	1	1	1	0	1	1	0	1	1	0	0	0	1	1	0	1	0	1	1	1	0	1	1	0	1	1	0	0	0	1	1	0	1	0
O00512	O00512	2	2	2	B-cell CLL/lymphoma 9 protein	BCL9	>sp|O00512|BCL9_HUMAN B-cell CLL/lymphoma 9 protein OS=Homo sapiens GN=BCL9 PE=1 SV=4	1	2	2	2	1	1	1	0	1	1	1	1	1	1	1	1	1	1	1	2	1	1	1	1	0	1	1	1	1	1	1	1	1	1	1	1	2	1	1	1	1	0
F5H6I0;P61769	F5H6I0;P61769	1;1	1;1	1;1	Beta-2-microglobulin;Beta-2-microglobulin form pI 5.3	B2M	>tr|F5H6I0|F5H6I0_HUMAN Beta-2-microglobulin form pI 5.3 OS=Homo sapiens GN=B2M PE=3 SV=1;>sp|P61769|B2MG_HUMAN Beta-2-microglobulin OS=Homo sapiens GN=B2M PE=1 SV=1	2	1	1	1	0	0	0	0	1	1	1	0	1	1	1	1	1	0	0	1	0	0	0	0	0	1	1	1	0	1	1	1	1	1	0	0	1	0	0	0	0	0
Q562R1	Q562R1	6	1	1	Beta-actin-like protein 2	ACTBL2	>sp|Q562R1|ACTBL_HUMAN Beta-actin-like protein 2 OS=Homo sapiens GN=ACTBL2 PE=1 SV=2	1	6	1	1	5	6	5	5	5	5	5	5	5	5	6	5	5	6	6	3	6	0	1	0	0	0	0	0	0	0	0	1	0	0	1	1	1	1	0	1	0	0
Q3LXA3;H0YCY6;I3L252	Q3LXA3;H0YCY6;I3L252	1;1;1	1;1;1	1;1;1	Bifunctional ATP-dependent dihydroxyacetone kinase/FAD-AMP lyase (cyclizing);ATP-dependent dihydroxyacetone kinase;FAD-AMP lyase (cyclizing)	DAK	>sp|Q3LXA3|DHAK_HUMAN Bifunctional ATP-dependent dihydroxyacetone kinase/FAD-AMP lyase (cyclizing) OS=Homo sapiens GN=DAK PE=1 SV=2;>tr|H0YCY6|H0YCY6_HUMAN FAD-AMP lyase (cyclizing) (Fragment) OS=Homo sapiens GN=DAK PE=2 SV=1;>tr|I3L252|I3L252_HUMAN FAD-AM	3	1	1	1	0	0	0	0	0	0	0	0	0	0	0	0	0	0	1	0	0	0	0	0	0	0	0	0	0	0	0	0	0	0	0	1	0	0	0	0	0	0
Q96RI1;Q96RI1-4;Q96RI1-1;Q96RI1-2;Q96RI1-5;G8JLB0	Q96RI1;Q96RI1-4;Q96RI1-1;Q96RI1-2;Q96RI1-5;G8JLB0	2;2;1;1;1;1	2;2;1;1;1;1	2;2;1;1;1;1	Bile acid receptor	NR1H4	>sp|Q96RI1|NR1H4_HUMAN Bile acid receptor OS=Homo sapiens GN=NR1H4 PE=1 SV=2;>sp|Q96RI1-4|NR1H4_HUMAN Isoform 2 of Bile acid receptor OS=Homo sapiens GN=NR1H4;>sp|Q96RI1-1|NR1H4_HUMAN Isoform 3 of Bile acid receptor OS=Homo sapiens GN=NR1H4;>sp|Q96RI1-2|NR	6	2	2	2	1	1	1	1	2	2	1	1	1	1	1	1	1	1	1	1	2	1	1	1	1	2	2	1	1	1	1	1	1	1	1	1	1	2	1	1	1	1
Q13867;K7ENH5;J3KS79	Q13867;K7ENH5;J3KS79	1;1;1	1;1;1	1;1;1	Bleomycin hydrolase	BLMH	>sp|Q13867|BLMH_HUMAN Bleomycin hydrolase OS=Homo sapiens GN=BLMH PE=1 SV=1;>tr|K7ENH5|K7ENH5_HUMAN Bleomycin hydrolase OS=Homo sapiens GN=BLMH PE=4 SV=1;>tr|J3KS79|J3KS79_HUMAN Bleomycin hydrolase OS=Homo sapiens GN=BLMH PE=4 SV=1	3	1	1	1	0	1	1	0	1	0	0	0	1	1	0	0	0	0	0	0	1	0	1	1	0	1	0	0	0	1	1	0	0	0	0	0	0	1	0	1	1	0
Q96DR5	Q96DR5	8	8	8	BPI fold-containing family A member 2	BPIFA2	>sp|Q96DR5|BPIA2_HUMAN BPI fold-containing family A member 2 OS=Homo sapiens GN=BPIFA2 PE=1 SV=2	1	8	8	8	6	6	7	6	7	7	8	6	7	7	8	7	7	1	2	5	7	6	6	7	6	7	7	8	6	7	7	8	7	7	1	2	5	7	6	6	7	6
Q8TDL5;Q8TDL5-2	Q8TDL5	6;1	6;1	6;1	BPI fold-containing family B member 1	BPIFB1	>sp|Q8TDL5|BPIB1_HUMAN BPI fold-containing family B member 1 OS=Homo sapiens GN=BPIFB1 PE=2 SV=1	2	6	6	6	5	6	6	4	5	3	3	1	4	6	5	5	3	2	2	3	3	5	6	6	4	5	3	3	1	4	6	5	5	3	2	2	3	3	5	6	6	4
Q8N4F0	Q8N4F0	15	15	15	BPI fold-containing family B member 2	BPIFB2	>sp|Q8N4F0|BPIB2_HUMAN BPI fold-containing family B member 2 OS=Homo sapiens GN=BPIFB2 PE=1 SV=2	1	15	15	15	15	11	12	8	12	13	13	5	11	10	11	11	12	6	2	13	12	15	11	12	8	12	13	13	5	11	10	11	11	12	6	2	13	12	15	11	12	8
Q5VW32;B7Z9G5;F5GXQ0;Q5VW33	Q5VW32;B7Z9G5;F5GXQ0;Q5VW33	1;1;1;1	1;1;1;1	1;1;1;1	BRO1 domain-containing protein BROX	BROX;C1orf58	>sp|Q5VW32|BROX_HUMAN BRO1 domain-containing protein BROX OS=Homo sapiens GN=BROX PE=1 SV=1;>tr|B7Z9G5|B7Z9G5_HUMAN BRO1 domain-containing protein BROX OS=Homo sapiens GN=C1orf58 PE=2 SV=1;>tr|F5GXQ0|F5GXQ0_HUMAN BRO1 domain-containing protein BROX OS=Homo	4	1	1	1	0	0	0	0	0	0	0	0	0	0	0	0	0	0	1	0	0	0	0	0	0	0	0	0	0	0	0	0	0	0	0	1	0	0	0	0	0	0
P04003	P04003	2	2	2	C4b-binding protein alpha chain	C4BPA	>sp|P04003|C4BPA_HUMAN C4b-binding protein alpha chain OS=Homo sapiens GN=C4BPA PE=1 SV=2	1	2	2	2	0	1	0	0	0	0	0	0	0	0	0	1	2	0	0	0	2	0	1	0	0	0	0	0	0	0	0	0	1	2	0	0	0	2	0	1	0	0
Q14CN2;A8MQC9	Q14CN2	4;1	4;1	4;1	Calcium-activated chloride channel regulator 4;Calcium-activated chloride channel regulator 4, 110 kDa form;Calcium-activated chloride channel regulator 4, 30 kDa form	CLCA4	>sp|Q14CN2|CLCA4_HUMAN Calcium-activated chloride channel regulator 4 OS=Homo sapiens GN=CLCA4 PE=1 SV=2	2	4	4	4	1	3	2	2	1	1	2	4	2	4	2	1	2	0	0	3	1	1	3	2	2	1	1	2	4	2	4	2	1	2	0	0	3	1	1	3	2	2
P07384;E9PRM1;E9PQB3;E9PLQ6;E9PSA6;E9PJA6;E9PMC6;E9PLC9;E9PJJ3;E9PLX0;E9PIA9	P07384;E9PRM1;E9PQB3;E9PLQ6;E9PSA6;E9PJA6;E9PMC6;E9PLC9;E9PJJ3;E9PLX0;E9PIA9	2;1;1;1;1;1;1;1;1;1;1	2;1;1;1;1;1;1;1;1;1;1	2;1;1;1;1;1;1;1;1;1;1	Calpain-1 catalytic subunit	CAPN1	>sp|P07384|CAN1_HUMAN Calpain-1 catalytic subunit OS=Homo sapiens GN=CAPN1 PE=1 SV=1;>tr|E9PRM1|E9PRM1_HUMAN Calpain-1 catalytic subunit OS=Homo sapiens GN=CAPN1 PE=2 SV=1;>tr|E9PQB3|E9PQB3_HUMAN Calpain-1 catalytic subunit (Fragment) OS=Homo sapiens GN=CA	11	2	2	2	0	1	1	0	2	0	1	0	1	1	1	0	1	1	0	0	2	0	1	1	0	2	0	1	0	1	1	1	0	1	1	0	0	2	0	1	1	0
P00915;E5RHP7;E5RH81;E5RFE7;E5RJI8;H0YBE2;E5RG43;E5RIF9;E5RG81;E5RFL2;E5RGU8;E5RJF6;E5RII2;E5RHS7	P00915;E5RHP7;E5RH81;E5RFE7;E5RJI8	5;5;4;3;3;2;2;2;2;2;2;2;2;1	5;5;4;3;3;2;2;2;2;2;2;2;2;1	5;5;4;3;3;2;2;2;2;2;2;2;2;1	Carbonic anhydrase 1	CA1	>sp|P00915|CAH1_HUMAN Carbonic anhydrase 1 OS=Homo sapiens GN=CA1 PE=1 SV=2;>tr|E5RHP7|E5RHP7_HUMAN Carbonic anhydrase 1 (Fragment) OS=Homo sapiens GN=CA1 PE=2 SV=1;>tr|E5RH81|E5RH81_HUMAN Carbonic anhydrase 1 (Fragment) OS=Homo sapiens GN=CA1 PE=2 SV=1;>t	14	5	5	5	0	5	0	0	0	0	0	0	1	0	0	0	0	4	5	0	1	0	5	0	0	0	0	0	0	1	0	0	0	0	4	5	0	1	0	5	0	0
P23280;E7EMQ1;P23280-2;F8W148;Q8N4G4	P23280;E7EMQ1;P23280-2	11;10;8;5;1	11;10;8;5;1	11;10;8;5;1	Carbonic anhydrase 6	CA6	>sp|P23280|CAH6_HUMAN Carbonic anhydrase 6 OS=Homo sapiens GN=CA6 PE=1 SV=3;>tr|E7EMQ1|E7EMQ1_HUMAN Carbonic anhydrase 6 OS=Homo sapiens GN=CA6 PE=2 SV=1;>sp|P23280-2|CAH6_HUMAN Isoform 2 of Carbonic anhydrase 6 OS=Homo sapiens GN=CA6	5	11	11	11	5	6	6	6	7	7	9	3	8	9	10	4	7	1	1	4	7	5	6	6	6	7	7	9	3	8	9	10	4	7	1	1	4	7	5	6	6	6
P16152;O75828;A8MTM1;E9PQ63;B4DFK7	P16152;O75828;A8MTM1;E9PQ63;B4DFK7	2;1;1;1;1	2;1;1;1;1	2;1;1;1;1	Carbonyl reductase [NADPH] 1;Carbonyl reductase [NADPH] 3	CBR1;CBR3	>sp|P16152|CBR1_HUMAN Carbonyl reductase [NADPH] 1 OS=Homo sapiens GN=CBR1 PE=1 SV=3;>sp|O75828|CBR3_HUMAN Carbonyl reductase [NADPH] 3 OS=Homo sapiens GN=CBR3 PE=1 SV=3;>tr|A8MTM1|A8MTM1_HUMAN Carbonyl reductase [NADPH] 1 OS=Homo sapiens GN=CBR1 PE=2 SV=1	5	2	2	2	0	0	0	0	1	0	2	0	1	1	0	0	0	0	0	0	0	0	0	0	0	1	0	2	0	1	1	0	0	0	0	0	0	0	0	0	0	0
P06731;H9KVA7;P13688-5;P13688-6;P13688-9;P13688-11;E7EUB1;P13688-4;P13688-3	P06731;H9KVA7	3;3;1;1;1;1;1;1;1	3;3;1;1;1;1;1;1;1	2;2;0;0;0;0;0;0;0	Carcinoembryonic antigen-related cell adhesion molecule 5	CEACAM5	>sp|P06731|CEAM5_HUMAN Carcinoembryonic antigen-related cell adhesion molecule 5 OS=Homo sapiens GN=CEACAM5 PE=1 SV=3;>tr|H9KVA7|H9KVA7_HUMAN Carcinoembryonic antigen-related cell adhesion molecule 5 OS=Homo sapiens GN=CEACAM5 PE=4 SV=2	9	3	3	2	2	1	1	1	2	1	3	2	2	2	0	1	1	1	0	2	1	2	1	1	1	2	1	3	2	2	2	0	1	1	1	0	2	1	1	0	0	0
P31997	P31997	2	1	1	Carcinoembryonic antigen-related cell adhesion molecule 8	CEACAM8	>sp|P31997|CEAM8_HUMAN Carcinoembryonic antigen-related cell adhesion molecule 8 OS=Homo sapiens GN=CEACAM8 PE=1 SV=2	1	2	1	1	1	1	1	1	1	1	2	1	1	1	0	1	1	1	1	1	2	0	0	0	0	0	0	1	0	0	0	0	0	0	0	1	0	1	0	0	0	0
P04040	P04040	13	13	13	Catalase	CAT	>sp|P04040|CATA_HUMAN Catalase OS=Homo sapiens GN=CAT PE=1 SV=3	1	13	13	13	12	13	10	6	12	10	12	7	13	12	7	9	8	8	4	4	10	12	13	10	6	12	10	12	7	13	12	7	9	8	8	4	4	10	12	13	10	6
J3KNB4;P49913	J3KNB4;P49913	4;4	4;4	4;4	Cathelicidin antimicrobial peptide;Antibacterial protein FALL-39;Antibacterial protein LL-37	CAMP	>tr|J3KNB4|J3KNB4_HUMAN Cathelicidin antimicrobial peptide OS=Homo sapiens GN=CAMP PE=4 SV=1;>sp|P49913|CAMP_HUMAN Cathelicidin antimicrobial peptide OS=Homo sapiens GN=CAMP PE=1 SV=1	2	4	4	4	2	4	2	0	3	1	3	1	3	3	2	2	2	3	4	0	3	2	4	2	0	3	1	3	1	3	3	2	2	2	3	4	0	3	2	4	2	0
P08311	P08311	6	6	6	Cathepsin G	CTSG	>sp|P08311|CATG_HUMAN Cathepsin G OS=Homo sapiens GN=CTSG PE=1 SV=2	1	6	6	6	4	6	3	1	6	2	6	6	5	5	0	5	5	3	2	1	6	4	6	3	1	6	2	6	6	5	5	0	5	5	3	2	1	6	4	6	3	1
E9PR17;P13987;E9PNW4;H0YET2	E9PR17;P13987;E9PNW4	3;3;3;1	3;3;3;1	3;3;3;1	CD59 glycoprotein	CD59	>tr|E9PR17|E9PR17_HUMAN CD59 glycoprotein OS=Homo sapiens GN=CD59 PE=2 SV=1;>sp|P13987|CD59_HUMAN CD59 glycoprotein OS=Homo sapiens GN=CD59 PE=1 SV=1;>tr|E9PNW4|E9PNW4_HUMAN CD59 glycoprotein OS=Homo sapiens GN=CD59 PE=2 SV=1	4	3	3	3	3	3	3	2	2	2	2	2	3	3	2	2	2	1	0	3	2	3	3	3	2	2	2	2	2	3	3	2	2	2	1	0	3	2	3	3	3	2
G8JLH6;P21926;A6NNI4	G8JLH6;P21926;A6NNI4	2;2;2	2;2;2	2;2;2	CD9 antigen	CD9	>tr|G8JLH6|G8JLH6_HUMAN CD9 antigen (Fragment) OS=Homo sapiens GN=CD9 PE=2 SV=1;>sp|P21926|CD9_HUMAN CD9 antigen OS=Homo sapiens GN=CD9 PE=1 SV=4;>tr|A6NNI4|A6NNI4_HUMAN CD9 antigen OS=Homo sapiens GN=CD9 PE=2 SV=1	3	2	2	2	1	2	2	1	1	1	1	1	2	1	2	1	2	2	0	2	2	1	2	2	1	1	1	1	1	2	1	2	1	2	2	0	2	2	1	2	2	1
Q96HQ2;Q96HQ2-2	Q96HQ2;Q96HQ2-2	1;1	1;1	1;1	CDKN2AIP N-terminal-like protein	CDKN2AIPNL	>sp|Q96HQ2|C2AIL_HUMAN CDKN2AIP N-terminal-like protein OS=Homo sapiens GN=CDKN2AIPNL PE=1 SV=1;>sp|Q96HQ2-2|C2AIL_HUMAN Isoform 2 of CDKN2AIP N-terminal-like protein OS=Homo sapiens GN=CDKN2AIPNL	2	1	1	1	0	1	0	0	1	0	0	1	1	1	1	0	1	1	1	0	1	0	1	0	0	1	0	0	1	1	1	1	0	1	1	1	0	1	0	1	0	0
P60953;E7ETU3	P60953;E7ETU3	3;2	2;2	2;2	Cell division control protein 42 homolog	CDC42	>sp|P60953|CDC42_HUMAN Cell division control protein 42 homolog OS=Homo sapiens GN=CDC42 PE=1 SV=2;>tr|E7ETU3|E7ETU3_HUMAN Cell division control protein 42 homolog OS=Homo sapiens GN=CDC42 PE=2 SV=1	2	3	2	2	1	2	1	0	1	0	3	0	3	1	0	0	0	0	1	0	2	0	1	1	0	0	0	2	0	2	1	0	0	0	0	1	0	1	0	1	1	0
P00450;D6RE86;CON__ENSEMBL:ENSBTAP00000031900	P00450	10;2;1	10;2;1	2;0;1	Ceruloplasmin	CP	>sp|P00450|CERU_HUMAN Ceruloplasmin OS=Homo sapiens GN=CP PE=1 SV=1	3	10	10	2	5	7	4	2	4	6	5	5	6	2	9	6	8	5	2	6	8	5	7	4	2	4	6	5	5	6	2	9	6	8	5	2	6	8	2	1	1	1
O00299	O00299	2	2	2	Chloride intracellular channel protein 1	CLIC1	>sp|O00299|CLIC1_HUMAN Chloride intracellular channel protein 1 OS=Homo sapiens GN=CLIC1 PE=1 SV=4	1	2	2	2	1	1	1	1	1	1	1	0	1	1	1	1	0	2	1	0	1	1	1	1	1	1	1	1	0	1	1	1	1	0	2	1	0	1	1	1	1	1
Q00610;Q00610-2;J3KS13;K7EJJ5	Q00610;Q00610-2;J3KS13	3;3;2;1	3;3;2;1	3;3;2;1	Clathrin heavy chain 1	CLTC	>sp|Q00610|CLH1_HUMAN Clathrin heavy chain 1 OS=Homo sapiens GN=CLTC PE=1 SV=5;>sp|Q00610-2|CLH1_HUMAN Isoform 2 of Clathrin heavy chain 1 OS=Homo sapiens GN=CLTC;>tr|J3KS13|J3KS13_HUMAN Clathrin heavy chain 1 OS=Homo sapiens GN=CLTC PE=4 SV=1	4	3	3	3	0	0	0	0	1	0	0	0	1	0	0	0	0	0	0	0	3	0	0	0	0	1	0	0	0	1	0	0	0	0	0	0	0	3	0	0	0	0
P10909-2;P10909-5;P10909;P10909-4;E7ETA7;P10909-3;H0YAS8;H0YLK8;H0YC35;E7ERK6;E7ETB4;E5RJZ5;E5RH61;E5RGB0;E5RG36	P10909-2;P10909-5;P10909;P10909-4;E7ETA7;P10909-3;H0YAS8	8;8;8;8;6;6;4;3;3;3;2;2;2;2;2	8;8;8;8;6;6;4;3;3;3;2;2;2;2;2	8;8;8;8;6;6;4;3;3;3;2;2;2;2;2	Clusterin;Clusterin beta chain;Clusterin alpha chain;Clusterin	CLU	>sp|P10909-2|CLUS_HUMAN Isoform 2 of Clusterin OS=Homo sapiens GN=CLU;>sp|P10909-5|CLUS_HUMAN Isoform 5 of Clusterin OS=Homo sapiens GN=CLU;>sp|P10909|CLUS_HUMAN Clusterin OS=Homo sapiens GN=CLU PE=1 SV=1;>sp|P10909-4|CLUS_HUMAN Isoform 4 of Clusterin OS=H	15	8	8	8	4	4	7	8	6	6	5	3	6	6	2	4	3	0	0	3	4	4	4	7	8	6	6	5	3	6	6	2	4	3	0	0	3	4	4	4	7	8
E9PK25;P23528;E9PP50;E9PS23;G3V1A4;E9PQB7;E9PLJ3;Q9Y281;G3V5P4	E9PK25;P23528;E9PP50;E9PS23;G3V1A4;E9PQB7;E9PLJ3	7;7;7;6;4;4;4;1;1	7;7;7;6;4;4;4;1;1	7;7;7;6;4;4;4;1;1	Cofilin-1	CFL1	>tr|E9PK25|E9PK25_HUMAN Cofilin-1 OS=Homo sapiens GN=CFL1 PE=2 SV=1;>sp|P23528|COF1_HUMAN Cofilin-1 OS=Homo sapiens GN=CFL1 PE=1 SV=3;>tr|E9PP50|E9PP50_HUMAN Cofilin-1 (Fragment) OS=Homo sapiens GN=CFL1 PE=2 SV=1;>tr|E9PS23|E9PS23_HUMAN Cofilin-1 (Fragment	9	7	7	7	5	6	6	3	7	5	6	4	6	6	4	4	5	4	2	0	6	5	6	6	3	7	5	6	4	6	6	4	4	5	4	2	0	6	5	6	6	3
P02458;P02458-1	P02458;P02458-1	1;1	1;1	1;1	Collagen alpha-1(II) chain;Collagen alpha-1(II) chain;Chondrocalcin	COL2A1	>sp|P02458|CO2A1_HUMAN Collagen alpha-1(II) chain OS=Homo sapiens GN=COL2A1 PE=1 SV=3;>sp|P02458-1|CO2A1_HUMAN Isoform 1 of Collagen alpha-1(II) chain OS=Homo sapiens GN=COL2A1	2	1	1	1	0	0	0	0	1	0	1	1	1	0	0	0	0	0	0	0	1	0	0	0	0	1	0	1	1	1	0	0	0	0	0	0	0	1	0	0	0	0
P12110;P12110-2;P12110-3	P12110;P12110-2;P12110-3	1;1;1	1;1;1	1;1;1	Collagen alpha-2(VI) chain	COL6A2	>sp|P12110|CO6A2_HUMAN Collagen alpha-2(VI) chain OS=Homo sapiens GN=COL6A2 PE=1 SV=4;>sp|P12110-2|CO6A2_HUMAN Isoform 2C2A of Collagen alpha-2(VI) chain OS=Homo sapiens GN=COL6A2;>sp|P12110-3|CO6A2_HUMAN Isoform 2C2A of Collagen alpha-2(VI) chain OS=Homo	3	1	1	1	0	0	0	0	0	0	0	0	0	1	1	0	0	0	0	0	0	0	0	0	0	0	0	0	0	0	1	1	0	0	0	0	0	0	0	0	0	0
Q9BXJ4-3;E9PGA6;Q9BXJ4;Q9BXJ4-2	Q9BXJ4-3;E9PGA6;Q9BXJ4;Q9BXJ4-2	4;4;4;4	4;4;4;4	4;4;4;4	Complement C1q tumor necrosis factor-related protein 3	C1QTNF3	>sp|Q9BXJ4-3|C1QT3_HUMAN Isoform 3 of Complement C1q tumor necrosis factor-related protein 3 OS=Homo sapiens GN=C1QTNF3;>tr|E9PGA6|E9PGA6_HUMAN Complement C1q tumor necrosis factor-related protein 3 OS=Homo sapiens GN=C1QTNF3 PE=2 SV=1;>sp|Q9BXJ4|C1QT3_HUM	4	4	4	4	3	0	4	1	4	4	4	0	3	3	4	0	3	0	0	0	0	3	0	4	1	4	4	4	0	3	3	4	0	3	0	0	0	0	3	0	4	1
P01024;M0QYC8;M0R0Q9;CON__Q2UVX4;M0QXZ3	P01024	32;3;2;1;1	32;3;2;1;1	32;3;2;1;1	Complement C3;Complement C3 beta chain;Complement C3 alpha chain;C3a anaphylatoxin;Complement C3b alpha chain;Complement C3c alpha chain fragment 1;Complement C3dg fragment;Complement C3g fragment;Complement C3d fragment;Complement C3f fragment;Complement C3c alpha chain fragment 2	C3	>sp|P01024|CO3_HUMAN Complement C3 OS=Homo sapiens GN=C3 PE=1 SV=2	5	32	32	32	12	16	20	12	17	16	22	5	20	19	21	22	25	11	15	5	29	12	16	20	12	17	16	22	5	20	19	21	22	25	11	15	5	29	12	16	20	12
P0C0L5;F5GXS0	P0C0L5;F5GXS0	11;11	11;11	1;1	Complement C4-B;Complement C4 beta chain;Complement C4-B alpha chain;C4a anaphylatoxin;C4b-B;C4d-B;Complement C4 gamma chain	C4B	>sp|P0C0L5|CO4B_HUMAN Complement C4-B OS=Homo sapiens GN=C4B PE=1 SV=2;>tr|F5GXS0|F5GXS0_HUMAN C4b-B OS=Homo sapiens GN=C4B PE=4 SV=1	2	11	11	1	4	1	3	2	4	1	4	0	2	3	5	7	9	1	3	1	9	4	1	3	2	4	1	4	0	2	3	5	7	9	1	3	1	9	1	0	1	1
P10643	P10643	2	2	2	Complement component C7	C7	>sp|P10643|CO7_HUMAN Complement component C7 OS=Homo sapiens GN=C7 PE=1 SV=2	1	2	2	2	0	0	0	0	0	0	0	0	0	0	0	0	1	0	0	0	2	0	0	0	0	0	0	0	0	0	0	0	0	1	0	0	0	2	0	0	0	0
P07360	P07360	1	1	1	Complement component C8 gamma chain	C8G	>sp|P07360|CO8G_HUMAN Complement component C8 gamma chain OS=Homo sapiens GN=C8G PE=1 SV=3	1	1	1	1	0	0	0	0	0	0	0	0	0	0	0	0	1	0	0	0	1	0	0	0	0	0	0	0	0	0	0	0	0	1	0	0	0	1	0	0	0	0
P02748;CON__Q3MHN2	P02748;CON__Q3MHN2	2;1	2;1	2;1	Complement component C9;Complement component C9a;Complement component C9b	C9	>sp|P02748|CO9_HUMAN Complement component C9 OS=Homo sapiens GN=C9 PE=1 SV=2;>Q3MHN2 SWISS-PROT:Q3MHN2 (Bos taurus) Complement component C9 precursor	2	2	2	2	0	0	0	0	0	0	0	0	0	0	0	0	1	0	0	0	2	0	0	0	0	0	0	0	0	0	0	0	0	1	0	0	0	2	0	0	0	0
B4E1Z4;P00751;E7ETN3;P00751-2;B0UXW4;H7C5H1;C9JRT3	B4E1Z4;P00751;E7ETN3;P00751-2;B0UXW4	3;3;2;2;2;1;1	3;3;2;2;2;1;1	3;3;2;2;2;1;1	Complement factor B;Complement factor B Ba fragment;Complement factor B Bb fragment	CFB	>tr|B4E1Z4|B4E1Z4_HUMAN Complement factor B OS=Homo sapiens GN=CFB PE=2 SV=1;>sp|P00751|CFAB_HUMAN Complement factor B OS=Homo sapiens GN=CFB PE=1 SV=2;>tr|E7ETN3|E7ETN3_HUMAN Uncharacterized protein OS=Homo sapiens PE=2 SV=1;>sp|P00751-2|CFAB_HUMAN Isofor	7	3	3	3	0	0	0	0	0	0	1	0	0	0	0	0	1	0	0	0	2	0	0	0	0	0	0	1	0	0	0	0	0	1	0	0	0	2	0	0	0	0
P08603;F8WDX4;P08603-2;Q5TFM2;Q03591;B1AKG0	P08603;F8WDX4;P08603-2;Q5TFM2	3;2;2;2;1;1	3;2;2;2;1;1	3;2;2;2;1;1	Complement factor H	CFH	>sp|P08603|CFAH_HUMAN Complement factor H OS=Homo sapiens GN=CFH PE=1 SV=4;>tr|F8WDX4|F8WDX4_HUMAN Complement factor H OS=Homo sapiens GN=CFH PE=2 SV=1;>sp|P08603-2|CFAH_HUMAN Isoform 2 of Complement factor H OS=Homo sapiens GN=CFH;>tr|Q5TFM2|Q5TFM2_HUMAN	6	3	3	3	1	0	0	0	0	0	1	0	0	0	1	1	3	0	0	0	3	1	0	0	0	0	0	1	0	0	0	1	1	3	0	0	0	3	1	0	0	0
Q9UNS2;Q9UNS2-2;H7C3P9	Q9UNS2;Q9UNS2-2;H7C3P9	1;1;1	1;1;1	1;1;1	COP9 signalosome complex subunit 3	COPS3	>sp|Q9UNS2|CSN3_HUMAN COP9 signalosome complex subunit 3 OS=Homo sapiens GN=COPS3 PE=1 SV=3;>sp|Q9UNS2-2|CSN3_HUMAN Isoform 2 of COP9 signalosome complex subunit 3 OS=Homo sapiens GN=COPS3;>tr|H7C3P9|H7C3P9_HUMAN COP9 signalosome complex subunit 3 OS=Homo	3	1	1	1	0	0	0	0	0	0	0	0	1	0	0	0	0	0	1	0	0	0	0	0	0	0	0	0	0	1	0	0	0	0	0	1	0	0	0	0	0	0
P22528;P35321;E7ETD7	P22528;P35321;E7ETD7	2;2;2	2;2;2	2;2;2	Cornifin-B;Cornifin-A	SPRR1B;SPRR1A	>sp|P22528|SPR1B_HUMAN Cornifin-B OS=Homo sapiens GN=SPRR1B PE=1 SV=2;>sp|P35321|SPR1A_HUMAN Cornifin-A OS=Homo sapiens GN=SPRR1A PE=1 SV=2;>tr|E7ETD7|E7ETD7_HUMAN Cornifin-B OS=Homo sapiens GN=SPRR1B PE=2 SV=1	3	2	2	2	0	0	0	0	0	1	0	1	0	0	0	0	0	0	0	0	0	0	0	0	0	0	1	0	1	0	0	0	0	0	0	0	0	0	0	0	0	0
Q9UBG3	Q9UBG3	4	4	4	Cornulin	CRNN	>sp|Q9UBG3|CRNN_HUMAN Cornulin OS=Homo sapiens GN=CRNN PE=1 SV=1	1	4	4	4	2	2	3	4	3	4	4	2	4	2	1	2	3	1	1	2	1	2	2	3	4	3	4	4	2	4	2	1	2	3	1	1	2	1	2	2	3	4
P31146;H3BRY3;H3BRJ0;H3BTU6;H3BSL1;H3BU76;H3BNA2	P31146;H3BRY3	17;14;8;8;5;5;5	17;14;8;8;5;5;5	17;14;8;8;5;5;5	Coronin-1A	CORO1A	>sp|P31146|COR1A_HUMAN Coronin-1A OS=Homo sapiens GN=CORO1A PE=1 SV=4;>tr|H3BRY3|H3BRY3_HUMAN Coronin OS=Homo sapiens GN=CORO1A PE=2 SV=1	7	17	17	17	10	10	8	6	13	10	13	2	7	6	10	5	15	9	12	2	15	10	10	8	6	13	10	13	2	7	6	10	5	15	9	12	2	15	10	10	8	6
Q86VP6;Q86VP6-2	Q86VP6;Q86VP6-2	1;1	1;1	1;1	Cullin-associated NEDD8-dissociated protein 1	CAND1	>sp|Q86VP6|CAND1_HUMAN Cullin-associated NEDD8-dissociated protein 1 OS=Homo sapiens GN=CAND1 PE=1 SV=2;>sp|Q86VP6-2|CAND1_HUMAN Isoform 2 of Cullin-associated NEDD8-dissociated protein 1 OS=Homo sapiens GN=CAND1	2	1	1	1	0	0	1	0	1	0	0	0	0	0	1	0	0	0	0	0	1	0	0	1	0	1	0	0	0	0	0	1	0	0	0	0	0	1	0	0	1	0
Q68CJ9;Q68CJ9-2;B7ZL69;M0QYW7	Q68CJ9;Q68CJ9-2;B7ZL69;M0QYW7	1;1;1;1	1;1;1;1	1;1;1;1	Cyclic AMP-responsive element-binding protein 3-like protein 3;Processed cyclic AMP-responsive element-binding protein 3-like protein 3	CREB3L3	>sp|Q68CJ9|CR3L3_HUMAN Cyclic AMP-responsive element-binding protein 3-like protein 3 OS=Homo sapiens GN=CREB3L3 PE=1 SV=2;>sp|Q68CJ9-2|CR3L3_HUMAN Isoform 2 of Cyclic AMP-responsive element-binding protein 3-like protein 3 OS=Homo sapiens GN=CREB3L3;>tr|B	4	1	1	1	0	0	0	0	1	1	0	0	1	0	1	0	1	0	0	0	1	0	0	0	0	1	1	0	0	1	0	1	0	1	0	0	0	1	0	0	0	0
Q5W186	Q5W186	1	1	1	Cystatin-9	CST9	>sp|Q5W186|CST9_HUMAN Cystatin-9 OS=Homo sapiens GN=CST9 PE=2 SV=1	1	1	1	1	0	0	0	0	0	0	0	0	0	0	0	0	0	0	0	0	1	0	0	0	0	0	0	0	0	0	0	0	0	0	0	0	0	1	0	0	0	0
P04080	P04080	3	3	3	Cystatin-B	CSTB	>sp|P04080|CYTB_HUMAN Cystatin-B OS=Homo sapiens GN=CSTB PE=1 SV=2	1	3	3	3	3	3	3	3	3	3	3	2	3	3	0	1	2	1	0	2	2	3	3	3	3	3	3	3	2	3	3	0	1	2	1	0	2	2	3	3	3	3
P01034	P01034	7	7	7	Cystatin-C	CST3	>sp|P01034|CYTC_HUMAN Cystatin-C OS=Homo sapiens GN=CST3 PE=1 SV=1	1	7	7	7	6	4	7	5	6	6	4	4	6	6	4	3	4	2	1	3	4	6	4	7	5	6	6	4	4	6	6	4	3	4	2	1	3	4	6	4	7	5
P28325	P28325	6	6	6	Cystatin-D	CST5	>sp|P28325|CYTD_HUMAN Cystatin-D OS=Homo sapiens GN=CST5 PE=1 SV=1	1	6	6	6	4	4	4	3	4	5	5	3	3	3	0	1	2	1	4	1	0	4	4	4	3	4	5	5	3	3	3	0	1	2	1	4	1	0	4	4	4	3
P01036	P01036	12	12	8	Cystatin-S	CST4	>sp|P01036|CYTS_HUMAN Cystatin-S OS=Homo sapiens GN=CST4 PE=1 SV=3	1	12	12	8	8	7	12	9	8	11	11	10	8	9	0	5	5	5	3	9	4	8	7	12	9	8	11	11	10	8	9	0	5	5	5	3	9	4	5	3	8	5
P09228	P09228	10	7	7	Cystatin-SA	CST2	>sp|P09228|CYTT_HUMAN Cystatin-SA OS=Homo sapiens GN=CST2 PE=1 SV=1	1	10	7	7	7	9	10	9	9	8	10	9	7	9	0	6	1	4	2	8	1	5	6	7	6	6	5	7	6	4	6	0	6	0	3	1	5	1	5	6	7	6
P01037	P01037	9	7	7	Cystatin-SN	CST1	>sp|P01037|CYTN_HUMAN Cystatin-SN OS=Homo sapiens GN=CST1 PE=1 SV=3	1	9	7	7	8	7	8	8	8	8	8	8	9	8	0	8	7	4	2	6	3	6	5	6	6	6	6	6	6	7	6	0	7	6	3	1	4	2	6	5	6	6
J3KPA1;P54108-3;P54108-2;P54108;I3L0A1;J3KQX0;P16562	J3KPA1;P54108-3;P54108-2;P54108;I3L0A1	7;7;7;7;5;3;1	7;7;7;7;5;3;1	7;7;7;7;5;3;1	Cysteine-rich secretory protein 3	CRISP3	>tr|J3KPA1|J3KPA1_HUMAN Cysteine-rich secretory protein 3 OS=Homo sapiens GN=CRISP3 PE=4 SV=1;>sp|P54108-3|CRIS3_HUMAN Isoform 3 of Cysteine-rich secretory protein 3 OS=Homo sapiens GN=CRISP3;>sp|P54108-2|CRIS3_HUMAN Isoform 2 of Cysteine-rich secretory pr	7	7	7	7	6	5	5	5	4	4	4	3	4	5	3	5	7	2	1	5	2	6	5	5	5	4	4	4	3	4	5	3	5	7	2	1	5	2	6	5	5	5
P04839;F5GWD2;F5GWU5	P04839;F5GWD2;F5GWU5	1;1;1	1;1;1	1;1;1	Cytochrome b-245 heavy chain	CYBB	>sp|P04839|CY24B_HUMAN Cytochrome b-245 heavy chain OS=Homo sapiens GN=CYBB PE=1 SV=2;>tr|F5GWD2|F5GWD2_HUMAN Cytochrome b-245 heavy chain OS=Homo sapiens GN=CYBB PE=2 SV=1;>tr|F5GWU5|F5GWU5_HUMAN Cytochrome b-245 heavy chain OS=Homo sapiens GN=CYBB PE=2 S	3	1	1	1	0	1	0	0	0	0	1	0	1	1	0	0	0	0	0	0	1	0	1	0	0	0	0	1	0	1	1	0	0	0	0	0	0	1	0	1	0	0
Q14204	Q14204	2	2	2	Cytoplasmic dynein 1 heavy chain 1	DYNC1H1	>sp|Q14204|DYHC1_HUMAN Cytoplasmic dynein 1 heavy chain 1 OS=Homo sapiens GN=DYNC1H1 PE=1 SV=5	1	2	2	2	0	1	0	0	1	0	0	0	1	0	0	0	1	0	0	0	1	0	1	0	0	1	0	0	0	1	0	0	0	1	0	0	0	1	0	1	0	0
Q9UGM3-6;Q9UGM3-7;Q9UGM3;Q9UGM3-3;Q9UGM3-5;Q9UGM3-2;Q9UGM3-8;Q9UGM3-4;F8WEF7	Q9UGM3-6;Q9UGM3-7;Q9UGM3;Q9UGM3-3;Q9UGM3-5;Q9UGM3-2;Q9UGM3-8;Q9UGM3-4;F8WEF7	26;26;26;26;26;25;25;24;22	26;26;26;26;26;25;25;24;22	26;26;26;26;26;25;25;24;22	Deleted in malignant brain tumors 1 protein	DMBT1	>sp|Q9UGM3-6|DMBT1_HUMAN Isoform 6 of Deleted in malignant brain tumors 1 protein OS=Homo sapiens GN=DMBT1;>sp|Q9UGM3-7|DMBT1_HUMAN Isoform 7 of Deleted in malignant brain tumors 1 protein OS=Homo sapiens GN=DMBT1;>sp|Q9UGM3|DMBT1_HUMAN Deleted in malignan	9	26	26	26	20	19	20	20	22	21	21	11	23	22	18	21	19	9	11	25	18	20	19	20	20	22	21	21	11	23	22	18	21	19	9	11	25	18	20	19	20	20
Q02487;Q02487-2	Q02487;Q02487-2	2;2	2;2	2;2	Desmocollin-2	DSC2	>sp|Q02487|DSC2_HUMAN Desmocollin-2 OS=Homo sapiens GN=DSC2 PE=1 SV=1;>sp|Q02487-2|DSC2_HUMAN Isoform 2B of Desmocollin-2 OS=Homo sapiens GN=DSC2	2	2	2	2	2	2	2	2	2	2	2	2	2	1	0	0	0	0	0	0	2	2	2	2	2	2	2	2	2	2	1	0	0	0	0	0	0	2	2	2	2	2
Q02413	Q02413	6	5	5	Desmoglein-1	DSG1	>sp|Q02413|DSG1_HUMAN Desmoglein-1 OS=Homo sapiens GN=DSG1 PE=1 SV=2	1	6	5	5	5	3	5	4	5	6	5	2	3	3	2	2	3	2	1	0	3	5	3	5	4	4	5	4	2	3	3	2	2	3	2	1	0	3	5	3	5	4
P32926;Q86SJ6-2;Q86SJ6	P32926	9;1;1	9;1;1	8;0;0	Desmoglein-3	DSG3	>sp|P32926|DSG3_HUMAN Desmoglein-3 OS=Homo sapiens GN=DSG3 PE=1 SV=2	3	9	9	8	8	7	7	7	9	9	9	5	6	7	2	4	4	1	1	2	5	8	7	7	7	9	9	9	5	6	7	2	4	4	1	1	2	5	8	7	7	7
P53634;H0YCY8	P53634;H0YCY8	2;1	2;1	2;1	Dipeptidyl peptidase 1;Dipeptidyl peptidase 1 exclusion domain chain;Dipeptidyl peptidase 1 heavy chain;Dipeptidyl peptidase 1 light chain	CTSC	>sp|P53634|CATC_HUMAN Dipeptidyl peptidase 1 OS=Homo sapiens GN=CTSC PE=1 SV=2;>tr|H0YCY8|H0YCY8_HUMAN Dipeptidyl peptidase 1 exclusion domain chain (Fragment) OS=Homo sapiens GN=CTSC PE=4 SV=1	2	2	2	2	2	1	2	0	1	1	1	1	1	2	0	1	1	0	0	1	2	2	1	2	0	1	1	1	1	1	2	0	1	1	0	0	1	2	2	1	2	0
P27487	P27487	2	2	2	Dipeptidyl peptidase 4;Dipeptidyl peptidase 4 membrane form;Dipeptidyl peptidase 4 soluble form	DPP4	>sp|P27487|DPP4_HUMAN Dipeptidyl peptidase 4 OS=Homo sapiens GN=DPP4 PE=1 SV=2	1	2	2	2	0	1	0	0	0	0	2	0	0	1	0	0	0	0	0	0	0	0	1	0	0	0	0	2	0	0	1	0	0	0	0	0	0	0	0	1	0	0
P68104;Q5VTE0;Q05639	P68104;Q5VTE0;Q05639	3;3;2	3;3;2	3;3;2	Elongation factor 1-alpha 1;Putative elongation factor 1-alpha-like 3;Elongation factor 1-alpha 2	EEF1A1;EEF1A1P5;EEF1A2	>sp|P68104|EF1A1_HUMAN Elongation factor 1-alpha 1 OS=Homo sapiens GN=EEF1A1 PE=1 SV=1;>sp|Q5VTE0|EF1A3_HUMAN Putative elongation factor 1-alpha-like 3 OS=Homo sapiens GN=EEF1A1P5 PE=5 SV=1;>sp|Q05639|EF1A2_HUMAN Elongation factor 1-alpha 2 OS=Homo sapiens	3	3	3	3	2	1	2	1	3	1	3	0	3	2	1	1	0	0	0	0	2	2	1	2	1	3	1	3	0	3	2	1	1	0	0	0	0	2	2	1	2	1
P13639	P13639	1	1	1	Elongation factor 2	EEF2	>sp|P13639|EF2_HUMAN Elongation factor 2 OS=Homo sapiens GN=EEF2 PE=1 SV=4	1	1	1	1	0	0	0	0	1	0	1	0	1	0	0	0	0	0	0	0	0	0	0	0	0	1	0	1	0	1	0	0	0	0	0	0	0	0	0	0	0	0
Q9NZ08-2;Q9NZ08	Q9NZ08-2;Q9NZ08	1;1	1;1	1;1	Endoplasmic reticulum aminopeptidase 1	ERAP1	>sp|Q9NZ08-2|ERAP1_HUMAN Isoform 2 of Endoplasmic reticulum aminopeptidase 1 OS=Homo sapiens GN=ERAP1;>sp|Q9NZ08|ERAP1_HUMAN Endoplasmic reticulum aminopeptidase 1 OS=Homo sapiens GN=ERAP1 PE=1 SV=3	2	1	1	1	1	0	1	1	1	1	1	0	0	0	1	0	1	0	0	0	1	1	0	1	1	1	1	1	0	0	0	1	0	1	0	0	0	1	1	0	1	1
Q96F86;H3BPW9;H3BQ37;H3BU87;H3BQP5;H3BTH0;H3BMB8;H3BNJ7;H3BTF8	Q96F86;H3BPW9;H3BQ37;H3BU87;H3BQP5;H3BTH0;H3BMB8;H3BNJ7;H3BTF8	1;1;1;1;1;1;1;1;1	1;1;1;1;1;1;1;1;1	1;1;1;1;1;1;1;1;1	Enhancer of mRNA-decapping protein 3	EDC3	>sp|Q96F86|EDC3_HUMAN Enhancer of mRNA-decapping protein 3 OS=Homo sapiens GN=EDC3 PE=1 SV=1;>tr|H3BPW9|H3BPW9_HUMAN Enhancer of mRNA-decapping protein 3 (Fragment) OS=Homo sapiens GN=EDC3 PE=2 SV=1;>tr|H3BQ37|H3BQ37_HUMAN Enhancer of mRNA-decapping protei	9	1	1	1	0	1	0	0	0	0	0	0	0	0	0	1	0	0	0	0	0	0	1	0	0	0	0	0	0	0	0	0	1	0	0	0	0	0	0	1	0	0
P12724	P12724	1	1	1	Eosinophil cationic protein	RNASE3	>sp|P12724|ECP_HUMAN Eosinophil cationic protein OS=Homo sapiens GN=RNASE3 PE=1 SV=2	1	1	1	1	0	0	0	0	0	0	0	0	0	0	0	0	0	0	1	0	0	0	0	0	0	0	0	0	0	0	0	0	0	0	0	1	0	0	0	0	0	0
Q96HE7;G3V3E6;G3V5B3	Q96HE7;G3V3E6;G3V5B3	1;1;1	1;1;1	1;1;1	ERO1-like protein alpha	ERO1L	>sp|Q96HE7|ERO1A_HUMAN ERO1-like protein alpha OS=Homo sapiens GN=ERO1L PE=1 SV=2;>tr|G3V3E6|G3V3E6_HUMAN ERO1-like protein alpha OS=Homo sapiens GN=ERO1L PE=4 SV=1;>tr|G3V5B3|G3V5B3_HUMAN ERO1-like protein alpha (Fragment) OS=Homo sapiens GN=ERO1L PE=2 SV	3	1	1	1	1	0	1	0	0	1	0	0	0	0	0	0	0	0	0	0	0	1	0	1	0	0	1	0	0	0	0	0	0	0	0	0	0	0	1	0	1	0
P27105;B4E2V5;P27105-2	P27105;B4E2V5;P27105-2	1;1;1	1;1;1	1;1;1	Erythrocyte band 7 integral membrane protein	STOM	>sp|P27105|STOM_HUMAN Erythrocyte band 7 integral membrane protein OS=Homo sapiens GN=STOM PE=1 SV=3;>tr|B4E2V5|B4E2V5_HUMAN Erythrocyte band 7 integral membrane protein OS=Homo sapiens GN=STOM PE=2 SV=1;>sp|P27105-2|STOM_HUMAN Isoform 2 of Erythrocyte ban	3	1	1	1	0	1	0	0	0	0	0	0	0	0	0	0	0	0	0	0	0	0	1	0	0	0	0	0	0	0	0	0	0	0	0	0	0	0	0	1	0	0
Q14240-2;Q14240;P60842;E7EQG2;Q9NZE6;P60842-2;J3KT12;J3QS69;J3QL43;J3KTB5;J3KSZ0;J3QR64;J3KS25;J3QLN6;J3KTN0	Q14240-2;Q14240;P60842;E7EQG2;Q9NZE6;P60842-2;J3KT12;J3QS69;J3QL43;J3KTB5;J3KSZ0;J3QR64;J3KS25;J3QLN6;J3KTN0	2;2;2;2;2;1;1;1;1;1;1;1;1;1;1	2;2;2;2;2;1;1;1;1;1;1;1;1;1;1	2;2;2;2;2;1;1;1;1;1;1;1;1;1;1	Eukaryotic initiation factor 4A-II;Eukaryotic initiation factor 4A-I	EIF4A2;EIF4A1	>sp|Q14240-2|IF4A2_HUMAN Isoform 2 of Eukaryotic initiation factor 4A-II OS=Homo sapiens GN=EIF4A2;>sp|Q14240|IF4A2_HUMAN Eukaryotic initiation factor 4A-II OS=Homo sapiens GN=EIF4A2 PE=1 SV=2;>sp|P60842|IF4A1_HUMAN Eukaryotic initiation factor 4A-I OS=Hom	15	2	2	2	0	1	0	0	1	2	2	1	2	2	0	0	1	0	0	0	1	0	1	0	0	1	2	2	1	2	2	0	0	1	0	0	0	1	0	1	0	0
P41214;P41214-2;Q5SY38	P41214;P41214-2;Q5SY38	1;1;1	1;1;1	1;1;1	Eukaryotic translation initiation factor 2D	EIF2D;LGTN	>sp|P41214|EIF2D_HUMAN Eukaryotic translation initiation factor 2D OS=Homo sapiens GN=EIF2D PE=1 SV=3;>sp|P41214-2|EIF2D_HUMAN Isoform 2 of Eukaryotic translation initiation factor 2D OS=Homo sapiens GN=EIF2D;>tr|Q5SY38|Q5SY38_HUMAN Eukaryotic translation	3	1	1	1	0	0	0	0	0	0	0	0	1	0	0	0	0	0	0	0	0	0	0	0	0	0	0	0	0	1	0	0	0	0	0	0	0	0	0	0	0	0
O14980;C9JKM9;C9J673;C9JV99;C9JQ02;C9IZS4;H7BZC5	O14980;C9JKM9;C9J673;C9JV99;C9JQ02;C9IZS4;H7BZC5	2;1;1;1;1;1;1	2;1;1;1;1;1;1	2;1;1;1;1;1;1	Exportin-1	XPO1	>sp|O14980|XPO1_HUMAN Exportin-1 OS=Homo sapiens GN=XPO1 PE=1 SV=1;>tr|C9JKM9|C9JKM9_HUMAN Exportin-1 (Fragment) OS=Homo sapiens GN=XPO1 PE=2 SV=1;>tr|C9J673|C9J673_HUMAN Exportin-1 (Fragment) OS=Homo sapiens GN=XPO1 PE=2 SV=1;>tr|C9JV99|C9JV99_HUMAN Expor	7	2	2	2	0	0	0	0	1	0	1	0	0	0	0	0	0	1	1	0	2	0	0	0	0	1	0	1	0	0	0	0	0	0	1	1	0	2	0	0	0	0
Q16610-4;Q16610;Q16610-2;Q16610-3	Q16610-4;Q16610	5;5;2;1	5;5;2;1	5;5;2;1	Extracellular matrix protein 1	ECM1	>sp|Q16610-4|ECM1_HUMAN Isoform 4 of Extracellular matrix protein 1 OS=Homo sapiens GN=ECM1;>sp|Q16610|ECM1_HUMAN Extracellular matrix protein 1 OS=Homo sapiens GN=ECM1 PE=1 SV=2	4	5	5	5	2	2	3	3	4	3	4	2	5	4	1	2	1	0	0	1	0	2	2	3	3	4	3	4	2	5	4	1	2	1	0	0	1	0	2	2	3	3
B1AK88;P47756;P47756-2;B1AK87	B1AK88;P47756;P47756-2;B1AK87	2;2;2;2	2;2;2;2	2;2;2;2	F-actin-capping protein subunit beta	CAPZB	>tr|B1AK88|B1AK88_HUMAN Capping protein (Actin filament) muscle Z-line, beta, isoform CRA_d OS=Homo sapiens GN=CAPZB PE=4 SV=1;>sp|P47756|CAPZB_HUMAN F-actin-capping protein subunit beta OS=Homo sapiens GN=CAPZB PE=1 SV=4;>sp|P47756-2|CAPZB_HUMAN Isoform 2	4	2	2	2	1	2	2	1	2	0	1	1	2	2	0	0	2	0	0	0	2	1	2	2	1	2	0	1	1	2	2	0	0	2	0	0	0	2	1	2	2	1
P14324;E9PCI9	P14324;E9PCI9	3;3	3;3	3;3	Farnesyl pyrophosphate synthase	FDPS	>sp|P14324|FPPS_HUMAN Farnesyl pyrophosphate synthase OS=Homo sapiens GN=FDPS PE=1 SV=4;>tr|E9PCI9|E9PCI9_HUMAN Farnesyl pyrophosphate synthase OS=Homo sapiens GN=FDPS PE=2 SV=1	2	3	3	3	1	0	1	1	2	1	3	0	0	0	0	0	1	1	0	1	2	1	0	1	1	2	1	3	0	0	0	0	0	1	1	0	1	2	1	0	1	1
P49327	P49327	1	1	1	Fatty acid synthase;[Acyl-carrier-protein] S-acetyltransferase;[Acyl-carrier-protein] S-malonyltransferase;3-oxoacyl-[acyl-carrier-protein] synthase;3-oxoacyl-[acyl-carrier-protein] reductase;3-hydroxypalmitoyl-[acyl-carrier-protein] dehydratase;Enoyl-[acyl-carrier-protein] reductase;Oleoyl-[acyl-carrier-protein] hydrolase	FASN	>sp|P49327|FAS_HUMAN Fatty acid synthase OS=Homo sapiens GN=FASN PE=1 SV=3	1	1	1	1	0	0	1	0	1	0	1	0	1	0	0	0	0	0	0	0	0	0	0	1	0	1	0	1	0	1	0	0	0	0	0	0	0	0	0	0	1	0
Q01469;I6L8B7	Q01469	6;2	6;2	6;2	Fatty acid-binding protein, epidermal	FABP5	>sp|Q01469|FABP5_HUMAN Fatty acid-binding protein, epidermal OS=Homo sapiens GN=FABP5 PE=1 SV=3	2	6	6	6	4	2	1	3	3	2	4	3	4	4	1	0	1	1	0	4	3	4	2	1	3	3	2	4	3	4	4	1	0	1	1	0	4	3	4	2	1	3
Q86UX7;Q86UX7-2	Q86UX7;Q86UX7-2	1;1	1;1	1;1	Fermitin family homolog 3	FERMT3	>sp|Q86UX7|URP2_HUMAN Fermitin family homolog 3 OS=Homo sapiens GN=FERMT3 PE=1 SV=1;>sp|Q86UX7-2|URP2_HUMAN Isoform 2 of Fermitin family homolog 3 OS=Homo sapiens GN=FERMT3	2	1	1	1	0	0	0	0	1	0	0	0	0	0	0	0	0	0	0	0	1	0	0	0	0	1	0	0	0	0	0	0	0	0	0	0	0	1	0	0	0	0
P02671;P02671-2	P02671;P02671-2	8;8	8;8	8;8	Fibrinogen alpha chain;Fibrinopeptide A;Fibrinogen alpha chain	FGA	>sp|P02671|FIBA_HUMAN Fibrinogen alpha chain OS=Homo sapiens GN=FGA PE=1 SV=2;>sp|P02671-2|FIBA_HUMAN Isoform 2 of Fibrinogen alpha chain OS=Homo sapiens GN=FGA	2	8	8	8	0	5	2	0	4	2	4	0	5	4	4	5	6	0	0	0	8	0	5	2	0	4	2	4	0	5	4	4	5	6	0	0	0	8	0	5	2	0
P02675;D6REL8;CON__P02676	P02675;D6REL8	14;12;2	14;12;2	14;12;2	Fibrinogen beta chain;Fibrinopeptide B;Fibrinogen beta chain	FGB	>sp|P02675|FIBB_HUMAN Fibrinogen beta chain OS=Homo sapiens GN=FGB PE=1 SV=2;>tr|D6REL8|D6REL8_HUMAN Fibrinogen beta chain OS=Homo sapiens GN=FGB PE=2 SV=1	3	14	14	14	7	8	10	4	9	9	8	2	12	9	11	10	13	6	4	2	13	7	8	10	4	9	9	8	2	12	9	11	10	13	6	4	2	13	7	8	10	4
C9JC84;P02679;C9JEU5;P02679-2;C9JU00;C9JPQ9	C9JC84;P02679;C9JEU5;P02679-2	12;12;12;12;4;4	12;12;12;12;4;4	12;12;12;12;4;4	Fibrinogen gamma chain	FGG	>tr|C9JC84|C9JC84_HUMAN Fibrinogen gamma chain OS=Homo sapiens GN=FGG PE=2 SV=1;>sp|P02679|FIBG_HUMAN Fibrinogen gamma chain OS=Homo sapiens GN=FGG PE=1 SV=3;>tr|C9JEU5|C9JEU5_HUMAN Fibrinogen gamma chain OS=Homo sapiens GN=FGG PE=2 SV=1;>sp|P02679-2|FIBG_	6	12	12	12	2	9	5	2	7	5	8	2	10	7	6	11	11	2	1	0	11	2	9	5	2	7	5	8	2	10	7	6	11	11	2	1	0	11	2	9	5	2
CON__P20930;P20930	CON__P20930;P20930	5;5	5;5	5;5	Filaggrin	FLG	>P20930 SWISS-PROT:P20930 Tax_Id=9606 Gene_Symbol=FLG Filaggrin;>sp|P20930|FILA_HUMAN Filaggrin OS=Homo sapiens GN=FLG PE=1 SV=3	2	5	5	5	0	0	0	0	0	0	0	0	0	0	0	0	0	0	0	5	0	0	0	0	0	0	0	0	0	0	0	0	0	0	0	0	5	0	0	0	0	0
P21333;P21333-2;Q5HY54;Q14315;Q14315-2;O75369-8;O75369;O75369-9;O75369-2;O75369-3;O75369-6;O75369-4;O75369-5;F8WE98	P21333;P21333-2;Q5HY54;Q14315;Q14315-2;O75369-8;O75369;O75369-9;O75369-2;O75369-3;O75369-6;O75369-4;O75369-5;F8WE98	4;4;4;2;2;2;2;2;2;2;2;2;2;2	4;4;4;2;2;2;2;2;2;2;2;2;2;2	4;4;4;2;2;2;2;2;2;2;2;2;2;2	Filamin-A;Filamin-C;Filamin-B	FLNA;FLNC;FLNB	>sp|P21333|FLNA_HUMAN Filamin-A OS=Homo sapiens GN=FLNA PE=1 SV=4;>sp|P21333-2|FLNA_HUMAN Isoform 2 of Filamin-A OS=Homo sapiens GN=FLNA;>tr|Q5HY54|Q5HY54_HUMAN Filamin-A OS=Homo sapiens GN=FLNA PE=2 SV=1;>sp|Q14315|FLNC_HUMAN Filamin-C OS=Homo sapiens GN=	14	4	4	4	1	1	1	0	2	2	1	1	2	1	0	1	3	1	4	0	3	1	1	1	0	2	2	1	1	2	1	0	1	3	1	4	0	3	1	1	1	0
J3KPS3;P04075;H3BQN4;H3BPS8;H3BUH7;H3BR04;H3BMQ8;H3BR68;H3BU78	J3KPS3;P04075;H3BQN4;H3BPS8;H3BUH7	13;13;11;9;8;6;5;4;3	13;13;11;9;8;6;5;4;3	13;13;11;9;8;6;5;4;3	Fructose-bisphosphate aldolase A;Fructose-bisphosphate aldolase	ALDOA	>tr|J3KPS3|J3KPS3_HUMAN Fructose-bisphosphate aldolase OS=Homo sapiens GN=ALDOA PE=3 SV=1;>sp|P04075|ALDOA_HUMAN Fructose-bisphosphate aldolase A OS=Homo sapiens GN=ALDOA PE=1 SV=2;>tr|H3BQN4|H3BQN4_HUMAN Fructose-bisphosphate aldolase OS=Homo sapiens GN=A	9	13	13	13	9	11	9	6	9	7	8	4	10	8	6	7	6	6	3	11	9	9	11	9	6	9	7	8	4	10	8	6	7	6	6	3	11	9	9	11	9	6
P09972;A8MVZ9;J3QKP5;J3KSV6;C9J8F3;K7EKH5	P09972;A8MVZ9;J3QKP5;J3KSV6;C9J8F3;K7EKH5	1;1;1;1;1;1	1;1;1;1;1;1	1;1;1;1;1;1	Fructose-bisphosphate aldolase C;Fructose-bisphosphate aldolase	ALDOC	>sp|P09972|ALDOC_HUMAN Fructose-bisphosphate aldolase C OS=Homo sapiens GN=ALDOC PE=1 SV=2;>tr|A8MVZ9|A8MVZ9_HUMAN Fructose-bisphosphate aldolase OS=Homo sapiens GN=ALDOC PE=2 SV=1;>tr|J3QKP5|J3QKP5_HUMAN Fructose-bisphosphate aldolase C (Fragment) OS=Homo	6	1	1	1	0	1	0	0	1	0	1	0	1	0	0	0	0	0	0	0	1	0	1	0	0	1	0	1	0	1	0	0	0	0	0	0	0	1	0	1	0	0
P09382;F8WEI7	P09382;F8WEI7	1;1	1;1	1;1	Galectin-1	LGALS1	>sp|P09382|LEG1_HUMAN Galectin-1 OS=Homo sapiens GN=LGALS1 PE=1 SV=2;>tr|F8WEI7|F8WEI7_HUMAN Galectin-1 OS=Homo sapiens GN=LGALS1 PE=2 SV=1	2	1	1	1	0	1	1	0	1	1	0	0	1	1	0	0	0	0	0	0	1	0	1	1	0	1	1	0	0	1	1	0	0	0	0	0	0	1	0	1	1	0
P17931;G3V3R6	P17931;G3V3R6	4;3	4;3	4;3	Galectin-3	LGALS3	>sp|P17931|LEG3_HUMAN Galectin-3 OS=Homo sapiens GN=LGALS3 PE=1 SV=5;>tr|G3V3R6|G3V3R6_HUMAN Galectin-3 OS=Homo sapiens GN=LGALS3 PE=2 SV=1	2	4	4	4	3	4	4	4	4	3	3	3	4	3	1	1	3	2	0	1	4	3	4	4	4	4	3	3	3	4	3	1	1	3	2	0	1	4	3	4	4	4
Q08380;K7EP36;K7EKQ5;K7EJD3;K7ERZ6;K7EN99;K7ES75;K7EQT9;K7EJY8	Q08380	22;7;6;5;5;3;3;2;1	22;7;6;5;5;3;3;2;1	22;7;6;5;5;3;3;2;1	Galectin-3-binding protein	LGALS3BP	>sp|Q08380|LG3BP_HUMAN Galectin-3-binding protein OS=Homo sapiens GN=LGALS3BP PE=1 SV=1	9	22	22	22	20	20	21	20	20	20	20	20	21	19	17	13	17	11	3	17	19	20	20	21	20	20	20	20	20	21	19	17	13	17	11	3	17	19	20	20	21	20
P06396;P06396-3;F5H1A8;P06396-2;Q5T0H9;CON__Q3SX14;Q5T0I0;Q5T0I1;Q5T0H8;Q5T0H7	P06396;P06396-3;F5H1A8;P06396-2;Q5T0H9;CON__Q3SX14	10;10;10;10;7;5;3;3;3;3	10;10;10;10;7;5;3;3;3;3	10;10;10;10;7;5;3;3;3;3	Gelsolin	GSN	>sp|P06396|GELS_HUMAN Gelsolin OS=Homo sapiens GN=GSN PE=1 SV=1;>sp|P06396-3|GELS_HUMAN Isoform 3 of Gelsolin OS=Homo sapiens GN=GSN;>tr|F5H1A8|F5H1A8_HUMAN Gelsolin OS=Homo sapiens GN=GSN PE=2 SV=1;>sp|P06396-2|GELS_HUMAN Isoform 2 of Gelsolin OS=Homo sap	10	10	10	10	6	10	6	5	8	7	8	6	9	8	1	1	6	5	2	0	9	6	10	6	5	8	7	8	6	9	8	1	1	6	5	2	0	9	6	10	6	5
P11413-2;P11413-3;P11413;E9PD92;E7EUI8;E7EM57	P11413-2;P11413-3;P11413;E9PD92;E7EUI8;E7EM57	2;2;2;2;1;1	2;2;2;2;1;1	2;2;2;2;1;1	Glucose-6-phosphate 1-dehydrogenase	G6PD	>sp|P11413-2|G6PD_HUMAN Isoform Long of Glucose-6-phosphate 1-dehydrogenase OS=Homo sapiens GN=G6PD;>sp|P11413-3|G6PD_HUMAN Isoform 3 of Glucose-6-phosphate 1-dehydrogenase OS=Homo sapiens GN=G6PD;>sp|P11413|G6PD_HUMAN Glucose-6-phosphate 1-dehydrogenase O	6	2	2	2	1	0	0	0	1	0	1	0	1	0	0	0	1	0	0	0	0	1	0	0	0	1	0	1	0	1	0	0	0	1	0	0	0	0	1	0	0	0
P06744-2;P06744;CON__Q3ZBD7;K7EP41;K7ELR7;K7ERC6	P06744-2;P06744	6;6;2;2;2;1	6;6;2;2;2;1	6;6;2;2;2;1	Glucose-6-phosphate isomerase	GPI	>sp|P06744-2|G6PI_HUMAN Isoform 2 of Glucose-6-phosphate isomerase OS=Homo sapiens GN=GPI;>sp|P06744|G6PI_HUMAN Glucose-6-phosphate isomerase OS=Homo sapiens GN=GPI PE=1 SV=4	6	6	6	6	5	6	5	3	6	6	5	5	6	5	6	4	3	6	2	0	6	5	6	5	3	6	6	5	5	6	5	6	4	3	6	2	0	6	5	6	5	3
O94925;O94925-3;H7C201;B7Z509;B8ZZA8;C9JIJ6;B8ZZC5	O94925;O94925-3;H7C201;B7Z509;B8ZZA8;C9JIJ6;B8ZZC5	1;1;1;1;1;1;1	1;1;1;1;1;1;1	1;1;1;1;1;1;1	Glutaminase kidney isoform, mitochondrial	GLS	>sp|O94925|GLSK_HUMAN Glutaminase kidney isoform, mitochondrial OS=Homo sapiens GN=GLS PE=1 SV=1;>sp|O94925-3|GLSK_HUMAN Isoform 3 of Glutaminase kidney isoform, mitochondrial OS=Homo sapiens GN=GLS;>tr|H7C201|H7C201_HUMAN Glutaminase kidney isoform, mitoc	7	1	1	1	0	0	0	0	0	0	0	1	0	0	0	0	0	0	0	0	0	0	0	0	0	0	0	0	1	0	0	0	0	0	0	0	0	0	0	0	0	0
P15104	P15104	2	2	2	Glutamine synthetase	GLUL	>sp|P15104|GLNA_HUMAN Glutamine synthetase OS=Homo sapiens GN=GLUL PE=1 SV=4	1	2	2	2	1	0	0	1	1	0	1	1	1	1	0	1	0	0	0	0	0	1	0	0	1	1	0	1	1	1	1	0	1	0	0	0	0	0	1	0	0	1
P09211;A8MX94	P09211;A8MX94	9;8	9;8	9;8	Glutathione S-transferase P	GSTP1	>sp|P09211|GSTP1_HUMAN Glutathione S-transferase P OS=Homo sapiens GN=GSTP1 PE=1 SV=2;>tr|A8MX94|A8MX94_HUMAN Glutathione S-transferase P OS=Homo sapiens GN=GSTP1 PE=2 SV=1	2	9	9	9	9	6	8	7	7	8	9	6	8	6	5	4	8	2	2	5	6	9	6	8	7	7	8	9	6	8	6	5	4	8	2	2	5	6	9	6	8	7
P04406;E7EUT4;E7EUT5;O14556	P04406;E7EUT4;E7EUT5	12;12;12;1	12;12;12;1	12;12;12;1	Glyceraldehyde-3-phosphate dehydrogenase	GAPDH	>sp|P04406|G3P_HUMAN Glyceraldehyde-3-phosphate dehydrogenase OS=Homo sapiens GN=GAPDH PE=1 SV=3;>tr|E7EUT4|E7EUT4_HUMAN Glyceraldehyde-3-phosphate dehydrogenase OS=Homo sapiens GN=GAPDH PE=2 SV=1;>tr|E7EUT5|E7EUT5_HUMAN Glyceraldehyde-3-phosphate dehydrog	4	12	12	12	12	10	9	10	11	12	11	10	12	10	9	10	12	8	4	9	11	12	10	9	10	11	12	11	10	12	10	9	10	12	8	4	9	11	12	10	9	10
P06737;P06737-2;E9PK47;E9PMM6;P11216;P11217;P11217-2;H0Y4Z6	P06737;P06737-2;E9PK47	12;12;11;4;2;2;2;1	12;12;11;4;2;2;2;1	12;12;11;4;2;2;2;1	Glycogen phosphorylase, liver form;Phosphorylase	PYGL	>sp|P06737|PYGL_HUMAN Glycogen phosphorylase, liver form OS=Homo sapiens GN=PYGL PE=1 SV=4;>sp|P06737-2|PYGL_HUMAN Isoform 2 of Glycogen phosphorylase, liver form OS=Homo sapiens GN=PYGL;>tr|E9PK47|E9PK47_HUMAN Phosphorylase OS=Homo sapiens GN=PYGL PE=2 SV	8	12	12	12	4	10	4	0	10	4	9	0	9	4	2	3	6	10	5	0	12	4	10	4	0	10	4	9	0	9	4	2	3	6	10	5	0	12	4	10	4	0
P28799;P28799-2;K7EKL3;K7EMR1	P28799;P28799-2;K7EKL3;K7EMR1	1;1;1;1	1;1;1;1	1;1;1;1	Granulins;Acrogranin;Paragranulin;Granulin-1;Granulin-2;Granulin-3;Granulin-4;Granulin-5;Granulin-6;Granulin-7	GRN	>sp|P28799|GRN_HUMAN Granulins OS=Homo sapiens GN=GRN PE=1 SV=2;>sp|P28799-2|GRN_HUMAN Isoform 2 of Granulins OS=Homo sapiens GN=GRN;>tr|K7EKL3|K7EKL3_HUMAN Paragranulin (Fragment) OS=Homo sapiens GN=GRN PE=4 SV=1;>tr|K7EMR1|K7EMR1_HUMAN Paragranulin (Frag	4	1	1	1	0	1	0	0	1	0	1	0	1	1	0	0	0	1	0	1	0	0	1	0	0	1	0	1	0	1	1	0	0	0	1	0	1	0	0	1	0	0
J3KQE5;B5MDF5;P62826;F5H018;B4DV51	J3KQE5;B5MDF5;P62826;F5H018;B4DV51	1;1;1;1;1	1;1;1;1;1	1;1;1;1;1	GTP-binding nuclear protein Ran	RAN	>tr|J3KQE5|J3KQE5_HUMAN GTP-binding nuclear protein Ran (Fragment) OS=Homo sapiens GN=RAN PE=4 SV=1;>tr|B5MDF5|B5MDF5_HUMAN GTP-binding nuclear protein Ran OS=Homo sapiens GN=RAN PE=4 SV=1;>sp|P62826|RAN_HUMAN GTP-binding nuclear protein Ran OS=Homo sapien	5	1	1	1	1	1	1	1	1	1	1	1	1	1	1	1	1	1	0	0	1	1	1	1	1	1	1	1	1	1	1	1	1	1	1	0	0	1	1	1	1	1
P04899-4;P04899;Q5JWF2;Q5JWF2-2;P38405-2;A6NI00;P63092;P38405;P63092-2;P63092-3;A8MTJ3;P08754;P09471;P09471-2;P19087;P63096;P11488;B3KTZ0;P04899-2;P04899-3;B4E2X5;F5GZL8;H0Y7F4;Q5JWE9;H0Y7E8;Q5JWD1;A2A2R6	P04899-4;P04899;Q5JWF2;Q5JWF2-2;P38405-2;A6NI00;P63092;P38405;P63092-2;P63092-3;A8MTJ3;P08754;P09471;P09471-2;P19087;P63096;P11488;B3KTZ0;P04899-2;P04899-3;B4E2X5;F5GZL8;H0Y7F4;Q5JWE9;H0Y7E8;Q5JWD1;A2A2R6	2;2;1;1;1;1;1;1;1;1;1;1;1;1;1;1;1;1;1;1;1;1;1;1;1;1;1	2;2;1;1;1;1;1;1;1;1;1;1;1;1;1;1;1;1;1;1;1;1;1;1;1;1;1	2;2;1;1;1;1;1;1;1;1;1;1;1;1;1;1;1;1;1;1;1;1;1;1;1;1;1	Guanine nucleotide-binding protein G(i) subunit alpha-2;Guanine nucleotide-binding protein G(s) subunit alpha isoforms XLas;Guanine nucleotide-binding protein G(s) subunit alpha isoforms short;Guanine nucleotide-binding protein G(olf) subunit alpha;Guanine nucleotide-binding protein G(t) subunit alpha-3;Guanine nucleotide-binding protein G(k) subunit alpha;Guanine nucleotide-binding protein G(o) …	GNAI2;GNAS;GNAL;GNAT3;GNAI3;GNAO1;GNAT2;GNAI1;GNAT1	>sp|P04899-4|GNAI2_HUMAN Isoform sGi2 of Guanine nucleotide-binding protein G(i) subunit alpha-2 OS=Homo sapiens GN=GNAI2;>sp|P04899|GNAI2_HUMAN Guanine nucleotide-binding protein G(i) subunit alpha-2 OS=Homo sapiens GN=GNAI2 PE=1 SV=3;>sp|Q5JWF2|GNAS1_HUM	27	2	2	2	0	2	1	0	2	1	2	1	1	2	1	1	2	2	2	0	2	0	2	1	0	2	1	2	1	1	2	1	1	2	2	2	0	2	0	2	1	0
P62873;F6UT28;F6X3N5;B1AKQ8	P62873;F6UT28;F6X3N5;B1AKQ8	1;1;1;1	1;1;1;1	1;1;1;1	Guanine nucleotide-binding protein G(I)/G(S)/G(T) subunit beta-1	GNB1	>sp|P62873|GBB1_HUMAN Guanine nucleotide-binding protein G(I)/G(S)/G(T) subunit beta-1 OS=Homo sapiens GN=GNB1 PE=1 SV=3;>tr|F6UT28|F6UT28_HUMAN Guanine nucleotide-binding protein G(I)/G(S)/G(T) subunit beta-1 (Fragment) OS=Homo sapiens GN=GNB1 PE=4 SV=1;>	4	1	1	1	1	1	1	0	1	1	1	0	1	1	0	0	1	0	0	0	1	1	1	1	0	1	1	1	0	1	1	0	0	1	0	0	0	1	1	1	1	0
P00738;J3QR68;Q0VAC5;J3QLC9;H3BS21;J3KRH2;H0Y300;J3KTC3;H3BMJ7;J3QQI8;J3KSV1	P00738;J3QR68;Q0VAC5;J3QLC9	25;22;21;20;11;7;6;4;4;4;4	25;22;21;20;11;7;6;4;4;4;4	15;12;11;15;9;5;2;0;4;4;4	Haptoglobin;Haptoglobin alpha chain;Haptoglobin beta chain	HP	>sp|P00738|HPT_HUMAN Haptoglobin OS=Homo sapiens GN=HP PE=1 SV=1;>tr|J3QR68|J3QR68_HUMAN Haptoglobin (Fragment) OS=Homo sapiens GN=HP PE=3 SV=1;>tr|Q0VAC5|Q0VAC5_HUMAN HP protein OS=Homo sapiens GN=HP PE=2 SV=1;>tr|J3QLC9|J3QLC9_HUMAN Haptoglobin (Fragment	11	25	25	15	18	22	20	17	12	17	15	17	20	19	22	19	24	13	13	18	24	18	22	20	17	12	17	15	17	20	19	22	19	24	13	13	18	24	11	12	12	12
P00739-2;P00739	P00739-2;P00739	12;12	2;2	2;2	Haptoglobin-related protein	HPR	>sp|P00739-2|HPTR_HUMAN Isoform 2 of Haptoglobin-related protein OS=Homo sapiens GN=HPR;>sp|P00739|HPTR_HUMAN Haptoglobin-related protein OS=Homo sapiens GN=HPR PE=1 SV=2	2	12	2	2	9	10	8	5	5	5	6	5	7	8	9	8	9	6	5	6	11	2	0	0	0	0	0	0	0	0	0	0	1	0	0	0	0	1	2	0	0	0
P08107;P08107-2;P34931;E7EP94;P17066;Q5SP16	P08107;P08107-2;P34931;E7EP94	10;8;5;5;2;1	10;8;5;5;2;1	9;7;4;5;1;1	Heat shock 70 kDa protein 1A/1B;Heat shock 70 kDa protein 1-like	HSPA1A;HSPA1L	>sp|P08107|HSP71_HUMAN Heat shock 70 kDa protein 1A/1B OS=Homo sapiens GN=HSPA1A PE=1 SV=5;>sp|P08107-2|HSP71_HUMAN Isoform 2 of Heat shock 70 kDa protein 1A/1B OS=Homo sapiens GN=HSPA1A;>sp|P34931|HS71L_HUMAN Heat shock 70 kDa protein 1-like OS=Homo sapie	6	10	10	9	8	8	7	6	9	9	8	5	7	6	8	7	8	3	5	0	9	8	8	7	6	9	9	8	5	7	6	8	7	8	3	5	0	9	7	7	6	5
P34932	P34932	1	1	1	Heat shock 70 kDa protein 4	HSPA4	>sp|P34932|HSP74_HUMAN Heat shock 70 kDa protein 4 OS=Homo sapiens GN=HSPA4 PE=1 SV=4	1	1	1	1	0	0	0	1	1	0	0	0	0	0	0	0	0	0	0	0	0	0	0	0	1	1	0	0	0	0	0	0	0	0	0	0	0	0	0	0	0	1
P11142;E9PKE3;P11142-2;E9PN89;E9PNE6;E9PLF4;E9PK54;E9PQK7;E9PQQ4;E9PI65;P54652;A8K7Q2;E9PPY6;E9PN25;P48741;E9PS65;E9PM13	P11142;E9PKE3;P11142-2;E9PN89;E9PNE6;E9PLF4;E9PK54;E9PQK7;E9PQQ4;E9PI65	8;7;7;5;4;4;4;4;4;4;3;3;2;2;1;1;1	7;6;6;5;3;3;3;3;3;3;2;3;1;1;0;1;1	7;6;6;5;3;3;3;3;3;3;2;3;1;1;0;1;1	Heat shock cognate 71 kDa protein	HSPA8	>sp|P11142|HSP7C_HUMAN Heat shock cognate 71 kDa protein OS=Homo sapiens GN=HSPA8 PE=1 SV=1;>tr|E9PKE3|E9PKE3_HUMAN Heat shock cognate 71 kDa protein OS=Homo sapiens GN=HSPA8 PE=2 SV=1;>sp|P11142-2|HSP7C_HUMAN Isoform 2 of Heat shock cognate 71 kDa protein	17	8	7	7	7	6	7	6	6	5	7	2	5	3	6	4	5	2	1	1	5	6	5	6	5	5	4	6	1	4	2	5	4	5	2	0	1	4	6	5	6	5
P04792;F8WE04;C9J3N8	P04792	5;2;2	5;2;2	5;2;2	Heat shock protein beta-1	HSPB1	>sp|P04792|HSPB1_HUMAN Heat shock protein beta-1 OS=Homo sapiens GN=HSPB1 PE=1 SV=2	3	5	5	5	3	2	3	4	3	3	3	2	4	3	3	1	1	1	1	1	2	3	2	3	4	3	3	3	2	4	3	3	1	1	1	1	1	2	3	2	3	4
P07900-2;P07900;Q86U12	P07900-2;P07900;Q86U12	8;8;7	8;8;7	4;4;3	Heat shock protein HSP 90-alpha	HSP90AA1	>sp|P07900-2|HS90A_HUMAN Isoform 2 of Heat shock protein HSP 90-alpha OS=Homo sapiens GN=HSP90AA1;>sp|P07900|HS90A_HUMAN Heat shock protein HSP 90-alpha OS=Homo sapiens GN=HSP90AA1 PE=1 SV=5;>tr|Q86U12|Q86U12_HUMAN Full-length cDNA clone CS0CAP007YF18 of T	3	8	8	4	2	1	2	0	7	5	7	0	2	0	1	0	2	4	1	0	6	2	1	2	0	7	5	7	0	2	0	1	0	2	4	1	0	6	0	0	0	0
P08238;Q58FF8;H0Y6E4;Q58FF7;Q14568;H0Y598;H0Y5S7;Q58FF6;G3V2J8;Q5T9W8	P08238	8;3;3;2;2;2;2;1;1;1	4;1;2;0;0;1;1;0;0;0	4;1;2;0;0;1;1;0;0;0	Heat shock protein HSP 90-beta	HSP90AB1	>sp|P08238|HS90B_HUMAN Heat shock protein HSP 90-beta OS=Homo sapiens GN=HSP90AB1 PE=1 SV=4	10	8	4	4	3	2	4	0	5	4	7	0	4	0	2	2	3	4	1	0	5	1	1	2	0	2	2	4	0	2	0	2	2	2	2	1	0	2	1	1	2	0
P69905;G3V1N2	P69905;G3V1N2	12;7	12;7	10;5	Hemoglobin subunit alpha	HBA1;HBA2	>sp|P69905|HBA_HUMAN Hemoglobin subunit alpha OS=Homo sapiens GN=HBA1 PE=1 SV=2;>tr|G3V1N2|G3V1N2_HUMAN HCG1745306, isoform CRA_a OS=Homo sapiens GN=HBA2 PE=3 SV=1	2	12	12	10	4	10	3	4	7	4	5	3	7	4	7	4	7	12	12	4	8	4	10	3	4	7	4	5	3	7	4	7	4	7	12	12	4	8	2	8	1	2
P68871	P68871	19	19	7	Hemoglobin subunit beta;LVV-hemorphin-7	HBB	>sp|P68871|HBB_HUMAN Hemoglobin subunit beta OS=Homo sapiens GN=HBB PE=1 SV=2	1	19	19	7	8	17	9	8	13	8	12	7	12	13	11	12	12	17	19	11	14	8	17	9	8	13	8	12	7	12	13	11	12	12	17	19	11	14	0	5	1	0
P02042;E9PFT6;E9PEW8;C9JRG0	P02042;E9PFT6;E9PEW8	15;11;9;3	9;7;5;2	9;7;5;2	Hemoglobin subunit delta	HBD	>sp|P02042|HBD_HUMAN Hemoglobin subunit delta OS=Homo sapiens GN=HBD PE=1 SV=2;>tr|E9PFT6|E9PFT6_HUMAN Hemoglobin subunit delta OS=Homo sapiens GN=HBD PE=2 SV=1;>tr|E9PEW8|E9PEW8_HUMAN Hemoglobin subunit delta (Fragment) OS=Homo sapiens GN=HBD PE=2 SV=1	4	15	9	9	3	11	4	3	10	3	6	3	9	8	4	7	7	13	14	4	9	0	5	0	0	4	0	1	0	4	2	0	2	2	8	8	0	3	0	5	0	0
P69892;E9PBW4	P69892;E9PBW4	4;3	3;2	1;1	Hemoglobin subunit gamma-2	HBG2	>sp|P69892|HBG2_HUMAN Hemoglobin subunit gamma-2 OS=Homo sapiens GN=HBG2 PE=1 SV=2;>tr|E9PBW4|E9PBW4_HUMAN Hemoglobin subunit gamma-2 OS=Homo sapiens GN=HBG2 PE=2 SV=1	2	4	3	1	1	1	1	1	2	1	1	1	1	1	1	1	1	2	4	1	1	0	0	0	0	1	0	0	0	0	0	0	0	0	1	3	0	0	0	0	0	0
P02790	P02790	5	5	5	Hemopexin	HPX	>sp|P02790|HEMO_HUMAN Hemopexin OS=Homo sapiens GN=HPX PE=1 SV=2	1	5	5	5	2	3	3	2	4	2	5	2	4	5	5	4	4	4	2	3	5	2	3	3	2	4	2	5	2	4	5	5	4	4	4	2	3	5	2	3	3	2
P52790;H0Y8U9	P52790	8;2	8;2	8;2	Hexokinase-3	HK3	>sp|P52790|HXK3_HUMAN Hexokinase-3 OS=Homo sapiens GN=HK3 PE=1 SV=2	2	8	8	8	4	4	3	0	6	5	5	0	7	1	5	2	4	4	0	0	6	4	4	3	0	6	5	5	0	7	1	5	2	4	4	0	0	6	4	4	3	0
P15515	P15515	2	2	2	Histatin-1;His1-(31-57)-peptide	HTN1	>sp|P15515|HIS1_HUMAN Histatin-1 OS=Homo sapiens GN=HTN1 PE=1 SV=2	1	2	2	2	0	0	1	1	1	1	0	0	1	1	2	0	1	0	0	0	0	0	0	1	1	1	1	0	0	1	1	2	0	1	0	0	0	0	0	0	1	1
P15516	P15516	1	1	1	Histatin-3;Histatin-3;His3-(20-44)-peptide;His3-(20-43)-peptide;His3-(20-32)-peptide;His3-(20-31)-peptide;His3-(20-30)-peptide;His3-(24-32)-peptide;His3-(24-31)-peptide;His3-(24-30)-peptide;His3-(25-32)-peptide;His3-(25-30)-peptide;His3-(26-32)-peptide;His3-(26-31)-peptide;His3-(26-30)-peptide;His3-(31-51)-peptide;His3-(31-44)-peptide;His3-(31-43)-peptide;His3-(32-44)-peptide;His3-(32-43)-peptide…	HTN3	>sp|P15516|HIS3_HUMAN Histatin-3 OS=Homo sapiens GN=HTN3 PE=1 SV=2	1	1	1	1	1	0	1	1	1	1	1	1	1	1	1	1	1	0	0	1	1	1	0	1	1	1	1	1	1	1	1	1	1	1	0	0	1	1	1	0	1	1
P10412;P16402;P16403;Q02539;P22492	P10412;P16402;P16403;Q02539	6;5;5;3;1	6;5;5;3;1	4;3;3;1;1	Histone H1.4;Histone H1.3;Histone H1.2;Histone H1.1	HIST1H1E;HIST1H1D;HIST1H1C;HIST1H1A	>sp|P10412|H14_HUMAN Histone H1.4 OS=Homo sapiens GN=HIST1H1E PE=1 SV=2;>sp|P16402|H13_HUMAN Histone H1.3 OS=Homo sapiens GN=HIST1H1D PE=1 SV=2;>sp|P16403|H12_HUMAN Histone H1.2 OS=Homo sapiens GN=HIST1H1C PE=1 SV=2;>sp|Q02539|H11_HUMAN Histone H1.1 OS=Hom	5	6	6	4	1	3	1	1	1	0	3	2	3	2	2	0	1	3	1	2	1	1	3	1	1	1	0	3	2	3	2	2	0	1	3	1	2	1	1	2	1	1
P16401	P16401	6	4	4	Histone H1.5	HIST1H1B	>sp|P16401|H15_HUMAN Histone H1.5 OS=Homo sapiens GN=HIST1H1B PE=1 SV=3	1	6	4	4	1	3	0	0	1	0	0	2	3	2	2	0	1	4	2	4	1	1	2	0	0	1	0	0	2	3	2	0	0	1	3	2	3	1	1	2	0	0
P0C0S8;P20671;Q6FI13;Q16777;Q9BTM1;Q96KK5;Q99878;Q9BTM1-2;H0YFX9	P0C0S8;P20671;Q6FI13;Q16777;Q9BTM1;Q96KK5;Q99878;Q9BTM1-2;H0YFX9	7;7;7;7;7;7;7;6;5	7;7;7;7;7;7;7;6;5	2;2;2;2;2;2;2;2;2	Histone H2A type 1;Histone H2A type 1-D;Histone H2A type 2-A;Histone H2A type 2-C;Histone H2A.J;Histone H2A type 1-H;Histone H2A type 1-J;Histone H2A	HIST1H2AG;HIST1H2AD;HIST2H2AA3;HIST2H2AC;H2AFJ;HIST1H2AH;HIST1H2AJ	>sp|P0C0S8|H2A1_HUMAN Histone H2A type 1 OS=Homo sapiens GN=HIST1H2AG PE=1 SV=2;>sp|P20671|H2A1D_HUMAN Histone H2A type 1-D OS=Homo sapiens GN=HIST1H2AD PE=1 SV=2;>sp|Q6FI13|H2A2A_HUMAN Histone H2A type 2-A OS=Homo sapiens GN=HIST2H2AA3 PE=1 SV=3;>sp|Q1677	9	7	7	2	4	5	2	3	4	2	5	6	5	4	1	1	4	5	3	1	3	4	5	2	3	4	2	5	6	5	4	1	1	4	5	3	1	3	1	2	0	0
P62807;O60814;P57053;P58876;Q99877;Q99879;Q99880;Q16778;P06899;P33778;Q96A08;Q8N257	P62807;O60814;P57053;P58876;Q99877;Q99879;Q99880;Q16778;P06899;P33778;Q96A08;Q8N257	9;8;8;8;8;8;8;8;7;7;6;6	9;8;8;8;8;8;8;8;7;7;6;6	1;1;1;0;0;0;0;1;1;0;0;0	Histone H2B type 1-C/E/F/G/I;Histone H2B type 1-K;Histone H2B type F-S;Histone H2B type 1-D;Histone H2B type 1-N;Histone H2B type 1-M;Histone H2B type 1-L;Histone H2B type 2-E;Histone H2B type 1-J;Histone H2B type 1-B;Histone H2B type 1-A;Histone H2B type 3-B	HIST1H2BC;HIST1H2BK;H2BFS;HIST1H2BD;HIST1H2BN;HIST1H2BM;HIST1H2BL;HIST2H2BE;HIST1H2BJ;HIST1H2BB;HIST1H2BA;HIST3H2BB	>sp|P62807|H2B1C_HUMAN Histone H2B type 1-C/E/F/G/I OS=Homo sapiens GN=HIST1H2BC PE=1 SV=4;>sp|O60814|H2B1K_HUMAN Histone H2B type 1-K OS=Homo sapiens GN=HIST1H2BK PE=1 SV=3;>sp|P57053|H2BFS_HUMAN Histone H2B type F-S OS=Homo sapiens GN=H2BFS PE=1 SV=2;>sp	12	9	9	1	4	8	6	3	4	3	4	6	4	4	2	5	5	5	4	4	6	4	8	6	3	4	3	4	6	4	4	2	5	5	5	4	4	6	1	1	1	1
Q5QNW6-2;Q5QNW6;Q93079;B4DR52;P23527	Q5QNW6-2;Q5QNW6;Q93079;B4DR52;P23527	9;9;9;8;8	1;1;1;1;1	1;1;1;1;1	Histone H2B type 2-F;Histone H2B type 1-H;Histone H2B;Histone H2B type 1-O	HIST2H2BF;HIST1H2BH;HIST1H2BO	>sp|Q5QNW6-2|H2B2F_HUMAN Isoform 2 of Histone H2B type 2-F OS=Homo sapiens GN=HIST2H2BF;>sp|Q5QNW6|H2B2F_HUMAN Histone H2B type 2-F OS=Homo sapiens GN=HIST2H2BF PE=1 SV=3;>sp|Q93079|H2B1H_HUMAN Histone H2B type 1-H OS=Homo sapiens GN=HIST1H2BH PE=1 SV=3;>t	5	9	1	1	4	8	5	3	3	2	4	6	4	3	1	5	5	5	4	4	6	1	1	0	1	0	0	1	1	1	0	0	1	1	1	1	1	1	1	1	0	1
P68431;Q71DI3;K7ES00;P84243;Q16695;K7EK07;B4DEB1;K7EMV3;Q6NXT2;K7EP01	P68431;Q71DI3;K7ES00;P84243;Q16695;K7EK07;B4DEB1;K7EMV3	5;5;4;4;4;4;4;4;2;2	5;5;4;4;4;4;4;4;2;2	5;5;4;4;4;4;4;4;2;2	Histone H3.1;Histone H3.2;Histone H3.3;Histone H3.1t;Histone H3	HIST1H3A;HIST2H3A;H3F3A;HIST3H3	>sp|P68431|H31_HUMAN Histone H3.1 OS=Homo sapiens GN=HIST1H3A PE=1 SV=2;>sp|Q71DI3|H32_HUMAN Histone H3.2 OS=Homo sapiens GN=HIST2H3A PE=1 SV=3;>tr|K7ES00|K7ES00_HUMAN Histone H3.3 (Fragment) OS=Homo sapiens GN=H3F3B PE=4 SV=1;>sp|P84243|H33_HUMAN Histone	10	5	5	5	3	3	4	2	3	1	2	3	3	3	0	0	1	4	2	0	1	3	3	4	2	3	1	2	3	3	3	0	0	1	4	2	0	1	3	3	4	2
P62805	P62805	13	13	13	Histone H4	HIST1H4A	>sp|P62805|H4_HUMAN Histone H4 OS=Homo sapiens GN=HIST1H4A PE=1 SV=2	1	13	13	13	8	12	8	1	11	8	10	13	11	8	0	1	8	9	5	1	6	8	12	8	1	11	8	10	13	11	8	0	1	8	9	5	1	6	8	12	8	1
CON__Q86YZ3;Q86YZ3	CON__Q86YZ3;Q86YZ3	3;3	3;3	3;3	Hornerin	HRNR	>Q86YZ3 SWISS-PROT:Q86YZ3 Tax_Id=9606 Gene_Symbol=HRNR Hornerin;>sp|Q86YZ3|HORN_HUMAN Hornerin OS=Homo sapiens GN=HRNR PE=1 SV=2	2	3	3	3	0	0	1	1	1	0	1	1	0	0	0	0	0	1	1	1	0	0	0	1	1	1	0	1	1	0	0	0	0	0	1	1	1	0	0	0	1	1
P01876	P01876	26	26	9	Ig alpha-1 chain C region	IGHA1	>sp|P01876|IGHA1_HUMAN Ig alpha-1 chain C region OS=Homo sapiens GN=IGHA1 PE=1 SV=2	1	26	26	9	22	24	22	21	21	24	23	19	23	21	26	25	22	17	17	25	23	22	24	22	21	21	24	23	19	23	21	26	25	22	17	17	25	23	8	9	8	7
P01877	P01877	22	5	5	Ig alpha-2 chain C region	IGHA2	>sp|P01877|IGHA2_HUMAN Ig alpha-2 chain C region OS=Homo sapiens GN=IGHA2 PE=1 SV=3	1	22	5	5	18	18	17	17	18	20	20	18	19	18	21	20	19	15	13	21	19	4	3	3	3	4	4	5	5	4	4	4	3	5	4	2	5	4	4	3	3	3
P01857	P01857	16	16	8	Ig gamma-1 chain C region	IGHG1	>sp|P01857|IGHG1_HUMAN Ig gamma-1 chain C region OS=Homo sapiens GN=IGHG1 PE=1 SV=1	1	16	16	8	14	14	12	13	12	12	15	10	14	14	14	10	12	9	9	10	14	14	14	12	13	12	12	15	10	14	14	14	10	12	9	9	10	14	6	6	5	5
P01859	P01859	11	6	6	Ig gamma-2 chain C region	IGHG2	>sp|P01859|IGHG2_HUMAN Ig gamma-2 chain C region OS=Homo sapiens GN=IGHG2 PE=1 SV=2	1	11	6	6	8	11	8	8	10	9	11	6	11	10	11	7	10	8	8	6	9	3	6	4	3	6	5	6	2	6	5	6	4	5	4	4	3	5	3	6	4	3
P01860	P01860	13	6	5	Ig gamma-3 chain C region	IGHG3	>sp|P01860|IGHG3_HUMAN Ig gamma-3 chain C region OS=Homo sapiens GN=IGHG3 PE=1 SV=2	1	13	6	5	10	11	9	11	9	10	13	8	11	11	11	8	11	5	6	9	11	3	4	3	4	3	4	6	3	4	4	4	4	4	1	1	4	5	2	3	2	3
P01861	P01861	12	5	4	Ig gamma-4 chain C region	IGHG4	>sp|P01861|IGHG4_HUMAN Ig gamma-4 chain C region OS=Homo sapiens GN=IGHG4 PE=1 SV=1	1	12	5	4	12	12	10	8	11	11	10	9	12	12	11	8	11	9	10	9	11	5	5	4	1	5	5	3	4	5	5	4	3	4	5	4	4	5	4	4	3	0
P01743	P01743	1	1	1	Ig heavy chain V-I region HG3		>sp|P01743|HV102_HUMAN Ig heavy chain V-I region HG3 OS=Homo sapiens PE=4 SV=1	1	1	1	1	0	1	0	0	0	0	1	0	1	0	0	0	0	0	0	0	1	0	1	0	0	0	0	1	0	1	0	0	0	0	0	0	0	1	0	1	0	0
P01766;P01777	P01766;P01777	2;1	2;1	1;1	Ig heavy chain V-III region BRO;Ig heavy chain V-III region TEI		>sp|P01766|HV305_HUMAN Ig heavy chain V-III region BRO OS=Homo sapiens PE=1 SV=1;>sp|P01777|HV316_HUMAN Ig heavy chain V-III region TEI OS=Homo sapiens PE=1 SV=1	2	2	2	1	2	2	2	2	2	2	2	1	2	2	1	2	1	1	1	2	2	2	2	2	2	2	2	2	1	2	2	1	2	1	1	1	2	2	1	1	1	1
P01767	P01767	2	1	1	Ig heavy chain V-III region BUT		>sp|P01767|HV306_HUMAN Ig heavy chain V-III region BUT OS=Homo sapiens PE=1 SV=1	1	2	1	1	2	2	2	2	2	2	2	1	2	2	1	2	1	0	0	2	2	1	1	1	1	1	1	1	1	1	1	1	1	1	0	0	1	1	1	1	1	1
P01781;P01782	P01781	4;1	4;1	4;1	Ig heavy chain V-III region GAL		>sp|P01781|HV320_HUMAN Ig heavy chain V-III region GAL OS=Homo sapiens PE=1 SV=1	2	4	4	4	4	4	2	3	3	4	4	2	4	4	3	3	2	2	2	2	4	4	4	2	3	3	4	4	2	4	4	3	3	2	2	2	2	4	4	4	2	3
P01780	P01780	1	1	1	Ig heavy chain V-III region JON		>sp|P01780|HV319_HUMAN Ig heavy chain V-III region JON OS=Homo sapiens PE=1 SV=1	1	1	1	1	1	1	0	0	1	1	1	0	0	0	0	0	1	0	0	0	1	1	1	0	0	1	1	1	0	0	0	0	0	1	0	0	0	1	1	1	0	0
P01779;P01770	P01779;P01770	2;1	2;1	1;1	Ig heavy chain V-III region TUR;Ig heavy chain V-III region NIE		>sp|P01779|HV318_HUMAN Ig heavy chain V-III region TUR OS=Homo sapiens PE=1 SV=1;>sp|P01770|HV309_HUMAN Ig heavy chain V-III region NIE OS=Homo sapiens PE=1 SV=1	2	2	2	1	2	2	2	2	2	2	2	2	2	2	2	2	2	2	1	2	2	2	2	2	2	2	2	2	2	2	2	2	2	2	2	1	2	2	1	1	1	1
P01764;P01772;P01771	P01764	3;1;1	3;1;1	3;1;1	Ig heavy chain V-III region VH26		>sp|P01764|HV303_HUMAN Ig heavy chain V-III region VH26 OS=Homo sapiens PE=1 SV=1	3	3	3	3	2	3	1	1	1	1	2	3	2	2	3	3	0	1	0	3	3	2	3	1	1	1	1	2	3	2	2	3	3	0	1	0	3	3	2	3	1	1
P01834	P01834	13	13	13	Ig kappa chain C region	IGKC	>sp|P01834|IGKC_HUMAN Ig kappa chain C region OS=Homo sapiens GN=IGKC PE=1 SV=1	1	13	13	13	12	12	11	10	11	12	12	11	12	12	11	10	9	10	8	11	10	12	12	11	10	11	12	12	11	12	12	11	10	9	10	8	11	10	12	12	11	10
P01593	P01593	2	2	1	Ig kappa chain V-I region AG		>sp|P01593|KV101_HUMAN Ig kappa chain V-I region AG OS=Homo sapiens PE=1 SV=1	1	2	2	1	1	0	0	1	1	1	1	2	2	1	1	2	1	0	0	1	1	1	0	0	1	1	1	1	2	2	1	1	2	1	0	0	1	1	0	0	0	0
P01598;P01596	P01598	3;1	3;1	3;1	Ig kappa chain V-I region EU		>sp|P01598|KV106_HUMAN Ig kappa chain V-I region EU OS=Homo sapiens PE=1 SV=1	2	3	3	3	2	1	1	2	1	2	2	2	1	3	3	3	2	0	0	3	2	2	1	1	2	1	2	2	2	1	3	3	3	2	0	0	3	2	2	1	1	2
P01600;P01610;P80362;P01594;P01599;P01607;P01608;P01609	P01600;P01610;P80362;P01594;P01599;P01607;P01608;P01609	2;2;2;1;1;1;1;1	1;1;1;0;0;0;0;0	1;1;1;0;0;0;0;0	Ig kappa chain V-I region Hau;Ig kappa chain V-I region WEA;Ig kappa chain V-I region WAT;Ig kappa chain V-I region AU;Ig kappa chain V-I region Gal;Ig kappa chain V-I region Rei;Ig kappa chain V-I region Roy;Ig kappa chain V-I region Scw		>sp|P01600|KV108_HUMAN Ig kappa chain V-I region Hau OS=Homo sapiens PE=1 SV=1;>sp|P01610|KV118_HUMAN Ig kappa chain V-I region WEA OS=Homo sapiens PE=1 SV=1;>sp|P80362|KV125_HUMAN Ig kappa chain V-I region WAT OS=Homo sapiens PE=1 SV=1;>sp|P01594|KV102_HU	8	2	1	1	2	1	0	2	2	1	2	2	2	1	1	2	1	0	0	2	2	1	1	0	1	1	0	1	1	1	0	0	1	0	0	0	1	1	1	1	0	1
P01613	P01613	2	2	2	Ig kappa chain V-I region Ni		>sp|P01613|KV121_HUMAN Ig kappa chain V-I region Ni OS=Homo sapiens PE=1 SV=1	1	2	2	2	2	2	2	2	2	2	2	1	2	1	1	1	1	1	1	1	2	2	2	2	2	2	2	2	1	2	1	1	1	1	1	1	1	2	2	2	2	2
P06309;P01617;P01614	P06309;P01617;P01614	3;3;2	2;2;1	2;2;1	Ig kappa chain V-II region GM607;Ig kappa chain V-II region TEW;Ig kappa chain V-II region Cum		>sp|P06309|KV205_HUMAN Ig kappa chain V-II region GM607 (Fragment) OS=Homo sapiens PE=4 SV=1;>sp|P01617|KV204_HUMAN Ig kappa chain V-II region TEW OS=Homo sapiens PE=1 SV=1;>sp|P01614|KV201_HUMAN Ig kappa chain V-II region Cum OS=Homo sapiens PE=1 SV=1	3	3	2	2	3	3	3	3	3	3	3	3	3	3	3	3	3	2	0	3	3	2	2	2	2	2	2	2	2	2	2	2	2	2	1	0	2	2	2	2	2	2
P01616	P01616	1	1	1	Ig kappa chain V-II region MIL		>sp|P01616|KV203_HUMAN Ig kappa chain V-II region MIL OS=Homo sapiens PE=1 SV=1	1	1	1	1	1	1	1	1	0	1	1	1	1	0	1	0	0	0	0	1	1	1	1	1	1	0	1	1	1	1	0	1	0	0	0	0	1	1	1	1	1	1
P06310	P06310	4	4	3	Ig kappa chain V-II region RPMI 6410		>sp|P06310|KV206_HUMAN Ig kappa chain V-II region RPMI 6410 OS=Homo sapiens PE=4 SV=1	1	4	4	3	3	4	1	4	1	3	3	4	3	3	2	3	2	2	0	2	3	3	4	1	4	1	3	3	4	3	3	2	3	2	2	0	2	3	2	3	0	3
P01621	P01621	2	2	1	Ig kappa chain V-III region NG9		>sp|P01621|KV303_HUMAN Ig kappa chain V-III region NG9 (Fragment) OS=Homo sapiens PE=1 SV=1	1	2	2	1	1	0	0	0	0	2	0	1	0	1	1	1	0	1	0	2	1	1	0	0	0	0	2	0	1	0	1	1	1	0	1	0	2	1	0	0	0	0
P01624;H7C1X1;P04207;P04434;P01605	P01624;H7C1X1;P04207	3;2;2;1;1	2;1;1;1;1	2;1;1;1;1	Ig kappa chain V-III region POM;Ig kappa chain V-III region CLL		>sp|P01624|KV306_HUMAN Ig kappa chain V-III region POM OS=Homo sapiens PE=1 SV=1;>tr|H7C1X1|H7C1X1_HUMAN Uncharacterized protein OS=Homo sapiens PE=4 SV=1;>sp|P04207|KV308_HUMAN Ig kappa chain V-III region CLL OS=Homo sapiens PE=1 SV=2	5	3	2	2	2	2	2	2	1	1	2	2	2	2	2	2	0	0	1	1	3	2	2	2	2	1	1	2	2	2	2	1	2	0	0	1	1	2	2	2	2	2
P01620;P04206	P01620;P04206	6;4	6;4	1;0	Ig kappa chain V-III region SIE;Ig kappa chain V-III region GOL		>sp|P01620|KV302_HUMAN Ig kappa chain V-III region SIE OS=Homo sapiens PE=1 SV=1;>sp|P04206|KV307_HUMAN Ig kappa chain V-III region GOL OS=Homo sapiens PE=1 SV=1	2	6	6	1	4	4	5	4	1	3	6	4	4	4	4	6	5	1	4	4	4	4	4	5	4	1	3	6	4	4	4	4	6	5	1	4	4	4	0	0	0	0
P04433	P04433	4	4	3	Ig kappa chain V-III region VG		>sp|P04433|KV309_HUMAN Ig kappa chain V-III region VG (Fragment) OS=Homo sapiens PE=1 SV=1	1	4	4	3	3	3	3	3	3	3	3	3	3	3	4	3	3	1	1	3	3	3	3	3	3	3	3	3	3	3	3	4	3	3	1	1	3	3	3	3	3	3
P06314;P06313;P06312;P01625	P06314;P06313;P06312;P01625	3;3;3;3	3;3;3;3	3;3;3;3	Ig kappa chain V-IV region B17;Ig kappa chain V-IV region JI;Ig kappa chain V-IV region;Ig kappa chain V-IV region Len	IGKV4-1	>sp|P06314|KV404_HUMAN Ig kappa chain V-IV region B17 OS=Homo sapiens PE=2 SV=1;>sp|P06313|KV403_HUMAN Ig kappa chain V-IV region JI OS=Homo sapiens PE=4 SV=1;>sp|P06312|KV401_HUMAN Ig kappa chain V-IV region (Fragment) OS=Homo sapiens GN=IGKV4-1 PE=4 SV=1	4	3	3	3	2	2	2	2	2	2	3	2	3	3	2	2	2	1	0	2	3	2	2	2	2	2	2	3	2	3	3	2	2	2	1	0	2	3	2	2	2	2
P01700;P04208;P01709;P01712	P01700;P04208;P01709;P01712	2;2;1;1	2;2;1;1	2;2;1;1	Ig lambda chain V-I region HA;Ig lambda chain V-I region WAH;Ig lambda chain V-II region MGC;Ig lambda chain V-II region WIN		>sp|P01700|LV102_HUMAN Ig lambda chain V-I region HA OS=Homo sapiens PE=1 SV=1;>sp|P04208|LV106_HUMAN Ig lambda chain V-I region WAH OS=Homo sapiens PE=1 SV=1;>sp|P01709|LV206_HUMAN Ig lambda chain V-II region MGC OS=Homo sapiens PE=1 SV=1;>sp|P01712|LV209	4	2	2	2	2	2	2	2	2	2	2	2	2	2	1	2	1	0	1	2	1	2	2	2	2	2	2	2	2	2	2	1	2	1	0	1	2	1	2	2	2	2
P04209	P04209	1	1	1	Ig lambda chain V-II region NIG-84		>sp|P04209|LV211_HUMAN Ig lambda chain V-II region NIG-84 OS=Homo sapiens PE=1 SV=1	1	1	1	1	1	1	0	1	0	1	1	0	1	1	1	1	1	0	0	1	1	1	1	0	1	0	1	1	0	1	1	1	1	1	0	0	1	1	1	1	0	1
P80748	P80748	3	3	3	Ig lambda chain V-III region LOI		>sp|P80748|LV302_HUMAN Ig lambda chain V-III region LOI OS=Homo sapiens PE=1 SV=1	1	3	3	3	3	3	2	3	2	2	2	2	2	2	2	2	2	2	2	3	2	3	3	2	3	2	2	2	2	2	2	2	2	2	2	2	3	2	3	3	2	3
P01714	P01714	2	2	2	Ig lambda chain V-III region SH		>sp|P01714|LV301_HUMAN Ig lambda chain V-III region SH OS=Homo sapiens PE=1 SV=1	1	2	2	2	2	2	2	2	2	2	2	2	2	2	2	2	2	1	1	2	2	2	2	2	2	2	2	2	2	2	2	2	2	2	1	1	2	2	2	2	2	2
P01717	P01717	1	1	1	Ig lambda chain V-IV region Hil		>sp|P01717|LV403_HUMAN Ig lambda chain V-IV region Hil OS=Homo sapiens PE=1 SV=1	1	1	1	1	1	1	1	1	1	1	1	1	1	1	1	1	1	1	0	1	1	1	1	1	1	1	1	1	1	1	1	1	1	1	1	0	1	1	1	1	1	1
P01719	P01719	1	1	1	Ig lambda chain V-V region DEL		>sp|P01719|LV501_HUMAN Ig lambda chain V-V region DEL OS=Homo sapiens PE=1 SV=1	1	1	1	1	0	0	0	0	0	0	0	0	0	1	0	1	0	0	0	0	1	0	0	0	0	0	0	0	0	0	1	0	1	0	0	0	0	1	0	0	0	0
P0CG05	P0CG05	14	14	3	Ig lambda-2 chain C regions	IGLC2	>sp|P0CG05|LAC2_HUMAN Ig lambda-2 chain C regions OS=Homo sapiens GN=IGLC2 PE=1 SV=1	1	14	14	3	12	10	11	10	11	10	11	11	11	10	11	11	9	10	6	11	10	12	10	11	10	11	10	11	11	11	10	11	11	9	10	6	11	10	2	1	2	1
P0CG06	P0CG06	12	2	2	Ig lambda-3 chain C regions	IGLC3	>sp|P0CG06|LAC3_HUMAN Ig lambda-3 chain C regions OS=Homo sapiens GN=IGLC3 PE=1 SV=1	1	12	2	2	11	11	10	10	10	10	11	10	10	10	10	11	8	9	5	11	11	1	2	1	1	1	1	2	1	1	1	1	2	0	0	0	2	2	1	2	1	1
A0M8Q6;P15814	A0M8Q6	5;1	2;1	1;0	Ig lambda-7 chain C region	IGLC7	>sp|A0M8Q6|LAC7_HUMAN Ig lambda-7 chain C region OS=Homo sapiens GN=IGLC7 PE=1 SV=2	2	5	2	1	3	5	3	4	3	3	3	3	5	3	3	3	3	3	2	4	4	0	2	0	1	0	0	0	0	2	0	0	0	0	0	0	1	1	0	1	0	1
P01871;P01871-2	P01871;P01871-2	23;22	23;22	9;9	Ig mu chain C region	IGHM	>sp|P01871|IGHM_HUMAN Ig mu chain C region OS=Homo sapiens GN=IGHM PE=1 SV=3;>sp|P01871-2|IGHM_HUMAN Isoform 2 of Ig mu chain C region OS=Homo sapiens GN=IGHM	2	23	23	9	14	21	12	17	15	20	21	15	19	19	16	17	16	7	8	12	21	14	21	12	17	15	20	21	15	19	19	16	17	16	7	8	12	21	4	9	3	7
P04220	P04220	16	2	2	Ig mu heavy chain disease protein		>sp|P04220|MUCB_HUMAN Ig mu heavy chain disease protein OS=Homo sapiens PE=1 SV=1	1	16	2	2	11	14	9	12	11	14	14	11	11	12	12	12	13	5	6	11	13	1	2	0	2	1	2	2	1	1	1	1	0	2	0	0	2	1	1	2	0	2
Q9Y6R7	Q9Y6R7	29	29	29	IgGFc-binding protein	FCGBP	>sp|Q9Y6R7|FCGBP_HUMAN IgGFc-binding protein OS=Homo sapiens GN=FCGBP PE=1 SV=3	1	29	29	29	14	10	17	12	13	25	4	3	14	9	8	14	18	1	1	23	8	14	10	17	12	13	25	4	3	14	9	8	14	18	1	1	23	8	14	10	17	12
P01591;D6RD17;D6RHJ6;C9JA05	P01591;D6RD17;D6RHJ6	15;14;12;5	15;14;12;5	15;14;12;5	Immunoglobulin J chain	IGJ	>sp|P01591|IGJ_HUMAN Immunoglobulin J chain OS=Homo sapiens GN=IGJ PE=1 SV=4;>tr|D6RD17|D6RD17_HUMAN Immunoglobulin J chain (Fragment) OS=Homo sapiens GN=IGJ PE=2 SV=1;>tr|D6RHJ6|D6RHJ6_HUMAN Immunoglobulin J chain (Fragment) OS=Homo sapiens GN=IGJ PE=2 SV	4	15	15	15	12	11	11	12	10	13	12	12	12	13	9	12	9	8	5	13	10	12	11	11	12	10	13	12	12	12	13	9	12	9	8	5	13	10	12	11	11	12
B9A064;P0CG04	B9A064;P0CG04	12;11	5;4	5;4	Immunoglobulin lambda-like polypeptide 5;Ig lambda-1 chain C regions	IGLL5;IGLC1	>sp|B9A064|IGLL5_HUMAN Immunoglobulin lambda-like polypeptide 5 OS=Homo sapiens GN=IGLL5 PE=2 SV=2;>sp|P0CG04|LAC1_HUMAN Ig lambda-1 chain C regions OS=Homo sapiens GN=IGLC1 PE=1 SV=1	2	12	5	5	9	8	8	8	8	8	8	8	9	8	9	9	8	8	5	8	8	3	3	3	3	3	3	3	3	4	3	3	4	3	3	3	3	3	3	3	3	3
Q14974;J3QR48	Q14974;J3QR48	2;2	2;2	2;2	Importin subunit beta-1	KPNB1	>sp|Q14974|IMB1_HUMAN Importin subunit beta-1 OS=Homo sapiens GN=KPNB1 PE=1 SV=2;>tr|J3QR48|J3QR48_HUMAN Importin subunit beta-1 (Fragment) OS=Homo sapiens GN=KPNB1 PE=4 SV=1	2	2	2	2	0	0	0	0	1	1	1	0	0	0	1	1	2	0	0	0	1	0	0	0	0	1	1	1	0	0	0	1	1	2	0	0	0	1	0	0	0	0
Q9UL03;Q9UL03-3;B3KQH5;G5E9X1;C9J0C6	Q9UL03;Q9UL03-3;B3KQH5;G5E9X1;C9J0C6	1;1;1;1;1	1;1;1;1;1	1;1;1;1;1	Integrator complex subunit 6	INTS6	>sp|Q9UL03|INT6_HUMAN Integrator complex subunit 6 OS=Homo sapiens GN=INTS6 PE=1 SV=1;>sp|Q9UL03-3|INT6_HUMAN Isoform 3 of Integrator complex subunit 6 OS=Homo sapiens GN=INTS6;>tr|B3KQH5|B3KQH5_HUMAN Integrator complex subunit 6 OS=Homo sapiens GN=INTS6 P	5	1	1	1	0	1	1	0	1	0	1	0	1	1	0	0	1	1	0	0	1	0	1	1	0	1	0	1	0	1	1	0	0	1	1	0	0	1	0	1	1	0
P11215;H3BN02;P20702;Q13349	P11215	5;1;1;1	5;1;1;1	5;1;1;1	Integrin alpha-M	ITGAM	>sp|P11215|ITAM_HUMAN Integrin alpha-M OS=Homo sapiens GN=ITGAM PE=1 SV=2	4	5	5	5	1	4	1	0	2	0	1	2	3	2	1	0	3	0	0	0	3	1	4	1	0	2	0	1	2	3	2	1	0	3	0	0	0	3	1	4	1	0
P19823;Q5T985;CON__Q9TRI1	P19823;Q5T985;CON__Q9TRI1	2;2;1	2;2;1	2;2;1	Inter-alpha-trypsin inhibitor heavy chain H2	ITIH2	>sp|P19823|ITIH2_HUMAN Inter-alpha-trypsin inhibitor heavy chain H2 OS=Homo sapiens GN=ITIH2 PE=1 SV=2;>tr|Q5T985|Q5T985_HUMAN Inter-alpha-trypsin inhibitor heavy chain H2 OS=Homo sapiens GN=ITIH2 PE=4 SV=1;>Q9TRI1 TREMBL:Q9TRI1 (Bos taurus) similar to int	3	2	2	2	0	0	0	0	0	0	0	0	1	0	1	2	2	0	2	0	1	0	0	0	0	0	0	0	0	1	0	1	2	2	0	2	0	1	0	0	0	0
P18510-3;P18510;P18510-2;P18510-4	P18510-3;P18510;P18510-2;P18510-4	1;1;1;1	1;1;1;1	1;1;1;1	Interleukin-1 receptor antagonist protein	IL1RN	>sp|P18510-3|IL1RA_HUMAN Isoform 3 of Interleukin-1 receptor antagonist protein OS=Homo sapiens GN=IL1RN;>sp|P18510|IL1RA_HUMAN Interleukin-1 receptor antagonist protein OS=Homo sapiens GN=IL1RN PE=1 SV=1;>sp|P18510-2|IL1RA_HUMAN Isoform 2 of Interleukin-1	4	1	1	1	0	0	0	1	1	0	1	1	0	1	0	0	0	0	0	0	0	0	0	0	1	1	0	1	1	0	1	0	0	0	0	0	0	0	0	0	0	1
Q9UHA7	Q9UHA7	1	1	1	Interleukin-36 alpha	IL36A	>sp|Q9UHA7|IL36A_HUMAN Interleukin-36 alpha OS=Homo sapiens GN=IL36A PE=1 SV=1	1	1	1	1	1	1	1	1	1	1	1	1	1	1	0	0	1	0	0	0	0	1	1	1	1	1	1	1	1	1	1	0	0	1	0	0	0	0	1	1	1	1
A8KAH5;P53990-4;P53990;P53990-3;P53990-2;J3KR23;H3BUI0;H3BMU1;H3BQF7	A8KAH5;P53990-4;P53990;P53990-3;P53990-2;J3KR23;H3BUI0;H3BMU1;H3BQF7	1;1;1;1;1;1;1;1;1	1;1;1;1;1;1;1;1;1	1;1;1;1;1;1;1;1;1	IST1 homolog	IST1	>tr|A8KAH5|A8KAH5_HUMAN IST1 homolog OS=Homo sapiens GN=IST1 PE=2 SV=1;>sp|P53990-4|IST1_HUMAN Isoform 4 of IST1 homolog OS=Homo sapiens GN=IST1;>sp|P53990|IST1_HUMAN IST1 homolog OS=Homo sapiens GN=IST1 PE=1 SV=1;>sp|P53990-3|IST1_HUMAN Isoform 3 of IST1	9	1	1	1	0	0	0	0	0	0	0	0	0	0	0	0	0	1	0	0	0	0	0	0	0	0	0	0	0	0	0	0	0	0	1	0	0	0	0	0	0	0
P06870;P06870-2;F8WAM8	P06870;P06870-2;F8WAM8	2;1;1	2;1;1	2;1;1	Kallikrein-1	KLK1	>sp|P06870|KLK1_HUMAN Kallikrein-1 OS=Homo sapiens GN=KLK1 PE=1 SV=2;>sp|P06870-2|KLK1_HUMAN Isoform 2 of Kallikrein-1 OS=Homo sapiens GN=KLK1;>tr|F8WAM8|F8WAM8_HUMAN Kallikrein-1 OS=Homo sapiens GN=KLK1 PE=2 SV=1	3	2	2	2	2	2	2	2	2	2	2	2	1	2	2	2	2	0	0	2	1	2	2	2	2	2	2	2	2	1	2	2	2	2	0	0	2	1	2	2	2	2
Q9UBX7-3;Q9UBX7;Q9UBX7-4;Q9UBX7-1;M0QZI8;M0QYW4;M0R151;M0QZV0	Q9UBX7-3;Q9UBX7;Q9UBX7-4;Q9UBX7-1;M0QZI8;M0QYW4;M0R151;M0QZV0	2;2;2;2;1;1;1;1	2;2;2;2;1;1;1;1	2;2;2;2;1;1;1;1	Kallikrein-11;Kallikrein-11 inactive chain 1;Kallikrein-11 inactive chain 2	KLK11	>sp|Q9UBX7-3|KLK11_HUMAN Isoform 3 of Kallikrein-11 OS=Homo sapiens GN=KLK11;>sp|Q9UBX7|KLK11_HUMAN Kallikrein-11 OS=Homo sapiens GN=KLK11 PE=1 SV=2;>sp|Q9UBX7-4|KLK11_HUMAN Isoform 4 of Kallikrein-11 OS=Homo sapiens GN=KLK11;>sp|Q9UBX7-1|KLK11_HUMAN Isofo	8	2	2	2	2	0	2	2	1	1	1	0	1	1	2	1	1	0	0	1	1	2	0	2	2	1	1	1	0	1	1	2	1	1	0	0	1	1	2	0	2	2
Q9UKR3	Q9UKR3	1	1	1	Kallikrein-13	KLK13	>sp|Q9UKR3|KLK13_HUMAN Kallikrein-13 OS=Homo sapiens GN=KLK13 PE=1 SV=1	1	1	1	1	0	0	0	1	0	1	1	1	1	1	0	0	0	0	0	0	0	0	0	0	1	0	1	1	1	1	1	0	0	0	0	0	0	0	0	0	0	1
CON__O76009;CON__Q6NTB9;O76009;CON__Q15323;CON__Q9UE12;Q15323;CON__Q14525;Q14525;CON__Q8IUT8;O76011	CON__O76009;CON__Q6NTB9;O76009;CON__Q15323;CON__Q9UE12;Q15323;CON__Q14525;Q14525;CON__Q8IUT8;O76011	4;4;4;3;3;3;3;3;2;2	4;4;4;3;3;3;3;3;2;2	3;3;3;2;2;2;2;2;1;1	Keratin, type I cuticular Ha3-I;Keratin, type I cuticular Ha1;Keratin, type I cuticular Ha3-II;Keratin, type I cuticular Ha4	KRT33A;KRT31;KRT33B;KRT34	>O76009 SWISS-PROT:O76009 Keratin, type I cuticular HA3-I (Hair keratin, type I HA3-I);>Q6NTB9 TREMBL:Q6NTB9 Type I hair keratin 3A - Homo sapiens (Human).;>sp|O76009|KT33A_HUMAN Keratin, type I cuticular Ha3-I OS=Homo sapiens GN=KRT33A PE=2 SV=2;>Q15323 S	10	4	4	3	1	0	4	0	0	0	0	0	0	0	0	1	0	0	0	0	0	1	0	4	0	0	0	0	0	0	0	0	1	0	0	0	0	0	0	0	3	0
CON__P13645;P13645;CON__P02535-1;CON__Q99456;Q99456;CON__Q7Z3Y7;CON__Q148H6;Q7Z3Y7;CON__Q7Z3Y8;Q7Z3Y8;CON__Q7Z3Z0;Q7Z3Z0;CON__P08730-1	CON__P13645;P13645	10;10;2;1;1;1;1;1;1;1;1;1;1	10;10;2;1;1;1;1;1;1;1;1;1;1	9;9;2;0;0;1;1;1;1;1;1;1;0	Keratin, type I cytoskeletal 10	KRT10	>P13645 SWISS-PROT:P13645 Tax_Id=9606 Gene_Symbol=KRT10 Keratin, type I cytoskeletal 10;>sp|P13645|K1C10_HUMAN Keratin, type I cytoskeletal 10 OS=Homo sapiens GN=KRT10 PE=1 SV=6	13	10	10	9	7	3	6	6	8	8	9	6	9	8	4	3	2	7	2	1	6	7	3	6	6	8	8	9	6	9	8	4	3	2	7	2	1	6	6	3	5	5
CON__P08779;P08779;CON__P02533;P02533;CON__A2A4G1;CON__P19012;P19012;CON__Q9QWL7;CON__Q04695;Q04695;CON__P19001;CON__P08727;P08727;K7EPJ9;C9JM50;F5GWP8;CON__Q6IFX2;A8MT21;B3KRA2;C9JTG5;K7EMS3	CON__P08779;P08779;CON__P02533;P02533;CON__A2A4G1;CON__P19012;P19012;CON__Q9QWL7;CON__Q04695;Q04695;CON__P19001;CON__P08727;P08727;K7EPJ9;C9JM50;F5GWP8;CON__Q6IFX2;A8MT21;B3KRA2;C9JTG5;K7EMS3	2;2;2;2;2;2;2;2;2;2;2;2;2;2;2;1;1;1;1;1;1	1;1;1;1;1;1;1;1;1;1;1;1;1;1;1;1;1;1;1;1;1	1;1;1;1;1;1;1;1;1;1;1;1;1;1;1;1;1;1;1;1;1	Keratin, type I cytoskeletal 16;Keratin, type I cytoskeletal 14;Keratin, type I cytoskeletal 15;Keratin, type I cytoskeletal 17;Keratin, type I cytoskeletal 19	KRT16;KRT14;KRT15;KRT17;KRT19;JUP	>P08779 SWISS-PROT:P08779 Tax_Id=9606 Gene_Symbol=KRT16 Keratin, type I cytoskeletal 16;>sp|P08779|K1C16_HUMAN Keratin, type I cytoskeletal 16 OS=Homo sapiens GN=KRT16 PE=1 SV=4;>P02533 SWISS-PROT:P02533 Tax_Id=9606 Gene_Symbol=KRT14 Keratin, type I cytosk	21	2	1	1	2	1	2	2	1	2	2	1	1	2	2	2	1	2	0	1	2	1	1	1	1	0	1	1	0	0	1	1	1	0	1	0	1	1	1	1	1	1
CON__P35527;P35527;K7EQQ3	CON__P35527;P35527;K7EQQ3	10;10;5	10;10;5	10;10;5	Keratin, type I cytoskeletal 9	KRT9	>P35527 SWISS-PROT:P35527 Tax_Id=9606 Gene_Symbol=KRT9 Keratin, type I cytoskeletal 9;>sp|P35527|K1C9_HUMAN Keratin, type I cytoskeletal 9 OS=Homo sapiens GN=KRT9 PE=1 SV=3;>tr|K7EQQ3|K7EQQ3_HUMAN Keratin, type I cytoskeletal 9 OS=Homo sapiens GN=KRT9 PE=3	3	10	10	10	7	4	5	6	3	2	6	5	4	4	6	1	3	4	5	6	4	7	4	5	6	3	2	6	5	4	4	6	1	3	4	5	6	4	7	4	5	6
CON__P78386;P78386;CON__Q14533;Q14533;CON__P78385;CON__Q6NT21;P78385;CON__O43790;O43790;CON__Q61726	CON__P78386;P78386;CON__Q14533;Q14533;CON__P78385;CON__Q6NT21;P78385;CON__O43790;O43790;CON__Q61726	2;2;2;2;2;2;2;2;2;2	2;2;2;2;2;2;2;2;2;2	1;1;1;1;1;1;1;1;1;1	Keratin, type II cuticular Hb5;Keratin, type II cuticular Hb1;Keratin, type II cuticular Hb3;Keratin, type II cuticular Hb6	KRT85;KRT81;KRT83;KRT86	>P78386 SWISS-PROT:P78386 Keratin, type II cuticular Hb5 (Hair keratin, type II Hb5) - Homo sapiens (Human).;>sp|P78386|KRT85_HUMAN Keratin, type II cuticular Hb5 OS=Homo sapiens GN=KRT85 PE=1 SV=1;>Q14533 SWISS-PROT:Q14533 Keratin, type II cuticular Hb1 (	10	2	2	1	1	0	2	0	0	0	0	0	0	0	0	0	0	0	0	0	0	1	0	2	0	0	0	0	0	0	0	0	0	0	0	0	0	0	1	0	1	0
CON__P04264;P04264;CON__Q7Z794;Q7Z794;CON__Q6NXH9;CON__Q9R0H5	CON__P04264;P04264	16;16;1;1;1;1	16;16;1;1;1;1	12;12;0;0;0;0	Keratin, type II cytoskeletal 1	KRT1	>P04264 SWISS-PROT:P04264 Tax_Id=9606 Gene_Symbol=KRT1 Keratin, type II cytoskeletal 1;>sp|P04264|K2C1_HUMAN Keratin, type II cytoskeletal 1 OS=Homo sapiens GN=KRT1 PE=1 SV=6	6	16	16	12	14	5	11	9	7	7	14	11	9	9	12	3	4	9	9	7	5	14	5	11	9	7	7	14	11	9	9	12	3	4	9	9	7	5	10	2	7	5
P35908;CON__P35908;CON__P13647;P13647;CON__Q6IFZ6;CON__O95678;O95678;CON__Q5XKE5;Q5XKE5;CON__Q3TTY5;CON__P12035;J3QST3;P12035;CON__P19013;P19013;CON__P07744;P05787-2;F5H8K9;CON__P05787;P05787;CON__Q9DCV7;F8VU64;F8W1U3;F8VUG2;H0YI76;H0YIN9;F8W0C6;F8VRG4	P35908;CON__P35908	14;13;2;2;2;2;2;2;2;1;1;1;1;1;1;1;1;1;1;1;1;1;1;1;1;1;1;1	13;12;2;2;1;2;2;2;2;1;1;1;1;1;1;1;1;1;1;1;1;1;1;1;1;1;1;1	10;9;0;0;0;0;0;0;0;0;0;0;0;0;0;0;0;0;0;0;0;0;0;0;0;0;0;0	Keratin, type II cytoskeletal 2 epidermal	KRT2	>sp|P35908|K22E_HUMAN Keratin, type II cytoskeletal 2 epidermal OS=Homo sapiens GN=KRT2 PE=1 SV=2;>P35908 SWISS-PROT:P35908 Tax_Id=9606 Gene_Symbol=KRT2 Keratin, type II cytoskeletal 2 epidermal	28	14	13	10	8	3	5	2	5	5	8	5	7	5	6	0	0	6	5	4	7	7	2	4	1	4	4	7	4	6	4	5	0	0	5	4	3	6	6	0	3	0
P04259;CON__P02538;CON__P04259;CON__P48668;P02538;P48668;CON__Q6IME9;CON__Q14CN4-1;Q14CN4;Q14CN4-2;Q14CN4-3;B4DXK4	P04259;CON__P02538;CON__P04259;CON__P48668;P02538;P48668	6;5;5;5;5;5;1;1;1;1;1;1	2;2;2;2;2;2;1;1;1;1;1;1	1;1;1;1;1;1;0;0;0;0;0;0	Keratin, type II cytoskeletal 6B;Keratin, type II cytoskeletal 6A;Keratin, type II cytoskeletal 6C	KRT6B;KRT6A;KRT6C	>sp|P04259|K2C6B_HUMAN Keratin, type II cytoskeletal 6B OS=Homo sapiens GN=KRT6B PE=1 SV=5;>P02538 SWISS-PROT:P02538 Tax_Id=9606 Gene_Symbol=KRT6A Keratin, type II cytoskeletal 6A;>P04259 SWISS-PROT:P04259 Tax_Id=9606 Gene_Symbol=KRT6B Keratin, type II cyt	12	6	2	1	2	2	2	3	3	3	4	2	4	4	2	0	0	3	2	2	5	0	0	0	1	0	0	0	0	0	1	0	0	0	1	0	0	2	0	0	0	1
CON__P60413;P60413	CON__P60413;P60413	1;1	1;1	1;1	Keratin-associated protein 10-12	KRTAP10-12	>P60413 SWISS-PROT:P60413 Tax_Id=9606 Gene_Symbol=KRTAP10-12 Keratin-associated protein 10-12;>sp|P60413|KR10C_HUMAN Keratin-associated protein 10-12 OS=Homo sapiens GN=KRTAP10-12 PE=1 SV=1	2	1	1	1	0	0	0	0	0	0	1	0	0	0	0	0	0	0	0	0	0	0	0	0	0	0	0	1	0	0	0	0	0	0	0	0	0	0	0	0	0	0
A8MXZ3;Q9BYP9-2;Q9BYQ4;A8MTY7;B5MDD6;Q9BYQ0;Q9BYQ3;I3NI30;Q9BYP9;Q9BYQ2	A8MXZ3;Q9BYP9-2;Q9BYQ4;A8MTY7;B5MDD6;Q9BYQ0;Q9BYQ3;I3NI30;Q9BYP9;Q9BYQ2	1;1;1;1;1;1;1;1;1;1	1;1;1;1;1;1;1;1;1;1	1;1;1;1;1;1;1;1;1;1	Keratin-associated protein 9-1;Keratin-associated protein 9-2;Keratin-associated protein 9-7;Keratin-associated protein 9-8;Keratin-associated protein 9-3;Keratin-associated protein 9-9;Keratin-associated protein 9-4	KRTAP9-1;KRTAP9-2;KRTAP9-7;KRTAP9-9;KRTAP9-8;KRTAP9-3;KRTAP9-4	>sp|A8MXZ3|KRA91_HUMAN Keratin-associated protein 9-1 OS=Homo sapiens GN=KRTAP9-1 PE=2 SV=1;>sp|Q9BYP9-2|KRA99_HUMAN Isoform 2 of Keratin-associated protein 9-9 OS=Homo sapiens GN=KRTAP9-9;>sp|Q9BYQ4|KRA92_HUMAN Keratin-associated protein 9-2 OS=Homo sapie	10	1	1	1	0	0	1	0	0	0	0	0	0	0	0	0	0	0	0	0	0	0	0	1	0	0	0	0	0	0	0	0	0	0	0	0	0	0	0	0	1	0
Q96L93-2;Q96L93;Q96L93-4;Q96L93-6;Q96L93-5;J3QSY7	Q96L93-2;Q96L93;Q96L93-4;Q96L93-6;Q96L93-5;J3QSY7	1;1;1;1;1;1	1;1;1;1;1;1	1;1;1;1;1;1	Kinesin-like protein KIF16B	KIF16B	>sp|Q96L93-2|KI16B_HUMAN Isoform 2 of Kinesin-like protein KIF16B OS=Homo sapiens GN=KIF16B;>sp|Q96L93|KI16B_HUMAN Kinesin-like protein KIF16B OS=Homo sapiens GN=KIF16B PE=1 SV=2;>sp|Q96L93-4|KI16B_HUMAN Isoform 3 of Kinesin-like protein KIF16B OS=Homo sap	6	1	1	1	0	0	0	1	0	0	0	0	1	0	0	0	0	0	0	0	0	0	0	0	1	0	0	0	0	1	0	0	0	0	0	0	0	0	0	0	0	1
P22079;F5H386;P22079-2;J3QSD8;J3KT11;H0Y3I2	P22079;F5H386;P22079-2	9;9;9;2;2;1	9;9;9;2;2;1	9;9;9;2;2;1	Lactoperoxidase	LPO	>sp|P22079|PERL_HUMAN Lactoperoxidase OS=Homo sapiens GN=LPO PE=1 SV=2;>tr|F5H386|F5H386_HUMAN Lactoperoxidase OS=Homo sapiens GN=LPO PE=2 SV=1;>sp|P22079-2|PERL_HUMAN Isoform 2 of Lactoperoxidase OS=Homo sapiens GN=LPO	6	9	9	9	6	6	6	3	6	7	5	3	5	6	8	4	4	0	1	4	3	6	6	6	3	6	7	5	3	5	6	8	4	4	0	1	4	3	6	6	6	3
P02788;E7ER44;E7EQB2;P02788-2;C9JCF5;C9J0S5	P02788;E7ER44;E7EQB2;P02788-2	60;60;59;58;10;8	60;60;59;58;10;8	58;58;57;56;10;8	Lactotransferrin;Kaliocin-1;Lactoferroxin-A;Lactoferroxin-B;Lactoferroxin-C	LTF	>sp|P02788|TRFL_HUMAN Lactotransferrin OS=Homo sapiens GN=LTF PE=1 SV=6;>tr|E7ER44|E7ER44_HUMAN Kaliocin-1 OS=Homo sapiens GN=LTF PE=2 SV=1;>tr|E7EQB2|E7EQB2_HUMAN Kaliocin-1 (Fragment) OS=Homo sapiens GN=LTF PE=2 SV=1;>sp|P02788-2|TRFL_HUMAN Isoform Delta	6	60	60	58	46	55	51	22	53	48	51	58	55	47	38	37	45	46	17	36	45	46	55	51	22	53	48	51	58	55	47	38	37	45	46	17	36	45	44	53	49	20
P30740;B4DNT0;O75830;P50453;P50452;P50452-2;C9J7N5;H7BXK7	P30740;B4DNT0	9;6;1;1;1;1;1;1	9;6;1;1;1;1;1;1	9;6;1;1;1;1;1;1	Leukocyte elastase inhibitor	SERPINB1	>sp|P30740|ILEU_HUMAN Leukocyte elastase inhibitor OS=Homo sapiens GN=SERPINB1 PE=1 SV=1;>tr|B4DNT0|B4DNT0_HUMAN Leukocyte elastase inhibitor OS=Homo sapiens GN=SERPINB1 PE=2 SV=1	8	9	9	9	8	9	8	7	7	7	7	3	7	7	8	6	8	0	0	4	0	8	9	8	7	7	7	7	3	7	7	8	6	8	0	0	4	0	8	9	8	7
P09960;P09960-4;P09960-2;P09960-3;B4DEH5	P09960;P09960-4;P09960-2;P09960-3	17;14;12;9;3	17;14;12;9;3	17;14;12;9;3	Leukotriene A-4 hydrolase	LTA4H	>sp|P09960|LKHA4_HUMAN Leukotriene A-4 hydrolase OS=Homo sapiens GN=LTA4H PE=1 SV=2;>sp|P09960-4|LKHA4_HUMAN Isoform 4 of Leukotriene A-4 hydrolase OS=Homo sapiens GN=LTA4H;>sp|P09960-2|LKHA4_HUMAN Isoform 2 of Leukotriene A-4 hydrolase OS=Homo sapiens GN=	5	17	17	17	9	5	9	7	16	11	14	0	3	1	9	9	13	10	6	0	16	9	5	9	7	16	11	14	0	3	1	9	9	13	10	6	0	16	9	5	9	7
P31025;Q5VSP4	P31025;Q5VSP4	4;2	4;2	4;2	Lipocalin-1;Putative lipocalin 1-like protein 1	LCN1;LCN1P1	>sp|P31025|LCN1_HUMAN Lipocalin-1 OS=Homo sapiens GN=LCN1 PE=1 SV=1;>sp|Q5VSP4|LC1L1_HUMAN Putative lipocalin 1-like protein 1 OS=Homo sapiens GN=LCN1P1 PE=5 SV=1	2	4	4	4	1	3	2	1	3	2	1	2	1	4	1	0	1	1	1	0	1	1	3	2	1	3	2	1	2	1	4	1	0	1	1	1	0	1	1	3	2	1
P23141-2;P23141;E9PAU8;Q9UKY3;Q9UKY3-2	P23141-2;P23141;E9PAU8;Q9UKY3;Q9UKY3-2	1;1;1;1;1	1;1;1;1;1	1;1;1;1;1	Liver carboxylesterase 1;Putative inactive carboxylesterase 4	CES1;CES1P1	>sp|P23141-2|EST1_HUMAN Isoform 2 of Liver carboxylesterase 1 OS=Homo sapiens GN=CES1;>sp|P23141|EST1_HUMAN Liver carboxylesterase 1 OS=Homo sapiens GN=CES1 PE=1 SV=2;>tr|E9PAU8|E9PAU8_HUMAN Liver carboxylesterase 1 OS=Homo sapiens GN=CES1 PE=2 SV=1;>sp|Q9	5	1	1	1	0	0	0	1	1	0	0	0	0	1	0	0	0	0	0	1	0	0	0	0	1	1	0	0	0	0	1	0	0	0	0	0	1	0	0	0	0	1
P00338-3;P00338;F5H308;P00338-4;P00338-2;P00338-5;Q6ZMR3;F5GXY2;F5GYU2;F5GXH2;F5H6W8;F5H5J4;F5GZQ4;F5GXU1;F5GWW2;F5GXC7;F5H8H6;P07864;F5H245;G3XAP5;F5H155;F5H5G7	P00338-3;P00338;F5H308;P00338-4;P00338-2;P00338-5	10;10;10;9;5;5;3;3;3;3;2;2;2;2;2;2;2;1;1;1;1;1	10;10;10;9;5;5;3;3;3;3;2;2;2;2;2;2;2;1;1;1;1;1	9;9;9;8;4;4;2;3;3;3;2;2;2;2;2;2;2;0;0;0;0;0	L-lactate dehydrogenase A chain;L-lactate dehydrogenase	LDHA	>sp|P00338-3|LDHA_HUMAN Isoform 3 of L-lactate dehydrogenase A chain OS=Homo sapiens GN=LDHA;>sp|P00338|LDHA_HUMAN L-lactate dehydrogenase A chain OS=Homo sapiens GN=LDHA PE=1 SV=2;>tr|F5H308|F5H308_HUMAN L-lactate dehydrogenase OS=Homo sapiens GN=LDHA PE=	22	10	10	9	7	7	8	7	9	7	7	3	7	6	7	6	8	6	4	1	9	7	7	8	7	9	7	7	3	7	6	7	6	8	6	4	1	9	6	6	7	6
P07195;A8MW50;C9J7H8;F5H793	P07195;A8MW50	6;3;2;2	5;2;2;2	5;2;2;2	L-lactate dehydrogenase B chain;L-lactate dehydrogenase	LDHB	>sp|P07195|LDHB_HUMAN L-lactate dehydrogenase B chain OS=Homo sapiens GN=LDHB PE=1 SV=2;>tr|A8MW50|A8MW50_HUMAN L-lactate dehydrogenase (Fragment) OS=Homo sapiens GN=LDHB PE=2 SV=1	4	6	5	5	4	5	5	4	5	4	5	1	2	2	3	3	3	4	4	0	6	3	4	4	3	4	3	4	1	1	1	2	2	2	4	3	0	5	3	4	4	3
P61626;F8VV32	P61626;F8VV32	6;4	6;4	6;4	Lysozyme C	LYZ	>sp|P61626|LYSC_HUMAN Lysozyme C OS=Homo sapiens GN=LYZ PE=1 SV=1;>tr|F8VV32|F8VV32_HUMAN Lysozyme C OS=Homo sapiens GN=LYZ PE=2 SV=1	2	6	6	6	3	3	3	3	2	4	4	1	3	2	5	5	3	2	2	5	3	3	3	3	3	2	4	4	1	3	2	5	5	3	2	2	5	3	3	3	3	3
P14174	P14174	3	3	3	Macrophage migration inhibitory factor	MIF	>sp|P14174|MIF_HUMAN Macrophage migration inhibitory factor OS=Homo sapiens GN=MIF PE=1 SV=4	1	3	3	3	3	2	2	2	2	2	2	1	2	2	2	2	1	1	1	1	2	3	2	2	2	2	2	2	1	2	2	2	2	1	1	1	1	2	3	2	2	2
P40121;P40121-2;B4DU58;H7C0X8	P40121;P40121-2;B4DU58;H7C0X8	1;1;1;1	1;1;1;1	1;1;1;1	Macrophage-capping protein	CAPG	>sp|P40121|CAPG_HUMAN Macrophage-capping protein OS=Homo sapiens GN=CAPG PE=1 SV=2;>sp|P40121-2|CAPG_HUMAN Isoform 2 of Macrophage-capping protein OS=Homo sapiens GN=CAPG;>tr|B4DU58|B4DU58_HUMAN Macrophage-capping protein OS=Homo sapiens GN=CAPG PE=2 SV=1;	4	1	1	1	1	1	1	1	1	1	1	1	1	1	1	0	1	0	0	0	1	1	1	1	1	1	1	1	1	1	1	1	0	1	0	0	0	1	1	1	1	1
P40925-3;P40925;P40925-2;C9JF79;B9A041;C9JRL4	P40925-3;P40925;P40925-2;C9JF79;B9A041;C9JRL4	1;1;1;1;1;1	1;1;1;1;1;1	1;1;1;1;1;1	Malate dehydrogenase, cytoplasmic;Malate dehydrogenase	MDH1	>sp|P40925-3|MDHC_HUMAN Isoform 3 of Malate dehydrogenase, cytoplasmic OS=Homo sapiens GN=MDH1;>sp|P40925|MDHC_HUMAN Malate dehydrogenase, cytoplasmic OS=Homo sapiens GN=MDH1 PE=1 SV=4;>sp|P40925-2|MDHC_HUMAN Isoform 2 of Malate dehydrogenase, cytoplasmic	6	1	1	1	1	1	1	1	1	1	0	0	0	0	1	1	1	0	0	0	1	1	1	1	1	1	1	0	0	0	0	1	1	1	0	0	0	1	1	1	1	1
Q6TCH8	Q6TCH8	1	1	1	Malic enzyme	ME3	>tr|Q6TCH8|Q6TCH8_HUMAN Malic enzyme OS=Homo sapiens GN=ME3 PE=2 SV=1	1	1	1	1	1	1	1	1	1	1	1	0	1	0	1	1	1	1	1	1	1	1	1	1	1	1	1	1	0	1	0	1	1	1	1	1	1	1	1	1	1	1
P14780	P14780	4	4	4	Matrix metalloproteinase-9;67 kDa matrix metalloproteinase-9;82 kDa matrix metalloproteinase-9	MMP9	>sp|P14780|MMP9_HUMAN Matrix metalloproteinase-9 OS=Homo sapiens GN=MMP9 PE=1 SV=3	1	4	4	4	2	3	2	1	3	3	3	1	4	2	4	4	4	1	1	2	4	2	3	2	1	3	3	3	1	4	2	4	4	4	1	1	2	4	2	3	2	1
P01033;Q5H9A7;Q5H9B5;Q5H9B4;B4DJK3;H0Y789	P01033;Q5H9A7;Q5H9B5;Q5H9B4	4;4;3;2;1;1	4;4;3;2;1;1	4;4;3;2;1;1	Metalloproteinase inhibitor 1	TIMP1	>sp|P01033|TIMP1_HUMAN Metalloproteinase inhibitor 1 OS=Homo sapiens GN=TIMP1 PE=1 SV=1;>tr|Q5H9A7|Q5H9A7_HUMAN Metalloproteinase inhibitor 1 OS=Homo sapiens GN=TIMP1 PE=2 SV=1;>tr|Q5H9B5|Q5H9B5_HUMAN Metalloproteinase inhibitor 1 OS=Homo sapiens GN=TIMP1	6	4	4	4	4	1	4	2	2	3	3	1	2	2	2	1	1	0	0	3	1	4	1	4	2	2	3	3	1	2	2	2	1	1	0	0	3	1	4	1	4	2
P26038;A7YIJ8;P15311;P35241;E7EQR4;F5H1A7	P26038;A7YIJ8;P15311;P35241;E7EQR4;F5H1A7	4;2;2;2;2;2	4;2;2;2;2;2	4;2;2;2;2;2	Moesin;Ezrin;Radixin	MSN;RDX;EZR	>sp|P26038|MOES_HUMAN Moesin OS=Homo sapiens GN=MSN PE=1 SV=3;>tr|A7YIJ8|A7YIJ8_HUMAN Radixin OS=Homo sapiens GN=RDX PE=2 SV=1;>sp|P15311|EZRI_HUMAN Ezrin OS=Homo sapiens GN=EZR PE=1 SV=4;>sp|P35241|RADI_HUMAN Radixin OS=Homo sapiens GN=RDX PE=1 SV=1;>tr|E	6	4	4	4	2	3	1	3	3	1	3	1	3	2	1	1	1	0	0	1	3	2	3	1	3	3	1	3	1	3	2	1	1	1	0	0	1	3	2	3	1	3
P08571;D6RFL4	P08571;D6RFL4	4;3	4;3	4;3	Monocyte differentiation antigen CD14;Monocyte differentiation antigen CD14, urinary form;Monocyte differentiation antigen CD14, membrane-bound form	CD14	>sp|P08571|CD14_HUMAN Monocyte differentiation antigen CD14 OS=Homo sapiens GN=CD14 PE=1 SV=2;>tr|D6RFL4|D6RFL4_HUMAN Monocyte differentiation antigen CD14, urinary form (Fragment) OS=Homo sapiens GN=CD14 PE=2 SV=1	2	4	4	4	2	1	3	1	2	4	3	0	3	1	3	2	0	0	0	2	4	2	1	3	1	2	4	3	0	3	1	3	2	0	0	0	2	4	2	1	3	1
O43193;O43193-2	O43193;O43193-2	1;1	1;1	1;1	Motilin receptor	MLNR	>sp|O43193|MTLR_HUMAN Motilin receptor OS=Homo sapiens GN=MLNR PE=2 SV=1;>sp|O43193-2|MTLR_HUMAN Isoform B of Motilin receptor OS=Homo sapiens GN=MLNR	2	1	1	1	0	0	0	0	0	0	0	0	0	1	0	0	0	0	0	0	0	0	0	0	0	0	0	0	0	0	1	0	0	0	0	0	0	0	0	0	0	0
Q5SQA0;Q5SSG8-2;Q5SSG8;Q5SSG8-3	Q5SQA0;Q5SSG8-2;Q5SSG8;Q5SSG8-3	2;2;2;2	2;2;2;2	2;2;2;2	Mucin-21	C6orf205;MUC21	>tr|Q5SQA0|Q5SQA0_HUMAN Uncharacterized protein OS=Homo sapiens PE=2 SV=1;>sp|Q5SSG8-2|MUC21_HUMAN Isoform 2 of Mucin-21 OS=Homo sapiens GN=MUC21;>sp|Q5SSG8|MUC21_HUMAN Mucin-21 OS=Homo sapiens GN=MUC21 PE=1 SV=2;>sp|Q5SSG8-3|MUC21_HUMAN Isoform 3 of Mucin	4	2	2	2	2	1	2	2	1	2	2	1	2	2	1	2	1	0	0	2	0	2	1	2	2	1	2	2	1	2	2	1	2	1	0	0	2	0	2	1	2	2
Q9HC84;E9PBJ0;P98088;Q02817;E7EUV1;E9PJ98;E9PGF7;H0YDX8	Q9HC84;E9PBJ0	106;105;5;1;1;1;1;1	106;105;5;1;1;1;1;1	106;105;5;1;1;1;1;1	Mucin-5B	MUC5B	>sp|Q9HC84|MUC5B_HUMAN Mucin-5B OS=Homo sapiens GN=MUC5B PE=1 SV=3;>tr|E9PBJ0|E9PBJ0_HUMAN Mucin-5B OS=Homo sapiens GN=MUC5B PE=2 SV=1	8	106	106	106	99	88	96	89	86	86	86	73	89	88	93	84	67	32	12	93	67	99	88	96	89	86	86	86	73	89	88	93	84	67	32	12	93	67	99	88	96	89
Q8TAX7;D6RHX1	Q8TAX7	5;2	5;2	5;2	Mucin-7	MUC7	>sp|Q8TAX7|MUC7_HUMAN Mucin-7 OS=Homo sapiens GN=MUC7 PE=1 SV=2	2	5	5	5	2	5	3	5	3	5	5	2	3	4	3	4	4	2	1	4	3	2	5	3	5	3	5	5	2	3	4	3	4	4	2	1	4	3	2	5	3	5
P24158	P24158	3	3	3	Myeloblastin	PRTN3	>sp|P24158|PRTN3_HUMAN Myeloblastin OS=Homo sapiens GN=PRTN3 PE=1 SV=3	1	3	3	3	3	3	2	1	2	3	3	2	3	2	2	2	3	3	2	1	3	3	3	2	1	2	3	3	2	3	2	2	2	3	3	2	1	3	3	3	2	1
P05164-3;P05164;P05164-2;J3QSF7;P11678	P05164-3;P05164;P05164-2	34;34;34;5;2	34;34;34;5;2	34;34;34;5;2	Myeloperoxidase;Myeloperoxidase;89 kDa myeloperoxidase;84 kDa myeloperoxidase;Myeloperoxidase light chain;Myeloperoxidase heavy chain	MPO	>sp|P05164-3|PERM_HUMAN Isoform H7 of Myeloperoxidase OS=Homo sapiens GN=MPO;>sp|P05164|PERM_HUMAN Myeloperoxidase OS=Homo sapiens GN=MPO PE=1 SV=1;>sp|P05164-2|PERM_HUMAN Isoform H14 of Myeloperoxidase OS=Homo sapiens GN=MPO	5	34	34	34	26	33	29	7	31	28	26	32	31	29	25	15	25	27	22	11	29	26	33	29	7	31	28	26	32	31	29	25	15	25	27	22	11	29	26	33	29	7
B7Z6Z4;G3V1V0;G8JLA2;J3KND3;P60660;P60660-2;F8W1R7;F8VPF3;F8VZV5;P14649;F8W180;F8W1I5;G3V1Y7;F8VZU9;H0YI43;F8VXL3	B7Z6Z4;G3V1V0;G8JLA2;J3KND3;P60660;P60660-2;F8W1R7;F8VPF3;F8VZV5;P14649;F8W180;F8W1I5;G3V1Y7;F8VZU9	4;4;4;4;4;4;4;4;3;2;2;2;2;2;1;1	4;4;4;4;4;4;4;4;3;2;2;2;2;2;1;1	4;4;4;4;4;4;4;4;3;2;2;2;2;2;1;1	Myosin light polypeptide 6;Myosin light chain 6B	MYL6;MYL6B	>tr|B7Z6Z4|B7Z6Z4_HUMAN Myosin light polypeptide 6 OS=Homo sapiens GN=MYL6 PE=2 SV=1;>tr|G3V1V0|G3V1V0_HUMAN Myosin light polypeptide 6 OS=Homo sapiens GN=MYL6 PE=4 SV=1;>tr|G8JLA2|G8JLA2_HUMAN Myosin light polypeptide 6 OS=Homo sapiens GN=MYL6 PE=2 SV=1;>	16	4	4	4	1	2	2	0	3	2	3	0	3	3	1	1	1	2	3	0	4	1	2	2	0	3	2	3	0	3	3	1	1	1	2	3	0	4	1	2	2	0
P35579;P35579-2;P35749-2;P35749;P35749-3;P35749-4;Q5BKV1;G8JLL9;Q7Z406-2;F2Z2U8;P35580-4;Q7Z406-6;P35580-3;Q7Z406;F8W6L6;P35580-2;P35580;B1AH99;Q7Z406-4;Q7Z406-5;M0QY43	P35579;P35579-2	46;35;4;4;4;4;4;2;2;2;2;2;2;2;2;2;2;2;1;1;1	46;35;4;4;4;4;4;2;2;2;2;2;2;2;2;2;2;2;1;1;1	46;35;4;4;4;4;4;2;2;2;2;2;2;2;2;2;2;2;1;1;1	Myosin-9	MYH9	>sp|P35579|MYH9_HUMAN Myosin-9 OS=Homo sapiens GN=MYH9 PE=1 SV=4;>sp|P35579-2|MYH9_HUMAN Isoform 2 of Myosin-9 OS=Homo sapiens GN=MYH9	21	46	46	46	4	13	8	1	20	6	10	0	10	16	4	6	13	4	23	1	42	4	13	8	1	20	6	10	0	10	16	4	6	13	4	23	1	42	4	13	8	1
P28331-2;P28331;P28331-4;C9JPQ5	P28331-2;P28331;P28331-4;C9JPQ5	1;1;1;1	1;1;1;1	1;1;1;1	NADH-ubiquinone oxidoreductase 75 kDa subunit, mitochondrial	NDUFS1	>sp|P28331-2|NDUS1_HUMAN Isoform 2 of NADH-ubiquinone oxidoreductase 75 kDa subunit, mitochondrial OS=Homo sapiens GN=NDUFS1;>sp|P28331|NDUS1_HUMAN NADH-ubiquinone oxidoreductase 75 kDa subunit, mitochondrial OS=Homo sapiens GN=NDUFS1 PE=1 SV=3;>sp|P28331-	4	1	1	1	0	0	0	0	0	0	1	0	0	0	1	1	0	0	0	0	1	0	0	0	0	0	0	1	0	0	0	1	1	0	0	0	0	1	0	0	0	0
Q92823-5;Q92823;F8W775;Q92823-2;Q92823-6;Q92823-4;C9JYY6;Q92823-3	Q92823-5;Q92823;F8W775;Q92823-2;Q92823-6;Q92823-4;C9JYY6;Q92823-3	1;1;1;1;1;1;1;1	1;1;1;1;1;1;1;1	1;1;1;1;1;1;1;1	Neuronal cell adhesion molecule	NRCAM	>sp|Q92823-5|NRCAM_HUMAN Isoform 5 of Neuronal cell adhesion molecule OS=Homo sapiens GN=NRCAM;>sp|Q92823|NRCAM_HUMAN Neuronal cell adhesion molecule OS=Homo sapiens GN=NRCAM PE=1 SV=3;>tr|F8W775|F8W775_HUMAN Neuronal cell adhesion molecule OS=Homo sapiens	8	1	1	1	0	1	0	0	0	0	0	0	0	0	0	0	0	0	1	0	1	0	1	0	0	0	0	0	0	0	0	0	0	0	0	1	0	1	0	1	0	0
Q14697-2;Q14697;E9PKU7;F5H6X6	Q14697-2;Q14697;E9PKU7;F5H6X6	2;2;2;2	2;2;2;2	2;2;2;2	Neutral alpha-glucosidase AB	GANAB	>sp|Q14697-2|GANAB_HUMAN Isoform 2 of Neutral alpha-glucosidase AB OS=Homo sapiens GN=GANAB;>sp|Q14697|GANAB_HUMAN Neutral alpha-glucosidase AB OS=Homo sapiens GN=GANAB PE=1 SV=3;>tr|E9PKU7|E9PKU7_HUMAN Neutral alpha-glucosidase AB OS=Homo sapiens GN=GANAB	4	2	2	2	1	1	2	1	2	2	2	1	2	2	0	1	1	0	0	0	1	1	1	2	1	2	2	2	1	2	2	0	1	1	0	0	0	1	1	1	2	1
P22894	P22894	1	1	1	Neutrophil collagenase	MMP8	>sp|P22894|MMP8_HUMAN Neutrophil collagenase OS=Homo sapiens GN=MMP8 PE=1 SV=1	1	1	1	1	0	1	0	0	1	0	1	0	1	1	0	1	1	1	0	0	1	0	1	0	0	1	0	1	0	1	1	0	1	1	1	0	0	1	0	1	0	0
P59666;P59665	P59666;P59665	5;4	5;4	5;4	Neutrophil defensin 3;HP 3-56;Neutrophil defensin 2;Neutrophil defensin 1;HP 1-56;Neutrophil defensin 2	DEFA3;DEFA1	>sp|P59666|DEF3_HUMAN Neutrophil defensin 3 OS=Homo sapiens GN=DEFA3 PE=1 SV=1;>sp|P59665|DEF1_HUMAN Neutrophil defensin 1 OS=Homo sapiens GN=DEFA1 PE=1 SV=1	2	5	5	5	5	5	4	4	5	4	5	5	5	4	5	4	4	3	5	2	5	5	5	4	4	5	4	5	5	5	4	5	4	4	3	5	2	5	5	5	4	4
P08246	P08246	8	8	8	Neutrophil elastase	ELANE	>sp|P08246|ELNE_HUMAN Neutrophil elastase OS=Homo sapiens GN=ELANE PE=1 SV=1	1	8	8	8	0	8	2	1	7	0	5	7	6	4	2	2	6	7	5	0	5	0	8	2	1	7	0	5	7	6	4	2	2	6	7	5	0	5	0	8	2	1
P43490;Q5SYT8;F5H246	P43490;Q5SYT8;F5H246	2;2;1	2;2;1	2;2;1	Nicotinamide phosphoribosyltransferase	NAMPT;RP11-92J19.4;NAMPTL	>sp|P43490|NAMPT_HUMAN Nicotinamide phosphoribosyltransferase OS=Homo sapiens GN=NAMPT PE=1 SV=1;>tr|Q5SYT8|Q5SYT8_HUMAN Protein NAMPTL (Fragment) OS=Homo sapiens GN=NAMPTL PE=2 SV=1;>tr|F5H246|F5H246_HUMAN Protein NAMPTL OS=Homo sapiens GN=NAMPTL PE=2 SV=	3	2	2	2	1	0	1	1	2	1	1	0	1	0	0	0	0	0	0	0	0	1	0	1	1	2	1	1	0	1	0	0	0	0	0	0	0	0	1	0	1	1
Q6UX06	Q6UX06	3	3	3	Olfactomedin-4	OLFM4	>sp|Q6UX06|OLFM4_HUMAN Olfactomedin-4 OS=Homo sapiens GN=OLFM4 PE=1 SV=1	1	3	3	3	0	3	0	0	1	0	1	1	3	2	1	0	2	0	0	0	3	0	3	0	0	1	0	1	1	3	2	1	0	2	0	0	0	3	0	3	0	0
Q8NGL3	Q8NGL3	1	1	1	Olfactory receptor 5D14	OR5D14	>sp|Q8NGL3|OR5DE_HUMAN Olfactory receptor 5D14 OS=Homo sapiens GN=OR5D14 PE=2 SV=1	1	1	1	1	0	0	0	0	0	1	0	0	0	0	0	0	0	0	0	0	0	0	0	0	0	0	1	0	0	0	0	0	0	0	0	0	0	0	0	0	0	0
Q86UD1;E9PJ29	Q86UD1;E9PJ29	1;1	1;1	1;1	Out at first protein homolog	OAF	>sp|Q86UD1|OAF_HUMAN Out at first protein homolog OS=Homo sapiens GN=OAF PE=2 SV=1;>tr|E9PJ29|E9PJ29_HUMAN Out at first protein homolog OS=Homo sapiens GN=OAF PE=2 SV=1	2	1	1	1	0	0	1	0	1	0	0	0	0	1	1	0	0	0	0	0	0	0	0	1	0	1	0	0	0	0	1	1	0	0	0	0	0	0	0	0	1	0
O75594	O75594	1	1	1	Peptidoglycan recognition protein 1	PGLYRP1	>sp|O75594|PGRP1_HUMAN Peptidoglycan recognition protein 1 OS=Homo sapiens GN=PGLYRP1 PE=1 SV=1	1	1	1	1	1	1	0	0	1	1	1	1	1	0	1	1	1	0	1	0	1	1	1	0	0	1	1	1	1	1	0	1	1	1	0	1	0	1	1	1	0	0
P62937;C9J5S7;F8WE65;Q567Q0;E5RIZ5	P62937;C9J5S7;F8WE65	3;2;2;1;1	3;2;2;1;1	3;2;2;1;1	Peptidyl-prolyl cis-trans isomerase A;Peptidyl-prolyl cis-trans isomerase	PPIA	>sp|P62937|PPIA_HUMAN Peptidyl-prolyl cis-trans isomerase A OS=Homo sapiens GN=PPIA PE=1 SV=2;>tr|C9J5S7|C9J5S7_HUMAN Peptidyl-prolyl cis-trans isomerase OS=Homo sapiens GN=PPIA PE=2 SV=1;>tr|F8WE65|F8WE65_HUMAN Peptidyl-prolyl cis-trans isomerase OS=Homo	5	3	3	3	3	3	3	2	3	3	3	3	3	3	2	2	3	3	1	1	2	3	3	3	2	3	3	3	3	3	3	2	2	3	3	1	1	2	3	3	3	2
O60664;O60664-3;K7EQF4;K7ERZ3;O60664-2	O60664;O60664-3;K7EQF4;K7ERZ3;O60664-2	1;1;1;1;1	1;1;1;1;1	1;1;1;1;1	Perilipin-3	PLIN3	>sp|O60664|PLIN3_HUMAN Perilipin-3 OS=Homo sapiens GN=PLIN3 PE=1 SV=3;>sp|O60664-3|PLIN3_HUMAN Isoform 3 of Perilipin-3 OS=Homo sapiens GN=PLIN3;>tr|K7EQF4|K7EQF4_HUMAN Perilipin-3 OS=Homo sapiens GN=PLIN3 PE=4 SV=1;>tr|K7ERZ3|K7ERZ3_HUMAN Perilipin-3 (Fra	5	1	1	1	0	0	0	0	0	0	1	0	0	0	0	0	0	0	0	0	0	0	0	0	0	0	0	1	0	0	0	0	0	0	0	0	0	0	0	0	0	0
Q06830;Q13162;H7C3T4	Q06830	3;1;1	2;1;1	2;1;1	Peroxiredoxin-1	PRDX1	>sp|Q06830|PRDX1_HUMAN Peroxiredoxin-1 OS=Homo sapiens GN=PRDX1 PE=1 SV=1	3	3	2	2	2	2	2	2	2	2	2	2	2	3	1	2	2	2	1	2	2	1	1	1	1	1	1	1	1	1	2	1	1	1	1	1	1	1	1	1	1	1
P32119;A6NIW5;P32119-2	P32119;A6NIW5	3;2;1	3;2;1	2;2;1	Peroxiredoxin-2	PRDX2	>sp|P32119|PRDX2_HUMAN Peroxiredoxin-2 OS=Homo sapiens GN=PRDX2 PE=1 SV=5;>tr|A6NIW5|A6NIW5_HUMAN Peroxiredoxin 2, isoform CRA_a OS=Homo sapiens GN=PRDX2 PE=4 SV=2	3	3	3	2	2	3	2	1	3	2	3	1	3	2	0	2	1	3	2	2	2	2	3	2	1	3	2	3	1	3	2	0	2	1	3	2	2	2	1	2	1	0
P30041	P30041	3	3	3	Peroxiredoxin-6	PRDX6	>sp|P30041|PRDX6_HUMAN Peroxiredoxin-6 OS=Homo sapiens GN=PRDX6 PE=1 SV=3	1	3	3	3	2	3	3	3	3	3	3	1	3	2	3	1	3	1	0	1	1	2	3	3	3	3	3	3	1	3	2	3	1	3	1	0	1	1	2	3	3	3
Q70Z35;Q70Z35-2;Q70Z35-3	Q70Z35;Q70Z35-2;Q70Z35-3	1;1;1	1;1;1	1;1;1	Phosphatidylinositol 3,4,5-trisphosphate-dependent Rac exchanger 2 protein	PREX2	>sp|Q70Z35|PREX2_HUMAN Phosphatidylinositol 3,4,5-trisphosphate-dependent Rac exchanger 2 protein OS=Homo sapiens GN=PREX2 PE=2 SV=1;>sp|Q70Z35-2|PREX2_HUMAN Isoform 2 of Phosphatidylinositol 3,4,5-trisphosphate-dependent Rac exchanger 2 protein OS=Homo sa	3	1	1	1	0	0	0	0	0	0	0	0	0	0	0	0	0	0	0	0	1	0	0	0	0	0	0	0	0	0	0	0	0	0	0	0	0	1	0	0	0	0
Q96G03;E7ENQ8;F5H6V2;E9PD70;B4E0G8	Q96G03;E7ENQ8	6;4;2;2;1	6;4;2;2;1	6;4;2;2;1	Phosphoglucomutase-2	PGM2	>sp|Q96G03|PGM2_HUMAN Phosphoglucomutase-2 OS=Homo sapiens GN=PGM2 PE=1 SV=4;>tr|E7ENQ8|E7ENQ8_HUMAN Phosphoglucomutase-2 OS=Homo sapiens GN=PGM2 PE=4 SV=1	5	6	6	6	2	0	3	3	3	1	2	0	0	0	1	2	4	3	0	0	3	2	0	3	3	3	1	2	0	0	0	1	2	4	3	0	0	3	2	0	3	3
P00558;B7Z7A9;P07205;E7ERH5	P00558;B7Z7A9	6;6;1;1	6;6;1;1	6;6;1;1	Phosphoglycerate kinase 1;Phosphoglycerate kinase	PGK1	>sp|P00558|PGK1_HUMAN Phosphoglycerate kinase 1 OS=Homo sapiens GN=PGK1 PE=1 SV=3;>tr|B7Z7A9|B7Z7A9_HUMAN Phosphoglycerate kinase OS=Homo sapiens GN=PGK1 PE=2 SV=1	4	6	6	6	4	4	5	5	6	5	5	4	5	3	4	6	6	1	2	1	5	4	4	5	5	6	5	5	4	5	3	4	6	6	1	2	1	5	4	4	5	5
P18669;P15259;Q8N0Y7	P18669;P15259	4;4;1	4;4;1	4;4;1	Phosphoglycerate mutase 1;Phosphoglycerate mutase 2	PGAM1;PGAM2	>sp|P18669|PGAM1_HUMAN Phosphoglycerate mutase 1 OS=Homo sapiens GN=PGAM1 PE=1 SV=2;>sp|P15259|PGAM2_HUMAN Phosphoglycerate mutase 2 OS=Homo sapiens GN=PGAM2 PE=1 SV=3	3	4	4	4	2	3	1	3	2	2	3	1	2	1	3	4	3	2	2	0	3	2	3	1	3	2	2	3	1	2	1	3	4	3	2	2	0	3	2	3	1	3
Q6P4A8	Q6P4A8	1	1	1	Phospholipase B-like 1	PLBD1	>sp|Q6P4A8|PLBL1_HUMAN Phospholipase B-like 1 OS=Homo sapiens GN=PLBD1 PE=1 SV=2	1	1	1	1	1	1	1	0	1	0	1	0	1	0	1	1	0	0	0	1	1	1	1	1	0	1	0	1	0	1	0	1	1	0	0	0	1	1	1	1	1	0
B3KUE5;P55058;P55058-2;P55058-3	B3KUE5;P55058;P55058-2;P55058-3	4;4;4;4	4;4;4;4	4;4;4;4	Phospholipid transfer protein	PLTP	>tr|B3KUE5|B3KUE5_HUMAN Phospholipid transfer protein OS=Homo sapiens GN=PLTP PE=2 SV=1;>sp|P55058|PLTP_HUMAN Phospholipid transfer protein OS=Homo sapiens GN=PLTP PE=1 SV=1;>sp|P55058-2|PLTP_HUMAN Isoform 2 of Phospholipid transfer protein OS=Homo sapiens	4	4	4	4	4	2	3	3	3	4	3	1	4	4	3	3	4	0	0	2	2	4	2	3	3	3	4	3	1	4	4	3	3	4	0	0	2	2	4	2	3	3
H0YAC1;P03952;E9PBC5	H0YAC1;P03952;E9PBC5	2;2;1	2;2;1	2;2;1	Plasma kallikrein;Plasma kallikrein heavy chain;Plasma kallikrein light chain	KLKB1	>tr|H0YAC1|H0YAC1_HUMAN Plasma kallikrein heavy chain (Fragment) OS=Homo sapiens GN=KLKB1 PE=3 SV=1;>sp|P03952|KLKB1_HUMAN Plasma kallikrein OS=Homo sapiens GN=KLKB1 PE=1 SV=1;>tr|E9PBC5|E9PBC5_HUMAN Plasma kallikrein heavy chain OS=Homo sapiens GN=KLKB1 P	3	2	2	2	0	0	0	0	0	0	0	0	0	0	0	1	1	0	0	0	2	0	0	0	0	0	0	0	0	0	0	0	1	1	0	0	0	2	0	0	0	0
P13796;Q5TBN3;B4DUA0;Q5TBN5	P13796	19;5;4;1	19;5;4;1	15;3;3;1	Plastin-2	LCP1	>sp|P13796|PLSL_HUMAN Plastin-2 OS=Homo sapiens GN=LCP1 PE=1 SV=6	4	19	19	15	9	10	15	8	18	11	15	4	11	8	11	10	15	16	7	0	16	9	10	15	8	18	11	15	4	11	8	11	10	15	16	7	0	16	7	8	11	6
P13797;B4DGB4;F8W8D8;B7Z6M1;B4DI60;C9JAM8;H7C4N2	P13797;B4DGB4;F8W8D8;B7Z6M1	6;6;6;6;2;1;1	3;3;3;3;1;1;1	2;2;2;2;1;0;0	Plastin-3	PLS3	>sp|P13797|PLST_HUMAN Plastin-3 OS=Homo sapiens GN=PLS3 PE=1 SV=4;>tr|B4DGB4|B4DGB4_HUMAN Plastin-3 OS=Homo sapiens GN=PLS3 PE=2 SV=1;>tr|F8W8D8|F8W8D8_HUMAN Plastin-3 OS=Homo sapiens GN=PLS3 PE=2 SV=1;>tr|B7Z6M1|B7Z6M1_HUMAN Plastin-3 OS=Homo sapiens GN=P	7	6	3	2	2	2	6	3	5	3	5	0	5	4	3	2	4	5	1	0	5	1	1	3	2	3	2	3	0	3	3	1	1	2	3	0	0	3	1	0	2	1
P01833	P01833	58	58	58	Polymeric immunoglobulin receptor;Secretory component	PIGR	>sp|P01833|PIGR_HUMAN Polymeric immunoglobulin receptor OS=Homo sapiens GN=PIGR PE=1 SV=4	1	58	58	58	52	46	43	50	45	49	50	51	52	47	50	50	48	35	21	52	44	52	46	43	50	45	49	50	51	52	47	50	50	48	35	21	52	44	52	46	43	50
B4DR87;Q02809;Q5JXB7;Q5JXB8;Q5JXB9	B4DR87;Q02809;Q5JXB7;Q5JXB8;Q5JXB9	1;1;1;1;1	1;1;1;1;1	1;1;1;1;1	Procollagen-lysine,2-oxoglutarate 5-dioxygenase 1	PLOD1	>tr|B4DR87|B4DR87_HUMAN Procollagen-lysine,2-oxoglutarate 5-dioxygenase 1 OS=Homo sapiens GN=PLOD1 PE=2 SV=1;>sp|Q02809|PLOD1_HUMAN Procollagen-lysine,2-oxoglutarate 5-dioxygenase 1 OS=Homo sapiens GN=PLOD1 PE=1 SV=2;>tr|Q5JXB7|Q5JXB7_HUMAN Procollagen-lys	5	1	1	1	1	1	1	0	1	1	1	0	1	1	1	0	1	0	0	0	0	1	1	1	0	1	1	1	0	1	1	1	0	1	0	0	0	0	1	1	1	0
P07737;K7EJ44;I3L3D5;CON__P02584	P07737;K7EJ44	6;5;2;1	6;5;2;1	6;5;2;1	Profilin-1	PFN1	>sp|P07737|PROF1_HUMAN Profilin-1 OS=Homo sapiens GN=PFN1 PE=1 SV=2;>tr|K7EJ44|K7EJ44_HUMAN Profilin 1, isoform CRA_b OS=Homo sapiens GN=PFN1 PE=4 SV=1	4	6	6	6	4	6	2	3	6	1	5	5	6	5	2	4	5	4	4	2	6	4	6	2	3	6	1	5	5	6	5	2	4	5	4	4	2	6	4	6	2	3
Q8WUM4-2;Q8WUM4;C9IZF9	Q8WUM4-2;Q8WUM4	4;4;1	4;4;1	3;3;1	Programmed cell death 6-interacting protein	PDCD6IP	>sp|Q8WUM4-2|PDC6I_HUMAN Isoform 2 of Programmed cell death 6-interacting protein OS=Homo sapiens GN=PDCD6IP;>sp|Q8WUM4|PDC6I_HUMAN Programmed cell death 6-interacting protein OS=Homo sapiens GN=PDCD6IP PE=1 SV=1	3	4	4	3	1	1	1	0	3	2	3	1	1	2	1	1	1	0	0	1	3	1	1	1	0	3	2	3	1	1	2	1	1	1	0	0	1	3	1	1	1	0
P12273	P12273	15	15	15	Prolactin-inducible protein	PIP	>sp|P12273|PIP_HUMAN Prolactin-inducible protein OS=Homo sapiens GN=PIP PE=1 SV=1	1	15	15	15	11	10	12	13	12	11	11	11	12	12	11	11	7	6	5	9	8	11	10	12	13	12	11	11	11	12	12	11	11	7	6	5	9	8	11	10	12	13
P51888	P51888	2	2	2	Prolargin	PRELP	>sp|P51888|PRELP_HUMAN Prolargin OS=Homo sapiens GN=PRELP PE=1 SV=1	1	2	2	2	0	0	1	0	1	1	2	0	0	1	1	0	1	0	0	0	0	0	0	1	0	1	1	2	0	0	1	1	0	1	0	0	0	0	0	0	1	0
Q99935	Q99935	1	1	1	Proline-rich protein 1;Opiorphin	PROL1	>sp|Q99935|PROL1_HUMAN Proline-rich protein 1 OS=Homo sapiens GN=PROL1 PE=1 SV=2	1	1	1	1	0	0	0	0	0	1	0	0	0	0	1	1	0	0	0	1	0	0	0	0	0	0	1	0	0	0	0	1	1	0	0	0	1	0	0	0	0	0
O43490;O43490-2;O43490-7;O43490-6;O43490-4;O43490-3;O43490-5	O43490;O43490-2;O43490-7;O43490-6;O43490-4;O43490-3;O43490-5	4;4;4;4;4;4;4	4;4;4;4;4;4;4	4;4;4;4;4;4;4	Prominin-1	PROM1	>sp|O43490|PROM1_HUMAN Prominin-1 OS=Homo sapiens GN=PROM1 PE=1 SV=1;>sp|O43490-2|PROM1_HUMAN Isoform 2 of Prominin-1 OS=Homo sapiens GN=PROM1;>sp|O43490-7|PROM1_HUMAN Isoform 7 of Prominin-1 OS=Homo sapiens GN=PROM1;>sp|O43490-6|PROM1_HUMAN Isoform 6 of P	7	4	4	4	1	2	2	0	2	1	3	0	2	2	2	0	1	1	0	0	3	1	2	2	0	2	1	3	0	2	2	2	0	1	1	0	0	3	1	2	2	0
Q16651;B4DWP2;H3BVC8	Q16651;B4DWP2;H3BVC8	2;1;1	2;1;1	2;1;1	Prostasin;Prostasin light chain;Prostasin heavy chain	PRSS8	>sp|Q16651|PRSS8_HUMAN Prostasin OS=Homo sapiens GN=PRSS8 PE=1 SV=1;>tr|B4DWP2|B4DWP2_HUMAN Prostasin OS=Homo sapiens GN=PRSS8 PE=2 SV=1;>tr|H3BVC8|H3BVC8_HUMAN Prostasin (Fragment) OS=Homo sapiens GN=PRSS8 PE=2 SV=1	3	2	2	2	1	0	2	1	1	0	1	0	1	1	1	0	1	0	0	1	0	1	0	2	1	1	0	1	0	1	1	1	0	1	0	0	1	0	1	0	2	1
Q9UL46;H0YM70;H0YKU2	Q9UL46;H0YM70;H0YKU2	2;2;1	2;2;1	2;2;1	Proteasome activator complex subunit 2	PSME2	>sp|Q9UL46|PSME2_HUMAN Proteasome activator complex subunit 2 OS=Homo sapiens GN=PSME2 PE=1 SV=4;>tr|H0YM70|H0YM70_HUMAN Proteasome activator complex subunit 2 OS=Homo sapiens GN=PSME2 PE=2 SV=1;>tr|H0YKU2|H0YKU2_HUMAN Proteasome activator complex subunit	3	2	2	2	1	1	1	0	2	1	1	0	1	0	1	1	1	2	1	0	1	1	1	1	0	2	1	1	0	1	0	1	1	1	2	1	0	1	1	1	1	0
G3V5Z7;P60900;G3V295;G3V3I1;G3V3U4;B4DXJ9;G3V2S7;G3V4S5;B4DQR4;H0YJC4	G3V5Z7;P60900;G3V295;G3V3I1;G3V3U4	5;5;4;4;4;2;2;2;1;1	5;5;4;4;4;2;2;2;1;1	5;5;4;4;4;2;2;2;1;1	Proteasome subunit alpha type;Proteasome subunit alpha type-6	PSMA6	>tr|G3V5Z7|G3V5Z7_HUMAN Proteasome subunit alpha type OS=Homo sapiens GN=PSMA6 PE=2 SV=1;>sp|P60900|PSA6_HUMAN Proteasome subunit alpha type-6 OS=Homo sapiens GN=PSMA6 PE=1 SV=1;>tr|G3V295|G3V295_HUMAN Proteasome subunit alpha type OS=Homo sapiens GN=PSMA6	10	5	5	5	4	4	4	2	5	3	3	4	4	4	2	4	4	4	0	0	4	4	4	4	2	5	3	3	4	4	4	2	4	4	4	0	0	4	4	4	4	2
P25786-2;P25786;F5GX11;B4DEV8	P25786-2;P25786;F5GX11	3;3;2;1	3;3;2;1	3;3;2;1	Proteasome subunit alpha type-1	PSMA1	>sp|P25786-2|PSA1_HUMAN Isoform Long of Proteasome subunit alpha type-1 OS=Homo sapiens GN=PSMA1;>sp|P25786|PSA1_HUMAN Proteasome subunit alpha type-1 OS=Homo sapiens GN=PSMA1 PE=1 SV=1;>tr|F5GX11|F5GX11_HUMAN Proteasome subunit alpha type-1 OS=Homo sapien	4	3	3	3	1	2	1	0	0	1	1	2	1	1	0	0	0	1	0	0	1	1	2	1	0	0	1	1	2	1	1	0	0	0	1	0	0	1	1	2	1	0
P25787;H3BT36;C9JCK5;H7C402	P25787	7;3;2;1	7;3;2;1	7;3;2;1	Proteasome subunit alpha type-2	PSMA2	>sp|P25787|PSA2_HUMAN Proteasome subunit alpha type-2 OS=Homo sapiens GN=PSMA2 PE=1 SV=2	4	7	7	7	5	6	4	2	5	5	5	3	4	4	4	5	5	3	0	0	6	5	6	4	2	5	5	5	3	4	4	4	5	5	3	0	0	6	5	6	4	2
P25788;P25788-2;G3V4X5;G3V5N4;G3V3W4	P25788;P25788-2	5;5;2;1;1	5;5;2;1;1	5;5;2;1;1	Proteasome subunit alpha type-3	PSMA3	>sp|P25788|PSA3_HUMAN Proteasome subunit alpha type-3 OS=Homo sapiens GN=PSMA3 PE=1 SV=2;>sp|P25788-2|PSA3_HUMAN Isoform 2 of Proteasome subunit alpha type-3 OS=Homo sapiens GN=PSMA3	5	5	5	5	4	5	3	2	5	4	2	2	5	5	3	3	4	4	1	0	4	4	5	3	2	5	4	2	2	5	5	3	3	4	4	1	0	4	4	5	3	2
P25789;H0YL69;H0YN18;H0YMZ1;H0YMA1;H0YMI6;H0YKT8;P25789-2;H0YLC2;H0YLS6;H0YKS0	P25789;H0YL69;H0YN18;H0YMZ1;H0YMA1;H0YMI6;H0YKT8;P25789-2;H0YLC2;H0YLS6;H0YKS0	2;2;2;2;2;2;2;1;1;1;1	2;2;2;2;2;2;2;1;1;1;1	2;2;2;2;2;2;2;1;1;1;1	Proteasome subunit alpha type-4;Proteasome subunit alpha type;Proteasome subunit beta type	PSMA4	>sp|P25789|PSA4_HUMAN Proteasome subunit alpha type-4 OS=Homo sapiens GN=PSMA4 PE=1 SV=1;>tr|H0YL69|H0YL69_HUMAN Proteasome subunit alpha type (Fragment) OS=Homo sapiens GN=PSMA4 PE=2 SV=1;>tr|H0YN18|H0YN18_HUMAN Proteasome subunit alpha type-4 OS=Homo sap	11	2	2	2	0	1	0	0	1	0	1	0	1	0	0	0	0	1	0	0	1	0	1	0	0	1	0	1	0	1	0	0	0	0	1	0	0	1	0	1	0	0
P28066	P28066	4	4	2	Proteasome subunit alpha type-5	PSMA5	>sp|P28066|PSA5_HUMAN Proteasome subunit alpha type-5 OS=Homo sapiens GN=PSMA5 PE=1 SV=3	1	4	4	2	3	3	3	2	3	3	1	1	3	3	2	3	3	2	1	0	4	3	3	3	2	3	3	1	1	3	3	2	3	3	2	1	0	4	1	1	1	1
Q8TAA3;Q8TAA3-5;O14818;Q8TAA3-2;H0Y586;O14818-2;Q5JXJ2;F5GY34	Q8TAA3;Q8TAA3-5;O14818;Q8TAA3-2;H0Y586;O14818-2;Q5JXJ2	3;3;3;3;2;2;2;1	3;3;3;3;2;2;2;1	3;3;3;3;2;2;2;1	Proteasome subunit alpha type-7-like;Proteasome subunit alpha type-7;Proteasome subunit alpha type	PSMA8;PSMA7	>sp|Q8TAA3|PSA7L_HUMAN Proteasome subunit alpha type-7-like OS=Homo sapiens GN=PSMA8 PE=1 SV=3;>sp|Q8TAA3-5|PSA7L_HUMAN Isoform 3 of Proteasome subunit alpha type-7-like OS=Homo sapiens GN=PSMA8;>sp|O14818|PSA7_HUMAN Proteasome subunit alpha type-7 OS=Homo	8	3	3	3	1	2	1	0	3	1	2	1	1	1	0	2	1	0	0	0	1	1	2	1	0	3	1	2	1	1	1	0	2	1	0	0	0	1	1	2	1	0
P20618	P20618	3	3	3	Proteasome subunit beta type-1	PSMB1	>sp|P20618|PSB1_HUMAN Proteasome subunit beta type-1 OS=Homo sapiens GN=PSMB1 PE=1 SV=2	1	3	3	3	2	3	2	0	3	2	2	1	3	2	2	1	2	3	0	0	2	2	3	2	0	3	2	2	1	3	2	2	1	2	3	0	0	2	2	3	2	0
P40306;J3QQN1;J3QL48	P40306;J3QQN1;J3QL48	2;1;1	2;1;1	2;1;1	Proteasome subunit beta type-10	PSMB10	>sp|P40306|PSB10_HUMAN Proteasome subunit beta type-10 OS=Homo sapiens GN=PSMB10 PE=1 SV=1;>tr|J3QQN1|J3QQN1_HUMAN Proteasome subunit beta type-10 (Fragment) OS=Homo sapiens GN=PSMB10 PE=4 SV=1;>tr|J3QL48|J3QL48_HUMAN Uncharacterized protein (Fragment) OS=	3	2	2	2	0	2	0	0	1	0	1	1	1	0	0	0	0	1	0	0	1	0	2	0	0	1	0	1	1	1	0	0	0	0	1	0	0	1	0	2	0	0
P49721	P49721	1	1	1	Proteasome subunit beta type-2	PSMB2	>sp|P49721|PSB2_HUMAN Proteasome subunit beta type-2 OS=Homo sapiens GN=PSMB2 PE=1 SV=1	1	1	1	1	1	1	1	0	1	1	1	0	1	1	0	0	0	0	0	0	1	1	1	1	0	1	1	1	0	1	1	0	0	0	0	0	0	1	1	1	1	0
P49720;J3KRR2;J3KSM3;J3QKR3	P49720;J3KRR2;J3KSM3;J3QKR3	4;3;3;2	4;3;3;2	4;3;3;2	Proteasome subunit beta type-3	PSMB3	>sp|P49720|PSB3_HUMAN Proteasome subunit beta type-3 OS=Homo sapiens GN=PSMB3 PE=1 SV=2;>tr|J3KRR2|J3KRR2_HUMAN Proteasome subunit beta type-3 OS=Homo sapiens GN=PSMB3 PE=3 SV=1;>tr|J3KSM3|J3KSM3_HUMAN Proteasome subunit beta type-3 OS=Homo sapiens GN=PSMB	4	4	4	4	1	3	2	1	3	1	1	1	1	2	0	0	1	2	0	0	3	1	3	2	1	3	1	1	1	1	2	0	0	1	2	0	0	3	1	3	2	1
P28070	P28070	2	2	2	Proteasome subunit beta type-4	PSMB4	>sp|P28070|PSB4_HUMAN Proteasome subunit beta type-4 OS=Homo sapiens GN=PSMB4 PE=1 SV=4	1	2	2	2	1	2	1	0	2	1	2	0	1	1	0	0	0	1	0	0	2	1	2	1	0	2	1	2	0	1	1	0	0	0	1	0	0	2	1	2	1	0
P28072;I3L3X7	P28072;I3L3X7	2;1	2;1	2;1	Proteasome subunit beta type-6	PSMB6	>sp|P28072|PSB6_HUMAN Proteasome subunit beta type-6 OS=Homo sapiens GN=PSMB6 PE=1 SV=4;>tr|I3L3X7|I3L3X7_HUMAN Proteasome subunit beta type-6 (Fragment) OS=Homo sapiens GN=PSMB6 PE=2 SV=1	2	2	2	2	2	2	1	1	2	2	2	2	2	1	0	1	1	1	0	1	2	2	2	1	1	2	2	2	2	2	1	0	1	1	1	0	1	2	2	2	1	1
Q99436;Q5TBG5;B4E0P1	Q99436;Q5TBG5;B4E0P1	1;1;1	1;1;1	1;1;1	Proteasome subunit beta type-7;Proteasome subunit beta type	PSMB7	>sp|Q99436|PSB7_HUMAN Proteasome subunit beta type-7 OS=Homo sapiens GN=PSMB7 PE=1 SV=1;>tr|Q5TBG5|Q5TBG5_HUMAN Proteasome subunit beta type (Fragment) OS=Homo sapiens GN=PSMB7 PE=2 SV=1;>tr|B4E0P1|B4E0P1_HUMAN Proteasome (Prosome, macropain) subunit, beta	3	1	1	1	0	1	0	0	0	0	0	0	0	0	1	0	0	0	0	0	1	0	1	0	0	0	0	0	0	0	0	1	0	0	0	0	0	1	0	1	0	0
P28062;P28062-2;B0UZC1;Q5JNW7	P28062;P28062-2;B0UZC1;Q5JNW7	3;3;2;2	3;3;2;2	3;3;2;2	Proteasome subunit beta type-8	PSMB8	>sp|P28062|PSB8_HUMAN Proteasome subunit beta type-8 OS=Homo sapiens GN=PSMB8 PE=1 SV=3;>sp|P28062-2|PSB8_HUMAN Isoform 2 of Proteasome subunit beta type-8 OS=Homo sapiens GN=PSMB8;>tr|B0UZC1|B0UZC1_HUMAN Proteasome subunit beta type-8 OS=Homo sapiens GN=P	4	3	3	3	0	2	0	0	2	0	2	0	1	1	0	0	0	2	0	0	1	0	2	0	0	2	0	2	0	1	1	0	0	0	2	0	0	1	0	2	0	0
P28065;P28065-2;A2ACR1;B0V0T3;A2ACQ9;B0V060;B4DZW2;A2ACR0;B0V0T2	P28065;P28065-2;A2ACR1;B0V0T3;A2ACQ9;B0V060;B4DZW2;A2ACR0;B0V0T2	2;2;2;2;1;1;1;1;1	2;2;2;2;1;1;1;1;1	2;2;2;2;1;1;1;1;1	Proteasome subunit beta type-9;Proteasome subunit beta type	PSMB9	>sp|P28065|PSB9_HUMAN Proteasome subunit beta type-9 OS=Homo sapiens GN=PSMB9 PE=1 SV=2;>sp|P28065-2|PSB9_HUMAN Isoform LMP2.S of Proteasome subunit beta type-9 OS=Homo sapiens GN=PSMB9;>tr|A2ACR1|A2ACR1_HUMAN Proteasome subunit beta type OS=Homo sapiens G	9	2	2	2	2	2	1	0	2	2	1	1	2	1	0	1	1	1	0	0	1	2	2	1	0	2	2	1	1	2	1	0	1	1	1	0	0	1	2	2	1	0
H9KV28;O60610;E9PEZ3;E7ET75;O60610-3;E9PHQ0;B9ZVX0;O60610-2;E7ERW8;E7EMV0	H9KV28;O60610;E9PEZ3;E7ET75;O60610-3;E9PHQ0;B9ZVX0;O60610-2;E7ERW8;E7EMV0	2;2;2;2;2;2;2;2;2;1	2;2;2;2;2;2;2;2;2;1	2;2;2;2;2;2;2;2;2;1	Protein diaphanous homolog 1	DIAPH1	>tr|H9KV28|H9KV28_HUMAN Protein diaphanous homolog 1 OS=Homo sapiens GN=DIAPH1 PE=2 SV=1;>sp|O60610|DIAP1_HUMAN Protein diaphanous homolog 1 OS=Homo sapiens GN=DIAPH1 PE=1 SV=2;>tr|E9PEZ3|E9PEZ3_HUMAN Protein diaphanous homolog 1 OS=Homo sapiens GN=DIAPH1	10	2	2	2	0	0	0	0	0	0	0	0	0	0	0	0	0	0	0	0	2	0	0	0	0	0	0	0	0	0	0	0	0	0	0	0	0	2	0	0	0	0
P07237;H7BZ94;F5H8J2;I3L2P8;I3L312;I3L3P5;H0Y3Z3;I3L398;I3L3U6;I3NI03;I3L0S0;I3L514;I3L1Y5	P07237;H7BZ94;F5H8J2;I3L2P8;I3L312;I3L3P5	3;2;2;2;2;2;1;1;1;1;1;1;1	3;2;2;2;2;2;1;1;1;1;1;1;1	3;2;2;2;2;2;1;1;1;1;1;1;1	Protein disulfide-isomerase	P4HB	>sp|P07237|PDIA1_HUMAN Protein disulfide-isomerase OS=Homo sapiens GN=P4HB PE=1 SV=3;>tr|H7BZ94|H7BZ94_HUMAN Protein disulfide-isomerase OS=Homo sapiens GN=P4HB PE=2 SV=2;>tr|F5H8J2|F5H8J2_HUMAN Protein disulfide-isomerase OS=Homo sapiens GN=P4HB PE=3 SV=1	13	3	3	3	1	2	2	2	3	1	2	0	2	2	0	0	0	0	0	0	0	1	2	2	2	3	1	2	0	2	2	0	0	0	0	0	0	0	1	2	2	2
Q9NUQ9;Q9NW21;Q9H0Q0;E5RI16;E5RJL8;E5RIR8;E5RJE1	Q9NUQ9;Q9NW21	4;3;1;1;1;1;1	4;3;1;1;1;1;1	4;3;1;1;1;1;1	Protein FAM49B	FAM49B	>sp|Q9NUQ9|FA49B_HUMAN Protein FAM49B OS=Homo sapiens GN=FAM49B PE=1 SV=1;>tr|Q9NW21|Q9NW21_HUMAN Protein FAM49B OS=Homo sapiens GN=FAM49B PE=2 SV=1	7	4	4	4	3	1	2	0	2	2	2	0	2	1	3	3	3	4	2	0	3	3	1	2	0	2	2	2	0	2	1	3	3	3	4	2	0	3	3	1	2	0
Q13123	Q13123	1	1	1	Protein Red	IK	>sp|Q13123|RED_HUMAN Protein Red OS=Homo sapiens GN=IK PE=1 SV=3	1	1	1	1	0	0	0	0	1	0	0	1	0	0	0	0	0	0	0	0	0	0	0	0	0	1	0	0	1	0	0	0	0	0	0	0	0	0	0	0	0	0
P31949	P31949	1	1	1	Protein S100-A11	S100A11	>sp|P31949|S10AB_HUMAN Protein S100-A11 OS=Homo sapiens GN=S100A11 PE=1 SV=2	1	1	1	1	0	1	0	0	0	0	1	0	1	1	0	0	0	0	0	1	1	0	1	0	0	0	0	1	0	1	1	0	0	0	0	0	1	1	0	1	0	0
P80511	P80511	3	3	3	Protein S100-A12;Calcitermin	S100A12	>sp|P80511|S10AC_HUMAN Protein S100-A12 OS=Homo sapiens GN=S100A12 PE=1 SV=2	1	3	3	3	0	2	0	0	1	2	2	2	1	0	2	2	2	3	2	0	2	0	2	0	0	1	2	2	2	1	0	2	2	2	3	2	0	2	0	2	0	0
P31151;Q86SG5	P31151;Q86SG5	1;1	1;1	1;1	Protein S100-A7;Protein S100-A7A	S100A7;S100A7A	>sp|P31151|S10A7_HUMAN Protein S100-A7 OS=Homo sapiens GN=S100A7 PE=1 SV=4;>sp|Q86SG5|S1A7A_HUMAN Protein S100-A7A OS=Homo sapiens GN=S100A7A PE=1 SV=3	2	1	1	1	1	1	0	0	1	1	0	1	1	1	1	0	0	1	0	1	1	1	1	0	0	1	1	0	1	1	1	1	0	0	1	0	1	1	1	1	0	0
P05109	P05109	8	8	8	Protein S100-A8	S100A8	>sp|P05109|S10A8_HUMAN Protein S100-A8 OS=Homo sapiens GN=S100A8 PE=1 SV=1	1	8	8	8	3	8	8	3	7	6	8	3	7	7	5	6	6	7	5	3	8	3	8	8	3	7	6	8	3	7	7	5	6	6	7	5	3	8	3	8	8	3
P06702	P06702	9	9	9	Protein S100-A9	S100A9	>sp|P06702|S10A9_HUMAN Protein S100-A9 OS=Homo sapiens GN=S100A9 PE=1 SV=1	1	9	9	9	6	9	6	6	9	7	7	6	8	7	6	7	7	9	8	7	9	6	9	6	6	9	7	7	6	8	7	6	7	7	9	8	7	9	6	9	6	6
P25815	P25815	1	1	1	Protein S100-P	S100P	>sp|P25815|S100P_HUMAN Protein S100-P OS=Homo sapiens GN=S100P PE=1 SV=2	1	1	1	1	0	0	0	0	0	0	0	1	1	0	0	0	0	0	0	0	0	0	0	0	0	0	0	0	1	1	0	0	0	0	0	0	0	0	0	0	0	0
Q08188	Q08188	12	12	12	Protein-glutamine gamma-glutamyltransferase E;Protein-glutamine gamma-glutamyltransferase E 50 kDa catalytic chain;Protein-glutamine gamma-glutamyltransferase E 27 kDa non-catalytic chain	TGM3	>sp|Q08188|TGM3_HUMAN Protein-glutamine gamma-glutamyltransferase E OS=Homo sapiens GN=TGM3 PE=1 SV=4	1	12	12	12	8	7	8	6	11	8	6	5	9	8	2	3	4	3	1	3	2	8	7	8	6	11	8	6	5	9	8	2	3	4	3	1	3	2	8	7	8	6
P00491	P00491	2	2	2	Purine nucleoside phosphorylase	PNP	>sp|P00491|PNPH_HUMAN Purine nucleoside phosphorylase OS=Homo sapiens GN=PNP PE=1 SV=2	1	2	2	2	0	2	2	2	2	2	2	1	2	1	1	2	2	1	1	0	1	0	2	2	2	2	2	2	1	2	1	1	2	2	1	1	0	1	0	2	2	2
P55786;E9PLK3;B7Z463;A6NEC2;E7EWZ2;E5RJ24;F5GZY4;H0YDG0;H0YAQ6;A6NEC2-2;E9PP11;L7N488;E9PJ74;E9PI82	P55786;E9PLK3;B7Z463	9;9;7;4;4;4;4;3;2;2;2;1;1;1	9;9;7;4;4;4;4;3;2;2;2;1;1;1	9;9;7;4;4;4;4;3;2;2;2;1;1;1	Puromycin-sensitive aminopeptidase	NPEPPS	>sp|P55786|PSA_HUMAN Puromycin-sensitive aminopeptidase OS=Homo sapiens GN=NPEPPS PE=1 SV=2;>tr|E9PLK3|E9PLK3_HUMAN Puromycin-sensitive aminopeptidase OS=Homo sapiens GN=NPEPPS PE=2 SV=1;>tr|B7Z463|B7Z463_HUMAN Puromycin-sensitive aminopeptidase OS=Homo sa	14	9	9	9	5	1	4	3	8	6	7	0	1	2	5	4	7	6	4	0	9	5	1	4	3	8	6	7	0	1	2	5	4	7	6	4	0	9	5	1	4	3
Q6P158;Q6P158-2;F8WAZ3;Q6P158-3	Q6P158;Q6P158-2;F8WAZ3;Q6P158-3	1;1;1;1	1;1;1;1	1;1;1;1	Putative ATP-dependent RNA helicase DHX57	DHX57	>sp|Q6P158|DHX57_HUMAN Putative ATP-dependent RNA helicase DHX57 OS=Homo sapiens GN=DHX57 PE=1 SV=2;>sp|Q6P158-2|DHX57_HUMAN Isoform 2 of Putative ATP-dependent RNA helicase DHX57 OS=Homo sapiens GN=DHX57;>tr|F8WAZ3|F8WAZ3_HUMAN Putative ATP-dependent RNA	4	1	1	1	0	0	0	0	0	0	0	0	0	0	0	0	1	0	0	0	0	0	0	0	0	0	0	0	0	0	0	0	0	1	0	0	0	0	0	0	0	0
A6NMK7	A6NMK7	1	1	1	Putative cleavage and polyadenylation specificity factor subunit 4-like protein	CPSF4L	>sp|A6NMK7|CPS4L_HUMAN Putative cleavage and polyadenylation specificity factor subunit 4-like protein OS=Homo sapiens GN=CPSF4L PE=2 SV=3	1	1	1	1	0	1	0	0	1	0	0	1	1	0	0	0	0	1	0	0	1	0	1	0	0	1	0	0	1	1	0	0	0	0	1	0	0	1	0	1	0	0
A6NI72;P14598;A8MVU1;P14598-2;C9J155	A6NI72;P14598;A8MVU1;P14598-2;C9J155	2;2;1;1;1	2;2;1;1;1	2;2;1;1;1	Putative neutrophil cytosol factor 1B;Neutrophil cytosol factor 1;Putative neutrophil cytosol factor 1C	NCF1B;NCF1;NCF1C	>sp|A6NI72|NCF1B_HUMAN Putative neutrophil cytosol factor 1B OS=Homo sapiens GN=NCF1B PE=5 SV=2;>sp|P14598|NCF1_HUMAN Neutrophil cytosol factor 1 OS=Homo sapiens GN=NCF1 PE=1 SV=3;>sp|A8MVU1|NCF1C_HUMAN Putative neutrophil cytosol factor 1C OS=Homo sapiens	5	2	2	2	0	1	0	0	2	0	2	0	1	1	0	0	2	0	1	0	2	0	1	0	0	2	0	2	0	1	1	0	0	2	0	1	0	2	0	1	0	0
Q92928;Q9H0U4;E9PLD0	Q92928;Q9H0U4;E9PLD0	2;2;2	1;1;1	1;1;1	Putative Ras-related protein Rab-1C;Ras-related protein Rab-1B	RAB1C;RAB1B	>sp|Q92928|RAB1C_HUMAN Putative Ras-related protein Rab-1C OS=Homo sapiens GN=RAB1C PE=5 SV=2;>sp|Q9H0U4|RAB1B_HUMAN Ras-related protein Rab-1B OS=Homo sapiens GN=RAB1B PE=1 SV=1;>tr|E9PLD0|E9PLD0_HUMAN Ras-related protein Rab-1B OS=Homo sapiens GN=RAB1B P	3	2	1	1	1	2	2	0	2	2	2	0	2	2	2	1	2	2	2	0	2	1	1	1	0	1	1	1	0	1	1	1	0	1	1	1	0	1	1	1	1	0
P14618;P14618-2;H3BTN5;P14618-3;Q504U3;H3BQ34;H3BSU3;H3BTJ2;H3BUW1;H3BT25;H3BU13;H3BQZ3;H3BN34;P30613;P30613-2	P14618;P14618-2;H3BTN5;P14618-3;Q504U3;H3BQ34	18;17;15;14;10;10;6;6;6;6;4;2;2;1;1	18;17;15;14;10;10;6;6;6;6;4;2;2;1;1	18;17;15;14;10;10;6;6;6;6;4;2;2;1;1	Pyruvate kinase isozymes M1/M2;Pyruvate kinase	PKM2	>sp|P14618|KPYM_HUMAN Pyruvate kinase isozymes M1/M2 OS=Homo sapiens GN=PKM PE=1 SV=4;>sp|P14618-2|KPYM_HUMAN Isoform M1 of Pyruvate kinase isozymes M1/M2 OS=Homo sapiens GN=PKM;>tr|H3BTN5|H3BTN5_HUMAN Pyruvate kinase (Fragment) OS=Homo sapiens GN=PKM PE=2	15	18	18	18	12	16	13	11	13	16	18	3	15	12	11	9	10	7	4	3	14	12	16	13	11	13	16	18	3	15	12	11	9	10	7	4	3	14	12	16	13	11
E7EU23;P31150;P50395;P50395-2;Q5SX87;Q5SX91	E7EU23;P31150;P50395;P50395-2;Q5SX87;Q5SX91	1;1;1;1;1;1	1;1;1;1;1;1	1;1;1;1;1;1	Rab GDP dissociation inhibitor alpha;Rab GDP dissociation inhibitor beta	GDI2;GDI1	>tr|E7EU23|E7EU23_HUMAN Rab GDP dissociation inhibitor beta OS=Homo sapiens GN=GDI2 PE=2 SV=1;>sp|P31150|GDIA_HUMAN Rab GDP dissociation inhibitor alpha OS=Homo sapiens GN=GDI1 PE=1 SV=2;>sp|P50395|GDIB_HUMAN Rab GDP dissociation inhibitor beta OS=Homo sap	6	1	1	1	0	0	0	0	1	0	0	0	0	0	0	0	0	0	0	0	0	0	0	0	0	1	0	0	0	0	0	0	0	0	0	0	0	0	0	0	0	0
Q8WYP3-2;Q8WYP3;E7EPJ1	Q8WYP3-2;Q8WYP3;E7EPJ1	1;1;1	1;1;1	1;1;1	Ras and Rab interactor 2	RIN2	>sp|Q8WYP3-2|RIN2_HUMAN Isoform 2 of Ras and Rab interactor 2 OS=Homo sapiens GN=RIN2;>sp|Q8WYP3|RIN2_HUMAN Ras and Rab interactor 2 OS=Homo sapiens GN=RIN2 PE=1 SV=1;>tr|E7EPJ1|E7EPJ1_HUMAN Ras and Rab interactor 2 OS=Homo sapiens GN=RIN2 PE=2 SV=2	3	1	1	1	0	0	0	0	1	0	0	0	0	0	0	0	0	0	0	0	0	0	0	0	0	1	0	0	0	0	0	0	0	0	0	0	0	0	0	0	0	0
P46940;H0YLE8	P46940	4;1	4;1	4;1	Ras GTPase-activating-like protein IQGAP1	IQGAP1	>sp|P46940|IQGA1_HUMAN Ras GTPase-activating-like protein IQGAP1 OS=Homo sapiens GN=IQGAP1 PE=1 SV=1	2	4	4	4	2	2	2	0	4	3	3	0	4	1	2	0	4	3	3	0	4	2	2	2	0	4	3	3	0	4	1	2	0	4	3	3	0	4	2	2	2	0
P15153;B1AH80;B1AH77;B1AH78;P63000-2;P60763;P63000;J3QLK0;J3KSC4;Q9H4E5;P17081;Q9H4E5-2;P60953-1;P84095;G3V476;G3V4H1;Q5JYX0;B1AH79;F8WET9	P15153;B1AH80;B1AH77;B1AH78;P63000-2;P60763;P63000	7;6;6;5;4;4;4;3;3;1;1;1;1;1;1;1;1;1;1	7;6;6;5;4;4;4;3;3;1;1;1;1;1;1;1;1;1;1	6;6;6;4;3;3;3;3;3;0;0;0;0;0;0;0;0;0;0	Ras-related C3 botulinum toxin substrate 2;Ras-related C3 botulinum toxin substrate 3;Ras-related C3 botulinum toxin substrate 1	RAC2;RAC3;RAC1	>sp|P15153|RAC2_HUMAN Ras-related C3 botulinum toxin substrate 2 OS=Homo sapiens GN=RAC2 PE=1 SV=1;>tr|B1AH80|B1AH80_HUMAN Ras-related C3 botulinum toxin substrate 2 OS=Homo sapiens GN=RAC2 PE=3 SV=1;>tr|B1AH77|B1AH77_HUMAN Ras-related C3 botulinum toxin s	19	7	7	6	4	7	4	3	7	4	6	3	6	5	3	4	4	5	3	0	7	4	7	4	3	7	4	6	3	6	5	3	4	4	5	3	0	7	3	6	4	3
P61026;P59190;P59190-2;B4DEK7;P61006;Q92930;P62820;P51153;F5GY21;H0YNE9;B7Z8M7;E7END7;P62820-2;E7ETK2;P62820-3;H0YMN7;H0YL94;H0YLJ8	P61026;P59190;P59190-2;B4DEK7;P61006;Q92930;P62820;P51153;F5GY21;H0YNE9;B7Z8M7;E7END7;P62820-2;E7ETK2;P62820-3;H0YMN7;H0YL94;H0YLJ8	2;1;1;1;1;1;1;1;1;1;1;1;1;1;1;1;1;1	2;1;1;1;1;1;1;1;1;1;1;1;1;1;1;1;1;1	1;0;0;0;0;0;0;0;0;0;0;0;0;0;0;0;0;0	Ras-related protein Rab-10;Ras-related protein Rab-15;Ras-related protein Rab-8A;Ras-related protein Rab-8B;Ras-related protein Rab-1A;Ras-related protein Rab-13	RAB10;RAB15;RAB8A;RAB8B;RAB1A;RAB13	>sp|P61026|RAB10_HUMAN Ras-related protein Rab-10 OS=Homo sapiens GN=RAB10 PE=1 SV=1;>sp|P59190|RAB15_HUMAN Ras-related protein Rab-15 OS=Homo sapiens GN=RAB15 PE=1 SV=1;>sp|P59190-2|RAB15_HUMAN Isoform 2 of Ras-related protein Rab-15 OS=Homo sapiens GN=RA	18	2	2	1	1	2	2	0	2	2	2	0	2	2	2	1	2	2	1	0	2	1	2	2	0	2	2	2	0	2	2	2	1	2	2	1	0	2	1	1	1	0
P61020;P61020-2;H0YHA1	P61020;P61020-2;H0YHA1	1;1;1	1;1;1	1;1;1	Ras-related protein Rab-5B	RAB5B	>sp|P61020|RAB5B_HUMAN Ras-related protein Rab-5B OS=Homo sapiens GN=RAB5B PE=1 SV=1;>sp|P61020-2|RAB5B_HUMAN Isoform 2 of Ras-related protein Rab-5B OS=Homo sapiens GN=RAB5B;>tr|H0YHA1|H0YHA1_HUMAN Ras-related protein Rab-5B (Fragment) OS=Homo sapiens GN=	3	1	1	1	1	1	0	0	1	0	1	0	1	1	1	0	1	0	0	0	1	1	1	0	0	1	0	1	0	1	1	1	0	1	0	0	0	1	1	1	0	0
P08575;E9PC28;P08575-2;M3ZCP1;E9PMF8;E9PKH0	P08575;E9PC28;P08575-2;M3ZCP1;E9PMF8;E9PKH0	1;1;1;1;1;1	1;1;1;1;1;1	1;1;1;1;1;1	Receptor-type tyrosine-protein phosphatase C	PTPRC	>sp|P08575|PTPRC_HUMAN Receptor-type tyrosine-protein phosphatase C OS=Homo sapiens GN=PTPRC PE=1 SV=2;>tr|E9PC28|E9PC28_HUMAN Receptor-type tyrosine-protein phosphatase C OS=Homo sapiens GN=PTPRC PE=2 SV=1;>sp|P08575-2|PTPRC_HUMAN Isoform 2 of Receptor-ty	6	1	1	1	0	0	0	0	1	0	1	0	1	1	0	1	0	1	0	0	1	0	0	0	0	1	0	1	0	1	1	0	1	0	1	0	0	1	0	0	0	0
Q9NQC3;Q9NQC3-6;F8WAM4;Q9NQC3-4	Q9NQC3;Q9NQC3-6;F8WAM4;Q9NQC3-4	1;1;1;1	1;1;1;1	1;1;1;1	Reticulon-4	RTN4	>sp|Q9NQC3|RTN4_HUMAN Reticulon-4 OS=Homo sapiens GN=RTN4 PE=1 SV=2;>sp|Q9NQC3-6|RTN4_HUMAN Isoform 6 of Reticulon-4 OS=Homo sapiens GN=RTN4;>tr|F8WAM4|F8WAM4_HUMAN Reticulon-4 OS=Homo sapiens GN=RTN4 PE=2 SV=1;>sp|Q9NQC3-4|RTN4_HUMAN Isoform 4 of Reticulo	4	1	1	1	0	0	0	0	0	0	0	0	0	1	0	0	0	0	0	0	0	0	0	0	0	0	0	0	0	0	1	0	0	0	0	0	0	0	0	0	0	0
P52566;H0YGX7	P52566;H0YGX7	1;1	1;1	1;1	Rho GDP-dissociation inhibitor 2	ARHGDIB	>sp|P52566|GDIR2_HUMAN Rho GDP-dissociation inhibitor 2 OS=Homo sapiens GN=ARHGDIB PE=1 SV=3;>tr|H0YGX7|H0YGX7_HUMAN Rho GDP-dissociation inhibitor 2 (Fragment) OS=Homo sapiens GN=ARHGDIB PE=4 SV=1	2	1	1	1	0	0	0	0	0	0	1	0	1	0	0	0	0	0	0	0	0	0	0	0	0	0	0	1	0	1	0	0	0	0	0	0	0	0	0	0	0	0
P13489;E9PIM9;E9PLZ3;E9PMJ3;E9PIK5;E9PMN0;E9PMA9	P13489;E9PIM9;E9PLZ3;E9PMJ3;E9PIK5;E9PMN0;E9PMA9	1;1;1;1;1;1;1	1;1;1;1;1;1;1	1;1;1;1;1;1;1	Ribonuclease inhibitor	RNH1	>sp|P13489|RINI_HUMAN Ribonuclease inhibitor OS=Homo sapiens GN=RNH1 PE=1 SV=2;>tr|E9PIM9|E9PIM9_HUMAN Ribonuclease inhibitor (Fragment) OS=Homo sapiens GN=RNH1 PE=2 SV=1;>tr|E9PLZ3|E9PLZ3_HUMAN Ribonuclease inhibitor (Fragment) OS=Homo sapiens GN=RNH1 PE=	7	1	1	1	0	1	1	1	1	1	1	0	1	1	0	0	0	0	1	0	1	0	1	1	1	1	1	1	0	1	1	0	0	0	0	1	0	1	0	1	1	1
Q9BY12;Q9BY12-3;H3BT27	Q9BY12;Q9BY12-3;H3BT27	1;1;1	1;1;1	1;1;1	S phase cyclin A-associated protein in the endoplasmic reticulum	SCAPER	>sp|Q9BY12|SCAPE_HUMAN S phase cyclin A-associated protein in the endoplasmic reticulum OS=Homo sapiens GN=SCAPER PE=1 SV=2;>sp|Q9BY12-3|SCAPE_HUMAN Isoform 3 of S phase cyclin A-associated protein in the endoplasmic reticulum OS=Homo sapiens GN=SCAPER;>tr	3	1	1	1	0	0	0	0	0	0	0	0	0	0	0	0	0	0	1	0	0	0	0	0	0	0	0	0	0	0	0	0	0	0	0	1	0	0	0	0	0	0
Q9NS98;C9JXB2	Q9NS98;C9JXB2	1;1	1;1	1;1	Semaphorin-3G	SEMA3G	>sp|Q9NS98|SEM3G_HUMAN Semaphorin-3G OS=Homo sapiens GN=SEMA3G PE=2 SV=1;>tr|C9JXB2|C9JXB2_HUMAN Semaphorin-3G (Fragment) OS=Homo sapiens GN=SEMA3G PE=2 SV=1	2	1	1	1	0	0	0	0	1	0	0	0	0	0	0	0	0	0	0	0	0	0	0	0	0	1	0	0	0	0	0	0	0	0	0	0	0	0	0	0	0	0
P04279;P04279-2	P04279;P04279-2	5;5	5;5	4;4	Semenogelin-1;Alpha-inhibin-92;Alpha-inhibin-31;Seminal basic protein	SEMG1	>sp|P04279|SEMG1_HUMAN Semenogelin-1 OS=Homo sapiens GN=SEMG1 PE=1 SV=2;>sp|P04279-2|SEMG1_HUMAN Isoform 2 of Semenogelin-1 OS=Homo sapiens GN=SEMG1	2	5	5	4	0	0	0	0	0	0	5	0	0	0	0	0	0	0	0	0	0	0	0	0	0	0	0	5	0	0	0	0	0	0	0	0	0	0	0	0	0	0
Q02383	Q02383	4	3	3	Semenogelin-2	SEMG2	>sp|Q02383|SEMG2_HUMAN Semenogelin-2 OS=Homo sapiens GN=SEMG2 PE=1 SV=1	1	4	3	3	0	0	0	0	0	0	4	0	0	0	0	0	0	0	0	0	0	0	0	0	0	0	0	3	0	0	0	0	0	0	0	0	0	0	0	0	0	0
Q5VT25-6;Q5VT25-2;Q5VT25;Q5VT25-5;F5H5N0;Q5VT25-4	Q5VT25-6;Q5VT25-2;Q5VT25;Q5VT25-5;F5H5N0;Q5VT25-4	1;1;1;1;1;1	1;1;1;1;1;1	1;1;1;1;1;1	Serine/threonine-protein kinase MRCK alpha	CDC42BPA	>sp|Q5VT25-6|MRCKA_HUMAN Isoform 6 of Serine/threonine-protein kinase MRCK alpha OS=Homo sapiens GN=CDC42BPA;>sp|Q5VT25-2|MRCKA_HUMAN Isoform 2 of Serine/threonine-protein kinase MRCK alpha OS=Homo sapiens GN=CDC42BPA;>sp|Q5VT25|MRCKA_HUMAN Serine/threonin	6	1	1	1	0	0	0	0	0	0	1	0	0	0	0	0	0	0	0	0	0	0	0	0	0	0	0	1	0	0	0	0	0	0	0	0	0	0	0	0	0	0
P02787;J3KN47;H7C5E8;F8WCI6;F8WEK9;C9JVG0;C9JB55;CON__Q2HJF0;F8WC57	P02787;J3KN47	29;25;8;3;3;2;2;1;1	29;25;8;3;3;2;2;1;1	28;24;7;3;3;2;2;0;1	Serotransferrin	TF	>sp|P02787|TRFE_HUMAN Serotransferrin OS=Homo sapiens GN=TF PE=1 SV=3;>tr|J3KN47|J3KN47_HUMAN Serotransferrin OS=Homo sapiens GN=TF PE=4 SV=1	9	29	29	28	16	15	17	15	21	14	24	7	16	13	15	19	23	9	10	14	27	16	15	17	15	21	14	24	7	16	13	15	19	23	9	10	14	27	15	15	16	14
P48595	P48595	1	1	1	Serpin B10	SERPINB10	>sp|P48595|SPB10_HUMAN Serpin B10 OS=Homo sapiens GN=SERPINB10 PE=1 SV=1	1	1	1	1	0	0	0	0	0	0	1	0	1	0	0	1	0	0	0	0	1	0	0	0	0	0	0	1	0	1	0	0	1	0	0	0	0	1	0	0	0	0
P29508;P29508-2;P48594;H0Y5H9;F8W9L1;C9JZ65	P29508;P29508-2;P48594;H0Y5H9;F8W9L1	8;8;5;5;5;2	8;8;5;5;5;2	8;8;5;5;5;2	Serpin B3;Serpin B4	SERPINB3;SERPINB4	>sp|P29508|SPB3_HUMAN Serpin B3 OS=Homo sapiens GN=SERPINB3 PE=1 SV=2;>sp|P29508-2|SPB3_HUMAN Isoform 2 of Serpin B3 OS=Homo sapiens GN=SERPINB3;>sp|P48594|SPB4_HUMAN Serpin B4 OS=Homo sapiens GN=SERPINB4 PE=1 SV=2;>tr|H0Y5H9|H0Y5H9_HUMAN Serpin B4 (Fragme	6	8	8	8	3	1	4	5	2	2	4	1	5	3	3	2	3	1	1	5	1	3	1	4	5	2	2	4	1	5	3	3	2	3	1	1	5	1	3	1	4	5
P36952;P36952-2	P36952	3;1	3;1	3;1	Serpin B5	SERPINB5	>sp|P36952|SPB5_HUMAN Serpin B5 OS=Homo sapiens GN=SERPINB5 PE=1 SV=2	2	3	3	3	2	1	2	1	2	3	2	0	0	1	0	1	1	0	0	1	1	2	1	2	1	2	3	2	0	0	1	0	1	1	0	0	1	1	2	1	2	1
CON__P02768-1;P02768;B7WNR0;D6RHD5;H0YA55;C9JKR2;P02768-2;H7C013	CON__P02768-1;P02768;B7WNR0;D6RHD5;H0YA55;C9JKR2;P02768-2	59;59;52;51;51;39;39;14	59;59;52;51;51;39;39;14	54;54;47;46;46;36;36;12	Serum albumin	ALB	>P02768-1 SWISS-PROT:P02768-1 Tax_Id=9606 Gene_Symbol=ALB Isoform 1 of Serum albumin precursor;>sp|P02768|ALBU_HUMAN Serum albumin OS=Homo sapiens GN=ALB PE=1 SV=2;>tr|B7WNR0|B7WNR0_HUMAN Serum albumin OS=Homo sapiens GN=ALB PE=2 SV=1;>tr|D6RHD5|D6RHD5_HUM	8	59	59	54	43	52	40	41	45	43	43	35	51	44	42	44	50	38	36	50	53	43	52	40	41	45	43	43	35	51	44	42	44	50	38	36	50	53	40	47	36	37
P0DJI8;E9PQD6	P0DJI8;E9PQD6	2;1	2;1	2;1	Serum amyloid A protein	SAA1	>sp|P0DJI8|SAA1_HUMAN Serum amyloid A-1 protein OS=Homo sapiens GN=SAA1 PE=1 SV=1;>tr|E9PQD6|E9PQD6_HUMAN Serum amyloid A protein OS=Homo sapiens GN=SAA1 PE=2 SV=1	2	2	2	2	0	0	0	0	0	1	0	0	0	0	0	1	0	0	0	0	0	0	0	0	0	0	1	0	0	0	0	0	1	0	0	0	0	0	0	0	0	0
P27169;F5H4W9;F8WF42	P27169;F5H4W9	3;2;1	3;2;1	3;2;1	Serum paraoxonase/arylesterase 1	PON1	>sp|P27169|PON1_HUMAN Serum paraoxonase/arylesterase 1 OS=Homo sapiens GN=PON1 PE=1 SV=3;>tr|F5H4W9|F5H4W9_HUMAN Serum paraoxonase/arylesterase 1 OS=Homo sapiens GN=PON1 PE=2 SV=1	3	3	3	3	0	0	0	0	0	0	0	0	0	0	0	0	0	1	3	0	2	0	0	0	0	0	0	0	0	0	0	0	0	0	1	3	0	2	0	0	0	0
P09486	P09486	1	1	1	SPARC	SPARC	>sp|P09486|SPRC_HUMAN SPARC OS=Homo sapiens GN=SPARC PE=1 SV=1	1	1	1	1	0	0	0	0	0	0	1	0	0	0	0	0	0	0	0	0	0	0	0	0	0	0	0	1	0	0	0	0	0	0	0	0	0	0	0	0	0	0
Q14515;B4E2Z0	Q14515;B4E2Z0	4;4	4;4	4;4	SPARC-like protein 1	SPARCL1	>sp|Q14515|SPRL1_HUMAN SPARC-like protein 1 OS=Homo sapiens GN=SPARCL1 PE=1 SV=2;>tr|B4E2Z0|B4E2Z0_HUMAN SPARC-like protein 1 OS=Homo sapiens GN=SPARCL1 PE=2 SV=1	2	4	4	4	3	1	1	2	2	4	4	0	2	0	1	1	1	0	0	0	0	3	1	1	2	2	4	4	0	2	0	1	1	1	0	0	0	0	3	1	1	2
P02808	P02808	2	2	2	Statherin	STATH	>sp|P02808|STAT_HUMAN Statherin OS=Homo sapiens GN=STATH PE=1 SV=2	1	2	2	2	0	0	1	0	0	0	0	0	0	1	2	0	0	0	0	0	0	0	0	1	0	0	0	0	0	0	1	2	0	0	0	0	0	0	0	0	1	0
P02814	P02814	2	2	2	Submaxillary gland androgen-regulated protein 3B;Peptide P-A;Peptide D1A	SMR3B	>sp|P02814|SMR3B_HUMAN Submaxillary gland androgen-regulated protein 3B OS=Homo sapiens GN=SMR3B PE=1 SV=2	1	2	2	2	2	0	2	2	2	2	2	0	1	2	2	2	2	1	1	2	2	2	0	2	2	2	2	2	0	1	2	2	2	2	1	1	2	2	2	0	2	2
O00391;O00391-2;A8MXT8	O00391;O00391-2	3;3;1	3;3;1	3;3;1	Sulfhydryl oxidase 1	QSOX1	>sp|O00391|QSOX1_HUMAN Sulfhydryl oxidase 1 OS=Homo sapiens GN=QSOX1 PE=1 SV=3;>sp|O00391-2|QSOX1_HUMAN Isoform 2 of Sulfhydryl oxidase 1 OS=Homo sapiens GN=QSOX1	3	3	3	3	3	1	2	2	1	2	2	1	3	3	3	1	1	0	0	2	0	3	1	2	2	1	2	2	1	3	3	3	1	1	0	0	2	0	3	1	2	2
P50225;H3BRY5;H3BQX5;Q1ET66;P50226;P50224;E9PKW4;E9PM76;P50224-2;E9PKR8;H3BNY7	P50225;H3BRY5;H3BQX5;Q1ET66;P50226;P50224;E9PKW4;E9PM76;P50224-2;E9PKR8;H3BNY7	2;2;2;1;1;1;1;1;1;1;1	2;2;2;1;1;1;1;1;1;1;1	2;2;2;1;1;1;1;1;1;1;1	Sulfotransferase 1A1;Sulfotransferase 1A2;Sulfotransferase 1A3/1A4	SULT1A1;ST1A5;SULT1A2;SULT1A3;SULT1A4	>sp|P50225|ST1A1_HUMAN Sulfotransferase 1A1 OS=Homo sapiens GN=SULT1A1 PE=1 SV=3;>tr|H3BRY5|H3BRY5_HUMAN Sulfotransferase 1A1 (Fragment) OS=Homo sapiens GN=SULT1A1 PE=2 SV=1;>tr|H3BQX5|H3BQX5_HUMAN Sulfotransferase 1A1 (Fragment) OS=Homo sapiens GN=SULT1A1	11	2	2	2	1	0	1	0	1	1	2	0	2	0	0	0	1	0	0	0	1	1	0	1	0	1	1	2	0	2	0	0	0	1	0	0	0	1	1	0	1	0
P00441;H7BYH4	P00441;H7BYH4	1;1	1;1	1;1	Superoxide dismutase [Cu-Zn]	SOD1	>sp|P00441|SODC_HUMAN Superoxide dismutase [Cu-Zn] OS=Homo sapiens GN=SOD1 PE=1 SV=2;>tr|H7BYH4|H7BYH4_HUMAN Superoxide dismutase [Cu-Zn] OS=Homo sapiens GN=SOD1 PE=2 SV=1	2	1	1	1	0	0	0	0	0	0	0	0	0	0	0	0	0	0	0	1	0	0	0	0	0	0	0	0	0	0	0	0	0	0	0	0	1	0	0	0	0	0
Q99536;B4DPX4;B0AZP7;K7ERT7;K7ESA3	Q99536;B4DPX4;B0AZP7;K7ERT7;K7ESA3	2;1;1;1;1	2;1;1;1;1	2;1;1;1;1	Synaptic vesicle membrane protein VAT-1 homolog	VAT1	>sp|Q99536|VAT1_HUMAN Synaptic vesicle membrane protein VAT-1 homolog OS=Homo sapiens GN=VAT1 PE=1 SV=2;>tr|B4DPX4|B4DPX4_HUMAN Synaptic vesicle membrane protein VAT-1 homolog OS=Homo sapiens GN=VAT1 PE=2 SV=1;>tr|B0AZP7|B0AZP7_HUMAN Synaptic vesicle membr	5	2	2	2	1	1	1	1	1	1	2	1	1	1	0	1	1	0	0	0	0	1	1	1	1	1	1	2	1	1	1	0	1	1	0	0	0	0	1	1	1	1
E7EQD5;Q15833;Q15833-2;M0R0M7;M0R118;M0R0D4	E7EQD5;Q15833;Q15833-2;M0R0M7;M0R118;M0R0D4	1;1;1;1;1;1	1;1;1;1;1;1	1;1;1;1;1;1	Syntaxin-binding protein 2	STXBP2	>tr|E7EQD5|E7EQD5_HUMAN Syntaxin-binding protein 2 OS=Homo sapiens GN=STXBP2 PE=2 SV=1;>sp|Q15833|STXB2_HUMAN Syntaxin-binding protein 2 OS=Homo sapiens GN=STXBP2 PE=1 SV=2;>sp|Q15833-2|STXB2_HUMAN Isoform 2 of Syntaxin-binding protein 2 OS=Homo sapiens GN	6	1	1	1	0	0	0	0	1	0	0	0	0	0	0	0	1	1	0	0	1	0	0	0	0	1	0	0	0	0	0	0	0	1	1	0	0	1	0	0	0	0
G5EA09;O00560;O00560-2;O00560-3;E9PBU7;B4DHN5	G5EA09;O00560;O00560-2;O00560-3;E9PBU7;B4DHN5	2;2;2;1;1;1	2;2;2;1;1;1	2;2;2;1;1;1	Syntenin-1	SDCBP	>tr|G5EA09|G5EA09_HUMAN Syndecan binding protein (Syntenin), isoform CRA_a OS=Homo sapiens GN=SDCBP PE=4 SV=1;>sp|O00560|SDCB1_HUMAN Syntenin-1 OS=Homo sapiens GN=SDCBP PE=1 SV=1;>sp|O00560-2|SDCB1_HUMAN Isoform 2 of Syntenin-1 OS=Homo sapiens GN=SDCBP;>sp	6	2	2	2	0	1	0	0	1	0	1	0	0	0	0	0	0	0	0	0	1	0	1	0	0	1	0	1	0	0	0	0	0	0	0	0	0	1	0	1	0	0
Q9Y490;Q5TCU6	Q9Y490;Q5TCU6	5;5	5;5	5;5	Talin-1	TLN1	>sp|Q9Y490|TLN1_HUMAN Talin-1 OS=Homo sapiens GN=TLN1 PE=1 SV=3;>tr|Q5TCU6|Q5TCU6_HUMAN Talin-1 OS=Homo sapiens GN=TLN1 PE=2 SV=1	2	5	5	5	1	1	1	1	3	1	2	0	2	3	1	0	1	0	0	0	5	1	1	1	1	3	1	2	0	2	3	1	0	1	0	0	0	5	1	1	1	1
P49368;B4DUR8;P49368-2;Q5SZX6;E9PRC8;Q5SZX9	P49368;B4DUR8;P49368-2	5;5;4;1;1;1	5;5;4;1;1;1	5;5;4;1;1;1	T-complex protein 1 subunit gamma	CCT3	>sp|P49368|TCPG_HUMAN T-complex protein 1 subunit gamma OS=Homo sapiens GN=CCT3 PE=1 SV=4;>tr|B4DUR8|B4DUR8_HUMAN T-complex protein 1 subunit gamma OS=Homo sapiens GN=CCT3 PE=2 SV=1;>sp|P49368-2|TCPG_HUMAN Isoform 2 of T-complex protein 1 subunit gamma OS=	6	5	5	5	1	3	2	0	4	1	1	0	3	2	0	1	3	1	0	0	4	1	3	2	0	4	1	1	0	3	2	0	1	3	1	0	0	4	1	3	2	0
Q63HR2-4;Q63HR2;Q63HR2-6;C9JVR1;F8VV64;Q63HR2-2;Q63HR2-5	Q63HR2-4;Q63HR2;Q63HR2-6;C9JVR1;F8VV64;Q63HR2-2;Q63HR2-5	1;1;1;1;1;1;1	1;1;1;1;1;1;1	1;1;1;1;1;1;1	Tensin-like C1 domain-containing phosphatase	TENC1	>sp|Q63HR2-4|TENC1_HUMAN Isoform 4 of Tensin-like C1 domain-containing phosphatase OS=Homo sapiens GN=TENC1;>sp|Q63HR2|TENC1_HUMAN Tensin-like C1 domain-containing phosphatase OS=Homo sapiens GN=TENC1 PE=1 SV=2;>sp|Q63HR2-6|TENC1_HUMAN Isoform 6 of Tensin-	7	1	1	1	0	0	0	0	0	0	0	0	0	0	0	0	0	0	1	0	0	0	0	0	0	0	0	0	0	0	0	0	0	0	0	1	0	0	0	0	0	0
P10599;P10599-2	P10599;P10599-2	2;1	2;1	2;1	Thioredoxin	TXN	>sp|P10599|THIO_HUMAN Thioredoxin OS=Homo sapiens GN=TXN PE=1 SV=3;>sp|P10599-2|THIO_HUMAN Isoform 2 of Thioredoxin OS=Homo sapiens GN=TXN	2	2	2	2	1	1	1	1	2	1	1	2	2	1	0	0	1	1	0	1	1	1	1	1	1	2	1	1	2	2	1	0	0	1	1	0	1	1	1	1	1	1
CON__Q28194;P07996	CON__Q28194;P07996	2;2	2;2	2;2	Thrombospondin-1	THBS1	>Q28194 TREMBL:Q28194 (Bos taurus) Thrombospondin-1;>sp|P07996|TSP1_HUMAN Thrombospondin-1 OS=Homo sapiens GN=THBS1 PE=1 SV=2	2	2	2	2	1	1	2	1	2	1	1	1	1	1	0	1	1	0	0	0	1	1	1	2	1	2	1	1	1	1	1	0	1	1	0	0	0	1	1	1	2	1
P19971-2;P19971;C9JGI3	P19971-2;P19971;C9JGI3	3;3;3	3;3;3	3;3;3	Thymidine phosphorylase	TYMP	>sp|P19971-2|TYPH_HUMAN Isoform 2 of Thymidine phosphorylase OS=Homo sapiens GN=TYMP;>sp|P19971|TYPH_HUMAN Thymidine phosphorylase OS=Homo sapiens GN=TYMP PE=1 SV=2;>tr|C9JGI3|C9JGI3_HUMAN Thymidine phosphorylase (Fragment) OS=Homo sapiens GN=TYMP PE=2 SV=	3	3	3	3	3	1	2	1	3	3	3	0	2	1	1	2	2	0	0	0	3	3	1	2	1	3	3	3	0	2	1	1	2	2	0	0	0	3	3	1	2	1
P62328;Q5T4B6	P62328;Q5T4B6	1;1	1;1	1;1	Thymosin beta-4;Hematopoietic system regulatory peptide	TMSB4X;TMSL4	>sp|P62328|TYB4_HUMAN Thymosin beta-4 OS=Homo sapiens GN=TMSB4X PE=1 SV=2;>tr|Q5T4B6|Q5T4B6_HUMAN HCG1780554 OS=Homo sapiens GN=TMSB4XP4 PE=4 SV=1	2	1	1	1	0	1	0	0	1	1	1	0	1	0	0	0	0	1	1	0	1	0	1	0	0	1	1	1	0	1	0	0	0	0	1	1	0	1	0	1	0	0
P01222	P01222	1	1	1	Thyrotropin subunit beta	TSHB	>sp|P01222|TSHB_HUMAN Thyrotropin subunit beta OS=Homo sapiens GN=TSHB PE=1 SV=2	1	1	1	1	0	0	0	0	0	0	0	0	0	0	0	0	0	0	0	0	1	0	0	0	0	0	0	0	0	0	0	0	0	0	0	0	0	1	0	0	0	0
P37837;F2Z393	P37837;F2Z393	3;3	3;3	3;3	Transaldolase	TALDO1	>sp|P37837|TALDO_HUMAN Transaldolase OS=Homo sapiens GN=TALDO1 PE=1 SV=2;>tr|F2Z393|F2Z393_HUMAN Transaldolase OS=Homo sapiens GN=TALDO1 PE=2 SV=1	2	3	3	3	2	2	2	2	2	2	2	2	3	2	0	1	2	1	2	1	2	2	2	2	2	2	2	2	2	3	2	0	1	2	1	2	1	2	2	2	2	2
P20061	P20061	2	2	2	Transcobalamin-1	TCN1	>sp|P20061|TCO1_HUMAN Transcobalamin-1 OS=Homo sapiens GN=TCN1 PE=1 SV=2	1	2	2	2	1	0	2	2	1	2	2	0	0	0	1	1	2	2	0	1	1	1	0	2	2	1	2	2	0	0	0	1	1	2	2	0	1	1	1	0	2	2
P48436	P48436	1	1	1	Transcription factor SOX-9	SOX9	>sp|P48436|SOX9_HUMAN Transcription factor SOX-9 OS=Homo sapiens GN=SOX9 PE=1 SV=1	1	1	1	1	1	1	1	0	0	0	0	0	1	1	0	0	1	0	0	0	1	1	1	1	0	0	0	0	0	1	1	0	0	1	0	0	0	1	1	1	1	0
Q86T24	Q86T24	1	1	1	Transcriptional regulator Kaiso	ZBTB33	>sp|Q86T24|KAISO_HUMAN Transcriptional regulator Kaiso OS=Homo sapiens GN=ZBTB33 PE=1 SV=2	1	1	1	1	0	1	0	0	0	0	0	0	0	0	0	0	0	1	1	0	1	0	1	0	0	0	0	0	0	0	0	0	0	0	1	1	0	1	0	1	0	0
P61586;E9PN11;Q5JR05;P08134;Q5JR08;C9JX21;E9PQH6;C9JNR4;Q5JR07	P61586;E9PN11;Q5JR05;P08134;Q5JR08;C9JX21;E9PQH6;C9JNR4;Q5JR07	2;1;1;1;1;1;1;1;1	2;1;1;1;1;1;1;1;1	2;1;1;1;1;1;1;1;1	Transforming protein RhoA;Rho-related GTP-binding protein RhoC	RHOA;RHOC	>sp|P61586|RHOA_HUMAN Transforming protein RhoA OS=Homo sapiens GN=RHOA PE=1 SV=1;>tr|E9PN11|E9PN11_HUMAN Rho-related GTP-binding protein RhoC (Fragment) OS=Homo sapiens GN=RHOC PE=2 SV=1;>tr|Q5JR05|Q5JR05_HUMAN Rho-related GTP-binding protein RhoC OS=Homo	9	2	2	2	1	1	1	1	1	2	1	0	1	1	1	1	1	1	0	1	1	1	1	1	1	1	2	1	0	1	1	1	1	1	1	0	1	1	1	1	1	1
P37802	P37802	2	2	2	Transgelin-2	TAGLN2	>sp|P37802|TAGL2_HUMAN Transgelin-2 OS=Homo sapiens GN=TAGLN2 PE=1 SV=3	1	2	2	2	0	2	0	0	1	0	2	0	2	2	0	0	0	1	0	0	2	0	2	0	0	1	0	2	0	2	2	0	0	0	1	0	0	2	0	2	0	0
P55072;C9IZA5;C9JUP7	P55072	7;3;3	7;3;3	7;3;3	Transitional endoplasmic reticulum ATPase	VCP	>sp|P55072|TERA_HUMAN Transitional endoplasmic reticulum ATPase OS=Homo sapiens GN=VCP PE=1 SV=4	3	7	7	7	1	6	4	2	6	5	5	1	4	3	0	1	1	1	2	0	5	1	6	4	2	6	5	5	1	4	3	0	1	1	1	2	0	5	1	6	4	2
P29401-2;P29401;B4E022;E9PFF2;F8W888;F8WAX4	P29401-2;P29401;B4E022;E9PFF2	12;12;11;6;3;1	12;12;11;6;3;1	12;12;11;6;3;1	Transketolase	TKT	>sp|P29401-2|TKT_HUMAN Isoform 2 of Transketolase OS=Homo sapiens GN=TKT;>sp|P29401|TKT_HUMAN Transketolase OS=Homo sapiens GN=TKT PE=1 SV=3;>tr|B4E022|B4E022_HUMAN Transketolase OS=Homo sapiens GN=TKT PE=2 SV=1;>tr|E9PFF2|E9PFF2_HUMAN Transketolase OS=Hom	6	12	12	12	8	11	5	6	8	8	8	7	8	7	4	8	6	3	2	1	10	8	11	5	6	8	8	8	7	8	7	4	8	6	3	2	1	10	8	11	5	6
Q9H2K0	Q9H2K0	1	1	1	Translation initiation factor IF-3, mitochondrial	MTIF3	>sp|Q9H2K0|IF3M_HUMAN Translation initiation factor IF-3, mitochondrial OS=Homo sapiens GN=MTIF3 PE=1 SV=4	1	1	1	1	0	0	0	0	0	0	0	0	0	0	0	0	0	0	0	0	1	0	0	0	0	0	0	0	0	0	0	0	0	0	0	0	0	1	0	0	0	0
Q86T26	Q86T26	1	1	1	Transmembrane protease serine 11B	TMPRSS11B	>sp|Q86T26|TM11B_HUMAN Transmembrane protease serine 11B OS=Homo sapiens GN=TMPRSS11B PE=2 SV=3	1	1	1	1	0	0	0	1	1	0	1	0	1	1	0	0	0	0	0	0	0	0	0	0	1	1	0	1	0	1	1	0	0	0	0	0	0	0	0	0	0	1
Q5J8M3;Q5J8M3-2;H0YLP8;H0YKL2	Q5J8M3;Q5J8M3-2;H0YLP8;H0YKL2	1;1;1;1	1;1;1;1	1;1;1;1	Transmembrane protein 85	TMEM85	>sp|Q5J8M3|EMC4_HUMAN ER membrane protein complex subunit 4 OS=Homo sapiens GN=EMC4 PE=1 SV=2;>sp|Q5J8M3-2|EMC4_HUMAN Isoform 2 of ER membrane protein complex subunit 4 OS=Homo sapiens GN=EMC4;>tr|H0YLP8|H0YLP8_HUMAN ER membrane protein complex subunit 4 (	4	1	1	1	0	0	0	0	0	0	0	0	0	0	0	0	0	0	0	1	0	0	0	0	0	0	0	0	0	0	0	0	0	0	0	0	1	0	0	0	0	0
P02766	P02766	2	2	2	Transthyretin	TTR	>sp|P02766|TTHY_HUMAN Transthyretin OS=Homo sapiens GN=TTR PE=1 SV=1	1	2	2	2	1	1	0	0	1	0	0	0	1	1	0	1	1	0	0	0	1	1	1	0	0	1	0	0	0	1	1	0	1	1	0	0	0	1	1	1	0	0
Q07654-2;Q07654	Q07654-2;Q07654	1;1	1;1	1;1	Trefoil factor 3	TFF3	>sp|Q07654-2|TFF3_HUMAN Isoform 2 of Trefoil factor 3 OS=Homo sapiens GN=TFF3;>sp|Q07654|TFF3_HUMAN Trefoil factor 3 OS=Homo sapiens GN=TFF3 PE=1 SV=1	2	1	1	1	1	1	1	0	1	1	1	0	0	1	1	1	1	1	0	1	1	1	1	1	0	1	1	1	0	0	1	1	1	1	1	0	1	1	1	1	1	0
P60174;P60174-1;P60174-4	P60174;P60174-1;P60174-4	6;6;4	6;6;4	6;6;4	Triosephosphate isomerase	TPI1	>sp|P60174|TPIS_HUMAN Triosephosphate isomerase OS=Homo sapiens GN=TPI1 PE=1 SV=3;>sp|P60174-1|TPIS_HUMAN Isoform 2 of Triosephosphate isomerase OS=Homo sapiens GN=TPI1;>sp|P60174-4|TPIS_HUMAN Isoform 4 of Triosephosphate isomerase OS=Homo sapiens GN=TPI1	3	6	6	6	3	5	2	1	3	2	2	2	4	1	1	2	1	1	0	1	1	3	5	2	1	3	2	2	2	4	1	1	2	1	1	0	1	1	3	5	2	1
P35030;P35030-4;P35030-2;P35030-3;F8W7P3;B1AN99	P35030;P35030-4;P35030-2;P35030-3;F8W7P3;B1AN99	1;1;1;1;1;1	1;1;1;1;1;1	1;1;1;1;1;1	Trypsin-3	PRSS3	>sp|P35030|TRY3_HUMAN Trypsin-3 OS=Homo sapiens GN=PRSS3 PE=1 SV=2;>sp|P35030-4|TRY3_HUMAN Isoform D of Trypsin-3 OS=Homo sapiens GN=PRSS3;>sp|P35030-2|TRY3_HUMAN Isoform B of Trypsin-3 OS=Homo sapiens GN=PRSS3;>sp|P35030-3|TRY3_HUMAN Isoform C of Trypsin-	6	1	1	1	0	1	1	1	1	0	1	1	1	0	0	0	0	0	0	0	1	0	1	1	1	1	0	1	1	1	0	0	0	0	0	0	0	1	0	1	1	1
CON__ENSEMBL:ENSBTAP00000016242;P68363;Q71U36;G3V1U9;F5H5D3;Q13748;Q6PEY2;Q9BQE3;Q13748-2;F8VXZ4;F8VVB9;F8VQQ4;F8VS66;F8VRZ4;F8VWV9;F8VX09;F8VRK0	CON__ENSEMBL:ENSBTAP00000016242;P68363;Q71U36;G3V1U9;F5H5D3;Q13748;Q6PEY2;Q9BQE3;Q13748-2;F8VXZ4	4;4;4;4;3;3;3;3;3;3;1;1;1;1;1;1;1	4;4;4;4;3;3;3;3;3;3;1;1;1;1;1;1;1	2;2;2;2;2;1;1;2;1;1;1;1;1;1;1;1;1	Tubulin alpha-1B chain;Tubulin alpha-1A chain;Tubulin alpha-3C/D chain;Tubulin alpha-3E chain;Tubulin alpha-1C chain	TUBA1B;TUBA1A;TUBA1C;TUBA3C;TUBA3E	>ENSEMBL:ENSBTAP00000016242 (Bos taurus) similar to alpha-tubulin I isoform 1;>sp|P68363|TBA1B_HUMAN Tubulin alpha-1B chain OS=Homo sapiens GN=TUBA1B PE=1 SV=1;>sp|Q71U36|TBA1A_HUMAN Tubulin alpha-1A chain OS=Homo sapiens GN=TUBA1A PE=1 SV=1;>tr|G3V1U9|G3V	17	4	4	2	2	4	4	2	3	3	4	1	3	3	0	1	2	0	0	0	3	2	4	4	2	3	3	4	1	3	3	0	1	2	0	0	0	3	1	2	2	1
P07437;Q5JP53;Q13885;Q9BVA1;Q5ST81;E9PBJ4;Q13509;G3V2N6;G3V3R4;G3V2R8;G3V5W4	P07437;Q5JP53;Q13885;Q9BVA1;Q5ST81;E9PBJ4;Q13509	6;6;5;5;5;4;3;1;1;1;1	6;6;5;5;5;4;3;1;1;1;1	2;2;1;1;1;1;1;1;1;1;1	Tubulin beta chain;Tubulin beta-2A chain;Tubulin beta-2B chain;Tubulin beta-3 chain	TUBB;TUBB2A;TUBB2B;TUBB3	>sp|P07437|TBB5_HUMAN Tubulin beta chain OS=Homo sapiens GN=TUBB PE=1 SV=2;>tr|Q5JP53|Q5JP53_HUMAN Tubulin beta chain OS=Homo sapiens GN=TUBB PE=3 SV=1;>sp|Q13885|TBB2A_HUMAN Tubulin beta-2A chain OS=Homo sapiens GN=TUBB2A PE=1 SV=1;>sp|Q9BVA1|TBB2B_HUMAN	11	6	6	2	4	3	5	3	5	6	5	2	5	6	2	3	3	1	0	0	6	4	3	5	3	5	6	5	2	5	6	2	3	3	1	0	0	6	2	0	2	1
P68371;P04350;Q3ZCM7;A8K854;M0R278;M0QZL7;M0QY85;Q9BUF5;A6NNZ2;I3L2F9;Q5SQY0;C9JAA5;A6NKZ8;F5H0I4;K7ESM5;G3V2A3;F8W813;M0QX14;M0QY37;M0R0X0;M0R1I1	P68371;P04350	5;4;2;2;2;2;2;1;1;1;1;1;1;1;1;1;1;1;1;1;1	1;1;1;0;1;1;1;0;0;0;0;0;0;0;0;0;1;1;1;1;0	1;1;1;0;1;1;1;0;0;0;0;0;0;0;0;0;1;1;1;1;0	Tubulin beta-4B chain;Tubulin beta-4A chain	TUBB4B;TUBB4A	>sp|P68371|TBB4B_HUMAN Tubulin beta-4B chain OS=Homo sapiens GN=TUBB4B PE=1 SV=1;>sp|P04350|TBB4A_HUMAN Tubulin beta-4A chain OS=Homo sapiens GN=TUBB4A PE=1 SV=2	21	5	1	1	3	4	4	3	4	5	4	1	4	5	2	3	3	1	0	0	4	1	1	1	1	1	1	1	0	1	1	0	0	0	0	0	0	0	1	1	1	1
O00160	O00160	1	1	1	Unconventional myosin-If	MYO1F	>sp|O00160|MYO1F_HUMAN Unconventional myosin-If OS=Homo sapiens GN=MYO1F PE=1 SV=3	1	1	1	1	0	0	0	0	0	0	1	0	0	0	0	0	0	0	0	0	1	0	0	0	0	0	0	1	0	0	0	0	0	0	0	0	0	1	0	0	0	0
Q96SY0;B4DVT3;H3BRY6;H3BP17;Q96SY0-2;H3BV25	Q96SY0;B4DVT3;H3BRY6;H3BP17;Q96SY0-2;H3BV25	1;1;1;1;1;1	1;1;1;1;1;1	1;1;1;1;1;1	UPF0464 protein C15orf44	C15orf44	>sp|Q96SY0|VWA9_HUMAN von Willebrand factor A domain-containing protein 9 OS=Homo sapiens GN=VWA9 PE=1 SV=2;>tr|B4DVT3|B4DVT3_HUMAN cDNA FLJ50705 OS=Homo sapiens GN=VWA9 PE=2 SV=1;>tr|H3BRY6|H3BRY6_HUMAN von Willebrand factor A domain-containing protein 9	6	1	1	1	0	0	0	0	0	1	0	0	0	0	0	0	0	0	0	0	0	0	0	0	0	0	1	0	0	0	0	0	0	0	0	0	0	0	0	0	0	0
Q9NPA0;H0YDT8;H0YDX2	Q9NPA0;H0YDT8;H0YDX2	1;1;1	1;1;1	1;1;1	UPF0480 protein C15orf24	C15orf24	>sp|Q9NPA0|EMC7_HUMAN ER membrane protein complex subunit 7 OS=Homo sapiens GN=EMC7 PE=1 SV=1;>tr|H0YDT8|H0YDT8_HUMAN ER membrane protein complex subunit 7 (Fragment) OS=Homo sapiens GN=EMC7 PE=4 SV=1;>tr|H0YDX2|H0YDX2_HUMAN ER membrane protein complex sub	3	1	1	1	0	0	0	0	0	0	0	0	1	0	0	0	0	0	0	0	0	0	0	0	0	0	0	0	0	1	0	0	0	0	0	0	0	0	0	0	0	0
Q6P5S2	Q6P5S2	6	6	6	UPF0762 protein C6orf58	C6orf58	>sp|Q6P5S2|CF058_HUMAN UPF0762 protein C6orf58 OS=Homo sapiens GN=C6orf58 PE=1 SV=2	1	6	6	6	5	5	5	6	3	6	3	3	4	3	2	5	5	4	2	5	3	5	5	5	6	3	6	3	3	4	3	2	5	5	4	2	5	3	5	5	5	6
E7EUC7;Q16851;Q16851-2;C9JNZ1;C9JQU9;C9JVG3;C9JWG0;C9JUW1;C9JTZ5	E7EUC7;Q16851;Q16851-2	5;5;5;2;2;2;2;2;2	5;5;5;2;2;2;2;2;2	5;5;5;2;2;2;2;2;2	UTP--glucose-1-phosphate uridylyltransferase	UGP2	>tr|E7EUC7|E7EUC7_HUMAN UTP--glucose-1-phosphate uridylyltransferase OS=Homo sapiens GN=UGP2 PE=2 SV=1;>sp|Q16851|UGPA_HUMAN UTP--glucose-1-phosphate uridylyltransferase OS=Homo sapiens GN=UGP2 PE=1 SV=5;>sp|Q16851-2|UGPA_HUMAN Isoform 2 of UTP--glucose-1-	9	5	5	5	1	2	1	1	2	1	2	1	2	1	1	1	1	2	1	0	3	1	2	1	1	2	1	2	1	2	1	1	1	1	2	1	0	3	1	2	1	1
P46939	P46939	1	1	1	Utrophin	UTRN	>sp|P46939|UTRO_HUMAN Utrophin OS=Homo sapiens GN=UTRN PE=1 SV=2	1	1	1	1	0	0	0	0	0	0	0	0	0	0	0	0	1	0	0	0	0	0	0	0	0	0	0	0	0	0	0	0	0	1	0	0	0	0	0	0	0	0
O75436;F5H4L7;G3V1N8	O75436;F5H4L7;G3V1N8	1;1;1	1;1;1	1;1;1	Vacuolar protein sorting-associated protein 26A	VPS26A	>sp|O75436|VP26A_HUMAN Vacuolar protein sorting-associated protein 26A OS=Homo sapiens GN=VPS26A PE=1 SV=2;>tr|F5H4L7|F5H4L7_HUMAN Vacuolar protein sorting-associated protein 26A OS=Homo sapiens GN=VPS26A PE=2 SV=1;>tr|G3V1N8|G3V1N8_HUMAN Vacuolar protein	3	1	1	1	0	0	0	0	1	0	0	0	1	1	0	0	0	0	0	0	1	0	0	0	0	1	0	0	0	1	1	0	0	0	0	0	0	1	0	0	0	0
P18206;P18206-2;Q5JQ13	P18206;P18206-2;Q5JQ13	1;1;1	1;1;1	1;1;1	Vinculin	VCL	>sp|P18206|VINC_HUMAN Vinculin OS=Homo sapiens GN=VCL PE=1 SV=4;>sp|P18206-2|VINC_HUMAN Isoform 1 of Vinculin OS=Homo sapiens GN=VCL;>tr|Q5JQ13|Q5JQ13_HUMAN Vinculin (Fragment) OS=Homo sapiens GN=VCL PE=2 SV=1	3	1	1	1	0	0	0	0	1	0	0	0	0	0	0	0	0	0	0	0	0	0	0	0	0	1	0	0	0	0	0	0	0	0	0	0	0	0	0	0	0	0
P02774-3;D6RF35;P02774;P02774-2;D6RBJ7	P02774-3;D6RF35;P02774;P02774-2;D6RBJ7	3;3;3;3;2	3;3;3;3;2	3;3;3;3;2	Vitamin D-binding protein	GC	>sp|P02774-3|VTDB_HUMAN Isoform 3 of Vitamin D-binding protein OS=Homo sapiens GN=GC;>tr|D6RF35|D6RF35_HUMAN Vitamin D-binding protein OS=Homo sapiens GN=GC PE=2 SV=1;>sp|P02774|VTDB_HUMAN Vitamin D-binding protein OS=Homo sapiens GN=GC PE=1 SV=1;>sp|P0277	5	3	3	3	1	0	0	0	0	0	0	0	1	0	0	1	1	0	0	0	1	1	0	0	0	0	0	0	0	1	0	0	1	1	0	0	0	1	1	0	0	0
P04004;CON__Q3ZBS7	P04004;CON__Q3ZBS7	3;2	3;2	3;2	Vitronectin;Vitronectin V65 subunit;Vitronectin V10 subunit;Somatomedin-B	VTN	>sp|P04004|VTNC_HUMAN Vitronectin OS=Homo sapiens GN=VTN PE=1 SV=1;>Q3ZBS7 TREMBL:Q3ZBS7 (Bos taurus) Vitronectin	2	3	3	3	2	2	1	0	1	1	3	0	1	2	1	1	2	1	1	0	2	2	2	1	0	1	1	3	0	1	2	1	1	2	1	1	0	2	2	2	1	0
Q01668-2;Q01668;B0FYA3	Q01668-2;Q01668;B0FYA3	2;2;2	2;2;2	2;2;2	Voltage-dependent L-type calcium channel subunit alpha-1D	CACNA1D	>sp|Q01668-2|CAC1D_HUMAN Isoform Beta-cell-type of Voltage-dependent L-type calcium channel subunit alpha-1D OS=Homo sapiens GN=CACNA1D;>sp|Q01668|CAC1D_HUMAN Voltage-dependent L-type calcium channel subunit alpha-1D OS=Homo sapiens GN=CACNA1D PE=1 SV=2;>t	3	2	2	2	0	0	1	1	0	0	0	1	0	0	2	0	0	0	0	1	0	0	0	1	1	0	0	0	1	0	0	2	0	0	0	0	1	0	0	0	1	1
P38606;B7Z1R5	P38606;B7Z1R5	2;2	2;2	2;2	V-type proton ATPase catalytic subunit A	ATP6V1A	>sp|P38606|VATA_HUMAN V-type proton ATPase catalytic subunit A OS=Homo sapiens GN=ATP6V1A PE=1 SV=2;>tr|B7Z1R5|B7Z1R5_HUMAN V-type proton ATPase catalytic subunit A OS=Homo sapiens GN=ATP6V1A PE=2 SV=1	2	2	2	2	1	2	0	0	2	1	2	0	0	0	0	0	1	0	0	0	2	1	2	0	0	2	1	2	0	0	0	0	0	1	0	0	0	2	1	2	0	0
Q14508;Q14508-3;Q14508-2	Q14508;Q14508-3;Q14508-2	1;1;1	1;1;1	1;1;1	WAP four-disulfide core domain protein 2	WFDC2	>sp|Q14508|WFDC2_HUMAN WAP four-disulfide core domain protein 2 OS=Homo sapiens GN=WFDC2 PE=1 SV=2;>sp|Q14508-3|WFDC2_HUMAN Isoform 3 of WAP four-disulfide core domain protein 2 OS=Homo sapiens GN=WFDC2;>sp|Q14508-2|WFDC2_HUMAN Isoform 2 of WAP four-disulf	3	1	1	1	1	0	0	0	0	0	1	1	0	0	0	0	0	0	0	0	0	1	0	0	0	0	0	1	1	0	0	0	0	0	0	0	0	0	1	0	0	0
O75083;D6RD66;O75083-3	O75083;D6RD66;O75083-3	4;3;2	4;3;2	4;3;2	WD repeat-containing protein 1	WDR1	>sp|O75083|WDR1_HUMAN WD repeat-containing protein 1 OS=Homo sapiens GN=WDR1 PE=1 SV=4;>tr|D6RD66|D6RD66_HUMAN WD repeat-containing protein 1 (Fragment) OS=Homo sapiens GN=WDR1 PE=2 SV=1;>sp|O75083-3|WDR1_HUMAN Isoform 2 of WD repeat-containing protein 1 O	3	4	4	4	2	3	2	1	4	3	2	0	3	2	1	0	3	1	1	0	4	2	3	2	1	4	3	2	0	3	2	1	0	3	1	1	0	4	2	3	2	1
Q6ZSB9	Q6ZSB9	1	1	1	Zinc finger and BTB domain-containing protein 49	ZBTB49	>sp|Q6ZSB9|ZBT49_HUMAN Zinc finger and BTB domain-containing protein 49 OS=Homo sapiens GN=ZBTB49 PE=2 SV=3	1	1	1	1	0	0	0	0	0	0	0	0	0	0	0	0	1	0	0	0	0	0	0	0	0	0	0	0	0	0	0	0	0	1	0	0	0	0	0	0	0	0
P25311;C9JEV0;A8MT79;H7BZJ8	P25311;C9JEV0	13;10;2;2	13;10;2;2	13;10;2;2	Zinc-alpha-2-glycoprotein	AZGP1	>sp|P25311|ZA2G_HUMAN Zinc-alpha-2-glycoprotein OS=Homo sapiens GN=AZGP1 PE=1 SV=2;>tr|C9JEV0|C9JEV0_HUMAN Zinc-alpha-2-glycoprotein OS=Homo sapiens GN=AZGP1 PE=2 SV=1	4	13	13	13	12	12	12	12	13	13	11	12	12	11	12	8	11	2	2	13	10	12	12	12	12	13	13	11	12	12	11	12	8	11	2	2	13	10	12	12	12	12
Q96DA0;I3L3X0;I3L1H9	Q96DA0;I3L3X0;I3L1H9	4;2;2	4;2;2	4;2;2	Zymogen granule protein 16 homolog B	ZG16B	>sp|Q96DA0|ZG16B_HUMAN Zymogen granule protein 16 homolog B OS=Homo sapiens GN=ZG16B PE=1 SV=3;>tr|I3L3X0|I3L3X0_HUMAN Zymogen granule protein 16 homolog B (Fragment) OS=Homo sapiens GN=ZG16B PE=4 SV=1;>tr|I3L1H9|I3L1H9_HUMAN Zymogen granule protein 16 hom	3	4	4	4	2	2	2	3	4	4	3	2	4	3	2	2	2	2	2	1	3	2	2	2	3	4	4	3	2	4	3	2	2	2	2	2	1	3	2	2	2	3
B4DIH5;H0YM03	B4DIH5;H0YM03	2;2	2;2	2;2		COPS2	>tr|B4DIH5|B4DIH5_HUMAN COP9 signalosome complex subunit 2 OS=Homo sapiens GN=COPS2 PE=2 SV=1;>tr|H0YM03|H0YM03_HUMAN COP9 signalosome complex subunit 2 (Fragment) OS=Homo sapiens GN=COPS2 PE=2 SV=1	2	2	2	2	0	1	0	1	1	1	1	1	0	0	1	0	1	0	0	0	0	0	1	0	1	1	1	1	1	0	0	1	0	1	0	0	0	0	0	1	0	1
CON__P00761	CON__P00761	4	4	4			>P00761 SWISS-PROT:P00761|TRYP_PIG Trypsin - Sus scrofa (Pig).	1	4	4	4	3	3	4	3	3	3	3	2	3	3	4	3	2	2	3	3	3	3	3	4	3	3	3	3	2	3	3	4	3	2	2	3	3	3	3	3	4	3
CON__P01966	CON__P01966	3	1	1			>P01966 SWISS-PROT:P01966 (Bos taurus) Hemoglobin subunit alpha	1	3	1	1	3	3	3	3	3	3	3	3	3	3	3	3	3	3	3	3	3	1	1	1	1	1	1	1	1	1	1	1	1	1	1	1	1	1	1	1	1	1
CON__P02769	CON__P02769	8	3	3			>P02769 SWISS-PROT:P02769 (Bos taurus) Bovine serum albumin precursor	1	8	3	3	3	5	4	4	4	3	5	3	6	4	6	7	7	3	3	6	7	0	0	0	0	0	0	0	0	1	0	2	3	2	0	0	2	3	0	0	0	0
CON__Q3MHH8	CON__Q3MHH8	9	1	1			>Q3MHH8 TREMBL:Q3MHH8 (Bos taurus) Amylase, alpha 2B; pancreatic	1	9	1	1	7	7	7	7	7	8	7	8	7	7	7	8	7	6	4	7	6	0	1	0	0	0	0	0	1	0	0	0	1	0	1	0	0	0	0	1	0	0
P06753-2;Q5VU58;Q5VU66;P06753-3;Q5VU72;Q5VU59;Q5VU61;D6R904;D6RFM2	P06753-2;Q5VU58;Q5VU66;P06753-3;Q5VU72;Q5VU59;Q5VU61;D6R904;D6RFM2	1;1;1;1;1;1;1;1;1	1;1;1;1;1;1;1;1;1	1;1;1;1;1;1;1;1;1		TPM3	>sp|P06753-2|TPM3_HUMAN Isoform 2 of Tropomyosin alpha-3 chain OS=Homo sapiens GN=TPM3;>tr|Q5VU58|Q5VU58_HUMAN Tropomyosin 3, isoform CRA_b OS=Homo sapiens GN=TPM3 PE=3 SV=1;>tr|Q5VU66|Q5VU66_HUMAN Tropomyosin alpha-3 chain OS=Homo sapiens GN=TPM3 PE=2 SV=	9	1	1	1	1	1	1	0	1	1	1	0	1	1	0	1	1	1	1	0	1	1	1	1	0	1	1	1	0	1	1	0	1	1	1	1	0	1	1	1	1	0
D6R9P2	D6R9P2	1	1	1		SLC9B2	>tr|D6R9P2|D6R9P2_HUMAN Mitochondrial sodium/hydrogen exchanger 9B2 OS=Homo sapiens GN=SLC9B2 PE=2 SV=1	1	1	1	1	1	1	1	1	1	1	1	1	1	1	1	1	1	1	0	1	1	1	1	1	1	1	1	1	1	1	1	1	1	1	1	0	1	1	1	1	1	1
E9PC62	E9PC62	1	1	1		CELF2	>tr|E9PC62|E9PC62_HUMAN CUGBP Elav-like family member 2 OS=Homo sapiens GN=CELF2 PE=4 SV=1	1	1	1	1	1	0	0	0	1	0	0	0	0	0	0	1	0	0	0	0	0	1	0	0	0	1	0	0	0	0	0	0	1	0	0	0	0	0	1	0	0	0
E9PFZ2;H7C5R1	E9PFZ2;H7C5R1	9;6	1;1	1;1		CP	>tr|E9PFZ2|E9PFZ2_HUMAN Ceruloplasmin OS=Homo sapiens GN=CP PE=2 SV=1;>tr|H7C5R1|H7C5R1_HUMAN Ceruloplasmin (Fragment) OS=Homo sapiens GN=CP PE=2 SV=1	2	9	1	1	3	6	3	1	3	5	4	3	6	1	7	5	6	5	2	4	8	0	0	0	0	0	0	0	0	1	0	0	0	0	0	0	0	1	0	0	0	0
F5GXX2	F5GXX2	1	1	1		PDE2A	>tr|F5GXX2|F5GXX2_HUMAN cGMP-dependent 3,5-cyclic phosphodiesterase (Fragment) OS=Homo sapiens GN=PDE2A PE=2 SV=1	1	1	1	1	0	1	0	0	0	0	0	0	0	0	0	0	0	0	0	0	0	0	1	0	0	0	0	0	0	0	0	0	0	0	0	0	0	0	0	1	0	0
F5GY77	F5GY77	1	1	1		NUP107	>tr|F5GY77|F5GY77_HUMAN Nuclear pore complex protein Nup107 (Fragment) OS=Homo sapiens GN=NUP107 PE=2 SV=1	1	1	1	1	0	0	0	0	0	0	1	0	0	0	0	0	0	0	0	0	0	0	0	0	0	0	0	1	0	0	0	0	0	0	0	0	0	0	0	0	0	0
F8W6P5;CON__Q3SX09;P02100;CON__P02070;A8MUF7	F8W6P5	11;1;1;1;1	1;0;0;0;0	1;0;0;0;0		HBB	>tr|F8W6P5|F8W6P5_HUMAN LVV-hemorphin-7 (Fragment) OS=Homo sapiens GN=HBB PE=2 SV=1	5	11	1	1	7	10	6	7	9	7	7	5	8	9	9	9	10	10	11	8	10	0	0	0	0	0	0	0	0	0	0	0	0	0	1	1	0	0	0	0	0	0
F8WDK9	F8WDK9	2	1	1		PDCD6IP	>tr|F8WDK9|F8WDK9_HUMAN Programmed cell death 6-interacting protein OS=Homo sapiens GN=PDCD6IP PE=2 SV=1	1	2	1	1	0	0	0	0	2	0	0	0	0	1	0	0	0	0	0	0	2	0	0	0	0	1	0	0	0	0	1	0	0	0	0	0	0	1	0	0	0	0
G3XAJ6	G3XAJ6	1	1	1		RFTN1	>tr|G3XAJ6|G3XAJ6_HUMAN Raft-linking protein, isoform CRA_c OS=Homo sapiens GN=RFTN1 PE=4 SV=1	1	1	1	1	0	0	0	0	0	1	0	0	0	0	0	0	0	0	0	0	0	0	0	0	0	0	1	0	0	0	0	0	0	0	0	0	0	0	0	0	0	0
J3KPK6	J3KPK6	1	1	1			>tr|J3KPK6|J3KPK6_HUMAN Zinc finger and BTB domain-containing protein 38 OS=Homo sapiens GN=ZBTB38 PE=4 SV=1	1	1	1	1	0	0	0	0	0	0	1	0	0	0	0	0	0	0	0	0	0	0	0	0	0	0	0	1	0	0	0	0	0	0	0	0	0	0	0	0	0	0
I3L3R2;K7EM38;J3KT65	I3L3R2;K7EM38;J3KT65	15;15;14	3;3;2	1;1;0			>tr|I3L3R2|I3L3R2_HUMAN Actin, cytoplasmic 2, N-terminally processed (Fragment) OS=Homo sapiens GN=ACTG1 PE=2 SV=1;>tr|K7EM38|K7EM38_HUMAN Actin, cytoplasmic 2, N-terminally processed (Fragment) OS=Homo sapiens GN=ACTG1 PE=3 SV=1;>tr|J3KT65|J3KT65_HUMAN Ac	3	15	3	1	12	10	12	12	11	10	11	12	10	10	12	11	13	11	11	6	11	2	1	2	2	2	1	1	1	1	1	2	2	2	1	2	1	2	0	0	0	1
Q13574-3	Q13574-3	1	1	1			>sp|Q13574-3|DGKZ_HUMAN Isoform 3 of Diacylglycerol kinase zeta OS=Homo sapiens GN=DGKZ	1	1	1	1	1	0	1	0	1	1	1	0	0	0	0	0	0	0	0	0	0	1	0	1	0	1	1	1	0	0	0	0	0	0	0	0	0	0	1	0	1	0
Q6UWE0-3	Q6UWE0-3	1	1	1			>sp|Q6UWE0-3|LRSM1_HUMAN Isoform 3 of E3 ubiquitin-protein ligase LRSAM1 OS=Homo sapiens GN=LRSAM1	1	1	1	1	1	1	1	1	1	1	0	1	1	1	1	1	1	1	1	1	1	1	1	1	1	1	1	0	1	1	1	1	1	1	1	1	1	1	1	1	1	1
Q6ZRS4-3	Q6ZRS4-3	1	1	1			>sp|Q6ZRS4-3|CC129_HUMAN Isoform 3 of Coiled-coil domain-containing protein 129 OS=Homo sapiens GN=CCDC129	1	1	1	1	0	0	0	0	0	0	0	0	0	0	0	1	0	0	0	0	0	0	0	0	0	0	0	0	0	0	0	0	1	0	0	0	0	0	0	0	0	0
Q8N6I4-3	Q8N6I4-3	1	1	1			>sp|Q8N6I4-3|TM251_HUMAN Isoform 3 of Transmembrane protein 251 OS=Homo sapiens GN=TMEM251	1	1	1	1	0	1	0	0	1	1	0	0	0	0	0	1	1	1	0	0	1	0	1	0	0	1	1	0	0	0	0	0	1	1	1	0	0	1	0	1	0	0
Q9H4Z2-2	Q9H4Z2-2	1	1	1			>sp|Q9H4Z2-2|ZN335_HUMAN Isoform 2 of Zinc finger protein 335 OS=Homo sapiens GN=ZNF335	1	1	1	1	1	1	1	1	1	1	1	1	1	1	1	1	1	0	0	1	1	1	1	1	1	1	1	1	1	1	1	1	1	1	0	0	1	1	1	1	1	1
Q9HBZ2-2	Q9HBZ2-2	1	1	1			>sp|Q9HBZ2-2|ARNT2_HUMAN Isoform 2 of Aryl hydrocarbon receptor nuclear translocator 2 OS=Homo sapiens GN=ARNT2	1	1	1	1	0	0	0	0	0	0	0	0	0	0	0	0	0	0	0	1	0	0	0	0	0	0	0	0	0	0	0	0	0	0	0	0	1	0	0	0	0	0
Q9P1P5-2	Q9P1P5-2	1	1	1			>sp|Q9P1P5-2|TAAR2_HUMAN Isoform 2 of Trace amine-associated receptor 2 OS=Homo sapiens GN=TAAR2	1	1	1	1	0	1	0	0	1	0	1	0	1	0	0	0	0	0	0	0	1	0	1	0	0	1	0	1	0	1	0	0	0	0	0	0	0	1	0	1	0	0
Q9UQR0-2	Q9UQR0-2	1	1	1			>sp|Q9UQR0-2|SCML2_HUMAN Isoform 2 of Sex comb on midleg-like protein 2 OS=Homo sapiens GN=SCML2	1	1	1	1	1	1	0	0	0	1	1	1	1	0	1	1	1	0	0	1	0	1	1	0	0	0	1	1	1	1	0	1	1	1	0	0	1	0	1	1	0	0
REV__Q8TB72;REV__Q8TB72-3;REV__B4E2B6;REV__Q8TB72-2	REV__Q8TB72;REV__Q8TB72-3;REV__B4E2B6;REV__Q8TB72-2	1;1;1;1	1;1;1;1	1;1;1;1			>sp|Q8TB72|PUM2_HUMAN Pumilio homolog 2 OS=Homo sapiens GN=PUM2 PE=1 SV=2;>sp|Q8TB72-3|PUM2_HUMAN Isoform 3 of Pumilio homolog 2 OS=Homo sapiens GN=PUM2;>tr|B4E2B6|B4E2B6_HUMAN Pumilio homolog 2 OS=Homo sapiens GN=PUM2 PE=2 SV=1;>sp|Q8TB72-2|PUM2_HUMAN Iso	4	1	1	1	0	0	0	0	0	0	0	1	1	0	0	0	0	0	0	0	0	0	0	0	0	0	0	0	1	1	0	0	0	0	0	0	0	0	0	0	0	0
REV__P04280;REV__G3V1M9;REV__G3V1R1;REV__P02812;REV__P10163;REV__E9PAL0;REV__E7EXA8	REV__P04280;REV__G3V1M9;REV__G3V1R1;REV__P02812;REV__P10163;REV__E9PAL0;REV__E7EXA8	2;2;2;1;1;1;1	2;2;2;1;1;1;1	2;2;2;1;1;1;1			>sp|P04280|PRP1_HUMAN Basic salivary proline-rich protein 1 OS=Homo sapiens GN=PRB1 PE=1 SV=2;>tr|G3V1M9|G3V1M9_HUMAN Basic peptide IB-6 OS=Homo sapiens GN=PRB1 PE=4 SV=1;>tr|G3V1R1|G3V1R1_HUMAN Basic peptide IB-6 OS=Homo sapiens GN=PRB1 PE=4 SV=1;>sp|P028	7	2	2	2	2	1	1	2	2	2	1	1	1	1	1	2	2	1	1	2	1	2	1	1	2	2	2	1	1	1	1	1	2	2	1	1	2	1	2	1	1	2
REV__Q6P4F1-2;REV__Q6P4F1;REV__Q6P4F1-6;REV__Q6P4F1-5;REV__Q6P4F1-4;REV__Q6P4F1-3	REV__Q6P4F1-2;REV__Q6P4F1;REV__Q6P4F1-6;REV__Q6P4F1-5;REV__Q6P4F1-4;REV__Q6P4F1-3	1;1;1;1;1;1	1;1;1;1;1;1	1;1;1;1;1;1			>sp|Q6P4F1-2|FUT10_HUMAN Isoform 2 of Alpha-(1,3)-fucosyltransferase 10 OS=Homo sapiens GN=FUT10;>sp|Q6P4F1|FUT10_HUMAN Alpha-(1,3)-fucosyltransferase 10 OS=Homo sapiens GN=FUT10 PE=2 SV=2;>sp|Q6P4F1-6|FUT10_HUMAN Isoform 6 of Alpha-(1,3)-fucosyltransferas	6	1	1	1	1	1	0	1	1	1	1	1	1	1	0	1	0	0	0	0	0	1	1	0	1	1	1	1	1	1	1	0	1	0	0	0	0	0	1	1	0	1
REV__Q9NSD7	REV__Q9NSD7	1	1	1			>sp|Q9NSD7|RL3R1_HUMAN Relaxin-3 receptor 1 OS=Homo sapiens GN=RXFP3 PE=1 SV=1	1	1	1	1	0	1	0	1	0	0	1	1	1	0	0	0	0	0	0	0	0	0	1	0	1	0	0	1	1	1	0	0	0	0	0	0	0	0	0	1	0	1
REV__Q9P2V4	REV__Q9P2V4	1	1	1			>sp|Q9P2V4|LRIT1_HUMAN Leucine-rich repeat, immunoglobulin-like domain and transmembrane domain-containing protein 1 OS=Homo sapiens GN=LRIT1 PE=2 SV=1	1	1	1	1	0	0	0	0	0	0	0	0	0	0	0	0	0	0	1	1	0	0	0	0	0	0	0	0	0	0	0	0	0	0	0	1	1	0	0	0	0	0
[truncated: 120 more columns]
