# Supplementary material for: Insights into immune responses in oral cancer through proteomic analysis of saliva and salivary extracellular vesicles
Source: Sci Rep. 2015 Nov 5;5:16305. doi: 10.1038/srep16305 (PMC4633731; doi:10.1038/srep16305)
Supplement: Supp Table 7 [file srep16305-s6.xls]

## Sheet: GO enrich EVs saliva
Manuscript title: Insights into immune responses in oral cancer through proteomic analysis of saliva and salivary extracellular vesicles
Author´s list: Flavia V. Winck, Ana Carolina Prado Ribeiro, Romênia Ramos Domingues, Liu Yi Ling, Diego Mauricio Riaño-Pachón, César Rivera, Thaís Bianca Brandão, Adriele Ferreira Gouvea, Alan Roger Santos-Silva, Ricardo D. Coletta, Adriana F. Paes Leme
Supplemental table 7. List of GO terms overrepresented in the proteome dataset of extracellular vesicles
GOID	Ontology Source	GOTerm	GOLevels	GOGroups	Nr. Genes	% Associated Genes	Term PValue	Term PValue Corrected with Benjamini-Hochberg	Group PValue	Group PValue Corrected with Benjamini-Hochberg	Associated Genes Found	All Associated Genes	OverViewTerm
GO:0000302	GO_BiologicalProcess_12.07.2013_15h53	response to reactive oxygen species	[4]	[Group5]	3	4.91803	0.0132256	0.0200588	{Group5=0.00160922893267199}	{Group5=0.00160922893267199}	[CAT, HBB, PRDX2]	[ADAM9, AKR1C3, APOA4, APOD, APTX, AQP1, CAT, CCL19, CNKSR1, CRYGD, CYP3A, DLC1, ECT2, EGLN1, FABP1, FOS, FXN, GLRX2, GLYAT, GPX1, HBA1, HBB, HDAC6, HGF, HP, HPR, HYAL1, HYAL2, IL6, KRT123P, MAP3K5, MAPK7, MET, MPO, MT3, NET1, NFE2L2, PARK7, PDK2, PLEKHA1, PLK3, PPIF, PRDX1, PRDX2, PRDX3, PRDX5, PRKAR1A, PTPRK, PTPRN, PXDN, PXN, RHOB, RNMT, ROMO1, S100A7, SIRT1, SOD1, SOD2, SOS1, SPAM1, TPM1]	FALSE
GO:0000502	GO_CellularComponent_12.07.2013_15h53	proteasome complex	[3, 4, 5]	[Group0]	2	10	0.0112444	0.0179516	{Group0=3.4272753524801097E-13}	{Group0=1.5422739086160493E-12}	[PSMA3, VCP]	[ADRM1, CYCSP35, DNAJB2, GTPBP3, KIAA0368, LOC100288842, PSMA3, PSMA6, PSMC2, PSMC5, PSMC6, PSMD10, PSMD11, PSMD14, PSMD5, PSMD9, SHFM1, UBQLN4, UBXN1, VCP]	FALSE
GO:0001530	GO_MolecularFunction_12.07.2013_15h53	lipopolysaccharide binding	[3]	[Group7]	2	16.6667	0.00407353	0.00904126	{Group7=5.519885598223334E-22}	{Group7=4.9678970384010004E-21}	[BPI, CD14]	[BPI, CD14, DEFB114, EHHADH, HSPD1, LBP, NDUFA2, RPSA, SCARB1, SELP, TLR4, TRIL]	FALSE
GO:0001540	GO_MolecularFunction_12.07.2013_15h53	beta-amyloid binding	[4]	[Group7]	2	14.2857	0.00555776	0.0109947	{Group7=5.519885598223334E-22}	{Group7=4.9678970384010004E-21}	[APOA1, APOE]	[APBB1, APOA1, APOE, BRI3, CD74, CHRFAM7A, CHRNA7, COL25A1, CST3, ITM2B, ITM2C, LDLRAP1, PION, TGFB2]	FALSE
GO:0001818	GO_BiologicalProcess_12.07.2013_15h53	negative regulation of cytokine production	[3, 4, 5]	[Group7]	3	4	0.0228931	0.0293419	{Group7=5.519885598223334E-22}	{Group7=4.9678970384010004E-21}	[APOA1, BPI, GSTP1]	[ADAM17, ADIPOQ, APOA1, APOD, ARRB1, AXL, BPI, BST2, C19orf29, C1QBP, C1QTNF3, CD24, CD34, CHRFAM7A, CHRNA7, CIDEA, DHX58, EHHADH, ELF4, F2RL1, FOXP3, FURIN, GAS6, GATA6, GBA, GHRL, GHSR, GPR77, GSTP1, HDAC7, HDAC9, HLA-DRB1, IFNA2, IFNB1, IFNG, IL10, IL12A, IL12B, IL23A, IL23R, IL29, IL6R, IRAK3, KAT5, KLF4, LBP, LEF1, LILRB1, MC1R, MEFV, NFKBIL1, NLRP12, NLRP3, POMC, PPM1B, PPP2CB, PYCARD, RAC1…	FALSE
GO:0001948	GO_MolecularFunction_12.07.2013_15h53	glycoprotein binding	[3]	[Group0, Group7]	2	5.40541	0.0360736	0.0410337	{Group0=3.4272753524801097E-13, Group7=5.519885598223334E-22}	{Group0=1.5422739086160493E-12, Group7=4.9678970384010004E-21}	[FLNA, ITGAM]	[ACE2, AGR2, AGR3, APOH, C11orf96, CD4, CECR1, CFH, COL5A1, COMP, DMD, ERLEC1, F7, FBXO17, FBXO27, FLNA, FYN, HPSE2, HRG, IDE, IGF2R, ITGAM, ITGB2, LACRT, LCK, LDLR, LTBR, MAP2, METAP2, NRG1, OS9, RASA1, SLIT2, TADA2A, VCL, VLDLR, VWF]	FALSE
GO:0001959	GO_BiologicalProcess_12.07.2013_15h53	regulation of cytokine-mediated signaling pathway	[4, 5, 6, 7, 8]	[Group0, Group7]	2	5.55556	0.034301	0.0395113	{Group0=3.4272753524801097E-13, Group7=5.519885598223334E-22}	{Group0=1.5422739086160493E-12, Group7=4.9678970384010004E-21}	[APOA1, HSP90AB1]	[ADIPOQ, APOA1, AXL, C19orf29, CCL5, CD74, CDC37, DNAJA3, F2RL1, FADD, GAS6, GFI1, HIPK1, HSP90AB1, IL1RN, IL6ST, IRAK1, IRAK2, MAVS, NLRC5, PALM3, PPARG, PPIP5K1, PTPN2, PYCARD, ROBO1, SHARPIN, SLIT2, SLIT3, SPHK1, STS, TICAM2, TXK, VRK2, WNT5A, ZNF675]	FALSE
GO:0002262	GO_BiologicalProcess_12.07.2013_15h53	myeloid cell homeostasis	[2, 5]	[Group0, Group4, Group7]	2	5.88235	0.0308629	0.0364743	{Group0=3.4272753524801097E-13, Group4=5.38311326387035E-6, Group7=5.519885598223334E-22}	{Group0=1.5422739086160493E-12, Group4=9.68960387496663E-6, Group7=4.9678970384010004E-21}	[ANXA1, HSPA1A]	[ACIN1, ACVR1B, ACVR2A, ANXA1, ATPIF1, CDK6, DYRK3, ETS1, FOXO3, G6PD, GAS2L1, GATA1, HCAR2, HMGB2, HMOX1, HOXA5, HSPA1A, IL6, INHBA, KLF1, KRT7, MAFB, NCKAP1L, RPS14, RPS17, RPS19, RPS24, SCLY, SLC25A38, SPI1, TAL1, UBL4A, ZFPM1, ZNF16]	FALSE
GO:0002263	GO_BiologicalProcess_12.07.2013_15h53	cell activation involved in immune response	[3, 4]	[Group0, Group7]	2	7.40741	0.0200263	0.0272	{Group0=3.4272753524801097E-13, Group7=5.519885598223334E-22}	{Group0=1.5422739086160493E-12, Group7=4.9678970384010004E-21}	[ANXA3, LCP1]	[ANP32B, ANXA3, C19orf10, CCL3, CD1C, EOMES, F2RL1, FES, HSPD1, ICAM1, IL12B, IL17D, IL27, IL29, ITGAL, KIT, LCP1, LILRB1, MYB, RARA, SBNO2, STXBP2, STXBP3, TGFB1, TNFSF13, TOX4, UNC13D]	FALSE
GO:0002274	GO_BiologicalProcess_12.07.2013_15h53	myeloid leukocyte activation	[3, 5]	[Group0, Group7]	3	8.57143	0.00279638	0.00748443	{Group0=3.4272753524801097E-13, Group7=5.519885598223334E-22}	{Group0=1.5422739086160493E-12, Group7=4.9678970384010004E-21}	[ANXA3, AZU1, BPI]	[ADAM10, ADAM9, ANXA3, AZU1, BPI, CAMK2G, CCL3, CCL5, CD226, CXCR2, DHRS2, EDN2, EHHADH, F2RL1, FES, HSPD1, HYAL2, IL33, KIT, LBP, PLA2G10, PRG3, PRKCD, PVRL2, PYCARD, RPSA, SBNO2, STS, STXBP2, STXBP3, THBS1, TLR4, UBD, UNC13D, WNT5A]	FALSE
GO:0002366	GO_BiologicalProcess_12.07.2013_15h53	leukocyte activation involved in immune response	[3, 4, 5]	[Group0, Group7]	2	7.40741	0.0200263	0.0272	{Group0=3.4272753524801097E-13, Group7=5.519885598223334E-22}	{Group0=1.5422739086160493E-12, Group7=4.9678970384010004E-21}	[ANXA3, LCP1]	[ANP32B, ANXA3, C19orf10, CCL3, CD1C, EOMES, F2RL1, FES, HSPD1, ICAM1, IL12B, IL17D, IL27, IL29, ITGAL, KIT, LCP1, LILRB1, MYB, RARA, SBNO2, STXBP2, STXBP3, TGFB1, TNFSF13, TOX4, UNC13D]	FALSE
GO:0002523	GO_BiologicalProcess_12.07.2013_15h53	leukocyte migration involved in inflammatory response	[3, 5, 6, 7]	[Group7]	2	100	6.50662e-05	0.0011842	{Group7=5.519885598223334E-22}	{Group7=4.9678970384010004E-21}	[S100A8, S100A9]	[S100A8, S100A9]	FALSE
GO:0003779	GO_MolecularFunction_12.07.2013_15h53	actin binding	[4]	[Group0, Group7]	4	4.49438	0.0058348	0.0112972	{Group0=3.4272753524801097E-13, Group7=5.519885598223334E-22}	{Group0=1.5422739086160493E-12, Group7=4.9678970384010004E-21}	[CORO1A, FLNA, MYH9, PFN1]	[ACE, ACTN4, ADD1, ADD2, AIF1, AIF1L, AMY2A, ANG, ANLN, ANTXR1, APEX1, CALML3, CCDC88A, CCR5, CORO1A, COTL1, CSRP3, CXCR4, DAG1, DMD, EGFR, ELF4, EMD, EPB42, EPB49, EZR, FAN1, FLNA, FMN2, FSCN1, FXYD5, GAL, GAS2L2, GAS2L3, GC, HPCA, ITGB1, KCNMA1, KIF18A, KLHL2, LIMA1, LRPPRC, MACF1, MAEA, MAP1S, MEFV, MICAL1, MLC1, MTSS1, MYH10, MYH9, MYL2, MYL3, MYO1C, MYO1E, MYO6, MYO7A, MYO9B, NANOS3, NCALD, …	FALSE
GO:0004601	GO_MolecularFunction_12.07.2013_15h53	peroxidase activity	[2, 4]	[Group5]	3	17.6471	0.000322739	0.00326325	{Group5=0.00160922893267199}	{Group5=0.00160922893267199}	[CAT, HBB, PRDX2]	[CAT, CLIC2, GLYAT, GPX1, GPX3, GSTK1, GSTT1, HBA1, HBB, KRT123P, MGST1, MPO, PRDX1, PRDX2, PRDX5, PXDN, TXNDC17]	TRUE
GO:0004869	GO_MolecularFunction_12.07.2013_15h53	cysteine-type endopeptidase inhibitor activity	[5]	[Group6]	2	8.33333	0.0159958	0.0234777	{Group6=0.0012263462698935991}	{Group6=0.001379639553630299}	[CST5, CSTB]	[AVP, BIRC5, BIRC6, CD27, CST3, CST5, CST6, CSTA, CSTB, DPEP1, GAS6, LEF1, MT3, PRDX3, PRDX5, RPS6KA1, RPS6KA3, SERPINB9, SNCA, SPOCK1, TNFAIP8, TNFSF14, TRIAP1, XIAP]	TRUE
GO:0005319	GO_MolecularFunction_12.07.2013_15h53	lipid transporter activity	[3]	[Group7]	3	13.0435	0.000811544	0.00410281	{Group7=5.519885598223334E-22}	{Group7=4.9678970384010004E-21}	[APOA1, APOB, APOE]	[ABCA1, ABCD1, ABCG1, ABCG5, ABCG8, APOA1, APOA2, APOA4, APOB, APOE, APOM, CETP, COL4A3BP, CTDSP2, GLTP, HEATR6, LPAL2, PCTP, PITPNC1, PLEKHA8, PLSCR1, SCP2, SYCP2]	FALSE
GO:0005496	GO_MolecularFunction_12.07.2013_15h53	steroid binding	[3]	[Group1, Group7]	2	4.87805	0.0435048	0.0471302	{Group1=6.756754220870328E-6, Group7=5.519885598223334E-22}	{Group1=1.0135131331305493E-5, Group7=4.9678970384010004E-21}	[APOA1, PYGL]	[ADRB2, AKR1C1, AKR1C2, APOA1, APOA2, APOD, BFAR, CACNB1, CETP, CTDSP2, CYP3A4, GC, GPR183, LPAL2, NPC1, NPC2, NPDC1, NR1H4, OSBP2, OSBPL10, OSBPL1A, OSBPL2, OSBPL3, OSBPL5, OSBPL7, OSBPL8, PMP2, PTCH1, PYGL, RP1, SCP2, SERPINA6, SOAT1, SOAT2, STARD3, SYCP2, SYP, UGT1A, UGT1A1, UGT1A6, VDR]	FALSE
GO:0005539	GO_MolecularFunction_12.07.2013_15h53	glycosaminoglycan binding	[3]	[Group7]	4	6.45161	0.00157229	0.00550302	{Group7=5.519885598223334E-22}	{Group7=4.9678970384010004E-21}	[APOB, APOE, CTSG, ELANE]	[ABP1, ANG, APOA5, APOB, APOE, C1QBP, CD44, CFH, CHODL, CLEC3B, COL13A1, COL25A1, COL5A1, COMP, CTSG, CXCL13, DBNL, ELANE, EMR2, ENG, FGF1, FGF10, FGF12, FGF14, FGFBP3, FGFR1, FGFR4, FGFRL1, FSTL1, HBEGF, HRG, HYAL2, INHBA, LAYN, LGALS7B, LIPC, LIPH, LIPI, LPL, LTF, MDK, MPO, NOD2, NRG1, PCOLCE, PCOLCE2, PCSK6, PF4, PGLYRP1, PGLYRP2, PGLYRP3, PGLYRP4, SELP, SERPINE2, SFRP1, SLIT2, TGFBR2, THBS1, …	FALSE
GO:0005544	GO_MolecularFunction_12.07.2013_15h53	calcium-dependent phospholipid binding	[4, 5]	[Group0, Group4, Group7]	2	16.6667	0.00407353	0.00904126	{Group0=3.4272753524801097E-13, Group4=5.38311326387035E-6, Group7=5.519885598223334E-22}	{Group0=1.5422739086160493E-12, Group4=9.68960387496663E-6, Group7=4.9678970384010004E-21}	[ANXA1, ANXA3]	[ANXA1, ANXA2, ANXA3, ANXA4, ANXA5, ANXA6, DYSF, KIAA0528, MCTP1, MCTP2, PLA2G4A, SYT6]	TRUE
GO:0005793	GO_CellularComponent_12.07.2013_15h53	endoplasmic reticulum-Golgi intermediate compartment	[4, 5, 6, 7]	[Group0, Group3]	2	5.88235	0.0308629	0.0364743	{Group0=3.4272753524801097E-13, Group3=8.326345221498569E-6}	{Group0=1.5422739086160493E-12, Group3=1.0705300999069587E-5}	[HSPA5, P4HB]	[ANPEP, CA4, CLN8, ERGIC1, ERP44, FN1, GOLGB1, HSPA5, IST1, KDELR1, LAMP5, LMAN1, LMAN2, MAN1A1, NUCB1, NUCB2, P4HB, PDIA6, PTPN2, RAB37, SCYL1, SEC22B, SERPINH1, SLC35C2, STX17, SURF4, TMED1, TMED10, TMED2, TMED3, TMED5, TMED7, TMED9, YIF1A]	FALSE
GO:0005884	GO_CellularComponent_12.07.2013_15h53	actin filament	[3, 4, 5, 6, 7, 8, 9]	[Group0, Group7]	2	6.45161	0.0259836	0.0319528	{Group0=3.4272753524801097E-13, Group7=5.519885598223334E-22}	{Group0=1.5422739086160493E-12, Group7=4.9678970384010004E-21}	[ACTC1, CORO1A]	[ACTA1, ACTC1, AIF1, AIF1L, AMOT, ANAPC2, APC2, BRCA1, CD2AP, CORO1A, DNAJA3, EPB49, EZR, HCK, MYO1A, MYO1C, MYO1E, MYO3A, MYO6, MYO9B, NCOA3, PALLD, PKD2, PRKD2, RAC3, RHOQ, SENP6, SHROOM4, SLC25A23, TEK, TSC1]	FALSE
GO:0005938	GO_CellularComponent_12.07.2013_15h53	cell cortex	[3, 4, 5, 6, 7]	[Group0, Group7]	2	4.08163	0.0598709	0.0605361	{Group0=3.4272753524801097E-13, Group7=5.519885598223334E-22}	{Group0=1.5422739086160493E-12, Group7=4.9678970384010004E-21}	[CORO1A, MYH9]	[ANLN, ARF6, ARFIP2, ASPH, CD302, CLASP1, CLASP2, CLN5, CNKSR1, CORO1A, CTNNB1, CYTIP, DLG4, DNAJC5, EPB41, FAM110C, FGFR2, GIPC1, GRM7, GYPC, KIAA0528, LANCL2, LLGL1, MAEA, MAPRE1, MELK, MYH10, MYH9, MYO1A, MYO9B, NCL, NEDD4, PAFAH1B1, PKD2, PRKD2, RHOA, RYR1, SELE, SHROOM2, SLC2A1, SLC4A1, SNCA, SPINK5, SPTBN2, SPTBN4, STIM1, TCHP, TRPC4, TSC1]	FALSE
GO:0006007	GO_BiologicalProcess_12.07.2013_15h53	glucose catabolic process	[8]	[Group1, Group7]	2	7.14286	0.0214547	0.0278911	{Group1=6.756754220870328E-6, Group7=5.519885598223334E-22}	{Group1=1.0135131331305493E-5, Group7=4.9678970384010004E-21}	[PFKL, PGAM1]	[ALDOA, ALDOB, FBP1, FOLR1, FUBP1, G6PD, IGBP1, IGFBP1, INS, INSR, LRP5, MLXIPL, NCOR1, OGT, PFKFB2, PFKL, PFKM, PGAM1, PGAM2, PGAM4, PGD, PGLS, PHGDH, PPARA, PRKAG2, RAB14, RPE, UBL4A]	FALSE
GO:0006091	GO_BiologicalProcess_12.07.2013_15h53	generation of precursor metabolites and energy	[3]	[Group1, Group7]	3	4.16667	0.0205713	0.0275292	{Group1=6.756754220870328E-6, Group7=5.519885598223334E-22}	{Group1=1.0135131331305493E-5, Group7=4.9678970384010004E-21}	[PFKL, PGAM1, PYGL]	[ACO2, ACOX1, AKT1, AKT2, ALDOA, ALDOB, BLOC1S1, CHCHD10, COX10, CPS1, CROT, CYB5R4, CYP21A2, DHTKD1, DYRK2, ENPP1, ETFDH, FASTKD3, FBP1, FOLR1, FUBP1, GAA, GBAS, GCK, GNPDA1, GSK3B, GYS1, GYS2, IGBP1, IGFBP1, INPP5K, INS, INSR, IRS1, IRS2, MAP3K8, MAP4K2, MLXIPL, NCOR1, NDUFS1, NDUFS4, NDUFV2, NOA1, OGT, OXA1L, PASK, PDHA1, PDHB, PFKFB2, PFKL, PFKM, PGAM1, PGAM2, PGAM4, POMC, PPARA, PPP1R3F, PRK…	FALSE
GO:0006096	GO_BiologicalProcess_12.07.2013_15h53	glycolysis	[4, 9]	[Group1, Group7]	2	9.52381	0.0123632	0.0190686	{Group1=6.756754220870328E-6, Group7=5.519885598223334E-22}	{Group1=1.0135131331305493E-5, Group7=4.9678970384010004E-21}	[PFKL, PGAM1]	[ALDOA, ALDOB, FBP1, FOLR1, FUBP1, IGBP1, IGFBP1, INS, INSR, MLXIPL, NCOR1, OGT, PFKFB2, PFKL, PFKM, PGAM1, PGAM2, PGAM4, PPARA, PRKAG2, RAB14]	FALSE
GO:0006509	GO_BiologicalProcess_12.07.2013_15h53	membrane protein ectodomain proteolysis	[6, 7]	[Group0, Group7]	2	5	0.0415971	0.0456065	{Group0=3.4272753524801097E-13, Group7=5.519885598223334E-22}	{Group0=1.5422739086160493E-12, Group7=4.9678970384010004E-21}	[APOE, MYH9]	[ADAM10, ADAM17, ADAM8, ADAM9, ADRA2A, APH1A, APOE, BACE2, DAG1, ERAP1, GPLD1, HM13, IFNG, IGF2BP2, IGF2BP3, IL10, IL1B, IMMP2L, IMP3, IMP4, MYH9, NCSTN, NRD1, PACSIN3, PSEN1, PSEN2, PSENEN, PTPN3, RBMX, RBMXP1, SH3D19, SPPL2A, SPPL2B, SPPL2C, SPPL3, TBC1D8, TIMP1, TIMP3, TNF, TNFRSF1B]	FALSE
GO:0006518	GO_BiologicalProcess_12.07.2013_15h53	peptide metabolic process	[4, 5]	[Group7]	2	4.44444	0.0514505	0.053816	{Group7=5.519885598223334E-22}	{Group7=4.9678970384010004E-21}	[GSTP1, LTA4H]	[ACE, ADAMTS13, BACE1, CARNS1, CHST2, CLN5, CPQ, CTNS, CTSB, CTSH, DMD, ECE1, ETHE1, FKBP1A, FURIN, G6PD, GCLC, GCLM, GPX1, GSPT1, GSPT2, GSTA1, GSTA2, GSTA4, GSTM1, GSTM2, GSTM3, GSTM4, GSTM5, GSTP1, GSTT1, GSTZ1, HAGH, IDE, LONP1, LONP2, LRRTM3, LTA4H, MGST2, PCSK5, PION, TMED10, TPP1, UBL4A, XPNPEP1]	FALSE
GO:0006805	GO_BiologicalProcess_12.07.2013_15h53	xenobiotic metabolic process	[3, 5, 6]	[Group7]	2	6.89655	0.0229242	0.0289736	{Group7=5.519885598223334E-22}	{Group7=4.9678970384010004E-21}	[GSTP1, S100A12]	[CRYZ, CYP1B1, CYP2B6, CYP46A1, FMO2, FMO4, GSPT1, GSTA4, GSTM1, GSTM2, GSTM3, GSTM4, GSTO1, GSTO2, GSTP1, HNF4A, NR1I2, S100A12, SULT1A1, SULT1A2, SULT1A3, SULT1B1, TRIP10, UGT1A, UGT1A1, UGT1A6, UGT2B11, UGT2B28, UGT2B4]	FALSE
GO:0006909	GO_BiologicalProcess_12.07.2013_15h53	phagocytosis	[3, 4, 5, 6]	[Group0, Group7]	4	10.8108	0.00021706	0.00329208	{Group0=3.4272753524801097E-13, Group7=5.519885598223334E-22}	{Group0=1.5422739086160493E-12, Group7=4.9678970384010004E-21}	[ANXA3, AZU1, CORO1A, PRTN3]	[ACSBG2, ADIPOQ, AHSG, ANXA11, ANXA3, AXL, AZU1, BIN2, CAMK1D, CD302, CLEC7A, CLP1, COLEC12, CORO1A, ELMO1, F2RL1, GAS6, GNB2L1, GULP1, HCK, HEXIM1, ITGAV, MERTK, NR1H3, PECAM1, PRTN3, RAB20, RAB34, RAB39A, RAB7A, RAB7B, RARA, SCARB1, TGM2, THBS1, TUB, TULP1]	FALSE
GO:0007159	GO_BiologicalProcess_12.07.2013_15h53	leukocyte cell-cell adhesion	[4, 5]	[Group7]	3	11.1111	0.00130939	0.00518064	{Group7=5.519885598223334E-22}	{Group7=4.9678970384010004E-21}	[MSN, S100A8, S100A9]	[APOA4, BMP7, CALCA, CCL5, CD44, EZR, FERMT3, HAS2, ICAM1, IL1B, ITGA4, ITGAL, ITGB1, ITGB2, L1CAM, LTBR, MSN, PODXL2, ROCK1, S100A8, S100A9, SELE, SELP, SEMA4D, SYK, TNF, TNIP1]	FALSE
GO:0008180	GO_CellularComponent_12.07.2013_15h53	signalosome	[3, 4, 5, 6, 7, 8, 9]	[Group0, Group3, Group4, Group7]	4	10.5263	0.000241107	0.00313439	{Group0=3.4272753524801097E-13, Group3=8.326345221498569E-6, Group4=5.38311326387035E-6, Group7=5.519885598223334E-22}	{Group0=1.5422739086160493E-12, Group3=1.0705300999069587E-5, Group4=9.68960387496663E-6, Group7=4.9678970384010004E-21}	[HSP90AB1, HSPA1A, HSPA5, MYH9]	[AMOT, AMOTL1, ATP5A1, ATP5G1, ATP5G2, ATP5J, BASP1, COPS2, COPS3, COPS4, COPS5, COPS6, COPS7A, COPS7B, COPS8, DLC1, DLEC1, DOCK7, DYNLL1, EPB41L2, FLOT1, GPS1, GRB2, HSP90AB1, HSPA1A, HSPA1L, HSPA5, HSPA6, HSPA7, MYH9, NCKIPSD, NOD2, PLCG1, SYTL2, TESPA1, TMOD1, VPRBP, WDR6]	TRUE
GO:0008201	GO_MolecularFunction_12.07.2013_15h53	heparin binding	[3, 4]	[Group7]	4	8.33333	0.000597641	0.00453211	{Group7=5.519885598223334E-22}	{Group7=4.9678970384010004E-21}	[APOB, APOE, CTSG, ELANE]	[ABP1, ANG, APOA5, APOB, APOE, CFH, CLEC3B, COL13A1, COL25A1, COL5A1, COMP, CTSG, CXCL13, DBNL, ELANE, FGF1, FGF10, FGF12, FGF14, FGFBP3, FGFR1, FGFR4, FGFRL1, FSTL1, HBEGF, HRG, INHBA, LGALS7B, LIPC, LIPH, LIPI, LPL, LTF, MDK, MPO, NRG1, PCOLCE, PCOLCE2, PCSK6, PF4, SELP, SERPINE2, SFRP1, SLIT2, THBS1, THBS3, THBS4, VEGFA]	FALSE
GO:0008203	GO_BiologicalProcess_12.07.2013_15h53	cholesterol metabolic process	[6]	[Group7]	3	9.375	0.00215655	0.0063305	{Group7=5.519885598223334E-22}	{Group7=4.9678970384010004E-21}	[APOA1, APOB, APOE]	[ABCA1, ABCG1, AKR1D1, ANGPTL3, APOA1, APOA4, APOB, APOE, CEL, CETP, CLN6, CLN8, CYP11A1, CYP46A1, DHCR24, DHCR7, EPHX2, FDX1, FGF1, G6PD, HEATR6, LCAT, LSS, MVK, NPC1L1, PARP9, PMVK, SLC27A5, SOAT1, SOAT2, SOD1, UBL4A]	FALSE
GO:0008238	GO_MolecularFunction_12.07.2013_15h53	exopeptidase activity	[5]	[Group3, Group7]	2	6.45161	0.0259836	0.0319528	{Group3=8.326345221498569E-6, Group7=5.519885598223334E-22}	{Group3=1.0705300999069587E-5, Group7=4.9678970384010004E-21}	[LTA4H, SLPI]	[ACE, ACE2, AGBL3, ALPP, ASRGL1, ATRNL1, C9orf3, CCL27, CPA2, CPQ, CTSB, CTSH, DPEP1, DPP10, DPP3, DPP4, ENPEP, ERAP1, ERAP2, GGH, LNPEP, LTA4H, METAP2, NAT10, NUDT16, PDLIM3, SLPI, TPP1, UCHL1, XPNPEP1, XPNPEP3]	FALSE
GO:0009410	GO_BiologicalProcess_12.07.2013_15h53	response to xenobiotic stimulus	[3]	[Group7]	2	6.45161	0.0259836	0.0319528	{Group7=5.519885598223334E-22}	{Group7=4.9678970384010004E-21}	[GSTP1, S100A12]	[AHR, APOBEC3A, CRYZ, CYP1B1, CYP2B6, CYP46A1, FMO2, FMO4, GSPT1, GSTA4, GSTM1, GSTM2, GSTM3, GSTM4, GSTO1, GSTO2, GSTP1, HNF4A, NR1I2, S100A12, SULT1A1, SULT1A2, SULT1A3, SULT1B1, TRIP10, UGT1A, UGT1A1, UGT1A6, UGT2B11, UGT2B28, UGT2B4]	FALSE
GO:0009898	GO_CellularComponent_12.07.2013_15h53	internal side of plasma membrane	[3, 4, 5, 6]	[Group4, Group5, Group7]	2	5	0.0415971	0.0456065	{Group4=5.38311326387035E-6, Group5=0.00160922893267199, Group7=5.519885598223334E-22}	{Group4=9.68960387496663E-6, Group5=0.00160922893267199, Group7=4.9678970384010004E-21}	[DSG1, TGM3]	[ACP1, CAV2, CDH1, CDK16, CYLD, DLG1, DSG1, FER, FERMT2, FES, FZR1, G6PD, GEM, GNB1, GNG8, GNGT2, HCK, LDLRAP1, MAP2K2, MIEN1, NPHS2, PGM5, PKP4, PLRG1, PROL1, PTEN, PTP4A1, PTPN22, PTPN3, PTPN4, PTPN7, RASA3, S100A6, SHROOM4, SNX18, SNX5, SNX9, TGM3, TH, UBL4A]	FALSE
GO:0009913	GO_BiologicalProcess_12.07.2013_15h53	epidermal cell differentiation	[5, 6, 7, 8]	[Group0, Group4, Group5]	2	5.12821	0.0397223	0.0440821	{Group0=3.4272753524801097E-13, Group4=5.38311326387035E-6, Group5=0.00160922893267199}	{Group0=1.5422739086160493E-12, Group4=9.68960387496663E-6, Group5=0.00160922893267199}	[ANXA1, TGM3]	[ACER1, ADAM9, AKR1C3, ANXA1, CLIC4, CSTA, CYP27B1, DSP, DSPP, EPHA2, ERCC2, ERCC3, EVPL, EXPH5, GLI1, GLI2, HOXA7, IVL, KRT10, KRT2, LOR, MED1, NCOA3, NME2, OVOL2, ROCK1, ROCK2, SCEL, SFRP4, SPINK5, SPRR1A, SPRR1B, TGM1, TGM3, TRIM16, TXNIP, VDR, WNT16, WNT5A]	FALSE
GO:0010035	GO_BiologicalProcess_12.07.2013_15h53	response to inorganic substance	[3]	[Group2, Group5]	6	4.47761	0.000746179	0.00424389	{Group2=3.024497889552317E-6, Group5=0.00160922893267199}	{Group2=6.805120251492713E-6, Group5=0.00160922893267199}	[CAT, FGA, FGB, HBB, IQGAP1, PRDX2]	[ABP1, ACER1, ACO1, ADAM9, AKR1C3, ALG2, ALOX5AP, ALS2CR8, ANXA11, APOA4, APTX, AQP1, AQP2, AQP7, AQP9, ASPH, ATP7B, BCL2, BNIP3, BRAF, CACNA1H, CAT, CCL19, CDH1, CDKN1B, CES1, CHP2, CLIC4, CRHBP, CRIP1, CRIP2, CYP11B1, CYP11B2, CYP3A, DBNL, DLC1, ECT2, EGLN1, FABP1, FBP1, FGA, FGB, FGG, FOLR1, FUBP1, FXN, FZR1, GLRX2, GLYAT, GPLD1, GPX1, HAAO, HBA1, HBB, HDAC6, HGF, HOMER1, HP, HPR, HTR2B, HVCN1…	FALSE
GO:0010466	GO_BiologicalProcess_12.07.2013_15h53	negative regulation of peptidase activity	[6, 7]	[Group0, Group6]	3	4.16667	0.0205713	0.0275292	{Group0=3.4272753524801097E-13, Group6=0.0012263462698935991}	{Group0=1.5422739086160493E-12, Group6=0.001379639553630299}	[CSTB, SERPINB3, SFN]	[AKT1, AQP1, AVP, BIRC5, CD27, CD44, CDKN2D, CR1, CSNK2A1, CST3, CST6, CSTA, CSTB, DDX3X, DHCR24, DNAJA3, DNAJB6, DPEP1, ECM1, FABP1, FSTL1, GAS6, GPX1, HBXIP, HGF, IFI16, IFI6, IGBP1, IGFBP1, IL6, INHBA, KLF4, LEF1, MT3, NAIP, PAK2, PAX2, PCID2, PKN2, PRDX3, PRDX5, PROL1, QTRT1, REXO2, RPS6KA1, RPS6KA3, SERPINB3, SERPINB4, SERPINB6, SERPINB8, SERPINB9, SERPINE1, SFN, SFRP1, SH3RF1, SIAH2, SNCA, …	FALSE
GO:0010594	GO_BiologicalProcess_12.07.2013_15h53	regulation of endothelial cell migration	[4, 5, 6, 7, 8, 9]	[Group0, Group7]	3	4.10959	0.02133	0.0281309	{Group0=3.4272753524801097E-13, Group7=5.519885598223334E-22}	{Group0=1.5422739086160493E-12, Group7=4.9678970384010004E-21}	[ANXA3, APOE, HSPB1]	[ACTR1A, ACVRL1, AGT, AGXT, AKT1, ALG2, AMOT, ANGPT1, ANGPT2, ANGPTL1, ANXA3, APOBEC2, APOE, APOH, BCAR1, BMP10, BMP4, BMPER, BMPR2, C11orf2, CCDC23, CSNK2B, CXCL13, DAB2IP, DLL4, EMILIN3, ETS1, FGF13, FGF2, FLT4, GATA3, GDF2, GPLD1, HDAC5, HDAC7, HDAC9, HNRNPK, HRG, HSPB1, HSPB2, ITGB1BP1, ITGB3, KDR, KLF4, KRIT1, MAPK14, MMRN2, NF1, NOTCH1, NR2F2, NRG1, PDGFB, PITX2, PKD2, PLCG1, PPAP2B, PRKCA,…	FALSE
GO:0010595	GO_BiologicalProcess_12.07.2013_15h53	positive regulation of endothelial cell migration	[5, 6, 7, 8, 9, 10]	[Group0, Group7]	2	4.65116	0.0474158	0.0507628	{Group0=3.4272753524801097E-13, Group7=5.519885598223334E-22}	{Group0=1.5422739086160493E-12, Group7=4.9678970384010004E-21}	[ANXA3, HSPB1]	[AGT, AGXT, AKT1, ALG2, AMOT, ANGPT1, ANGPTL1, ANXA3, BCAR1, BMP4, BMPR2, C11orf2, ETS1, FGF13, FGF2, FLT4, GATA3, GPLD1, HDAC7, HDAC9, HNRNPK, HSPB1, HSPB2, ITGB1BP1, ITGB3, KDR, MAPK14, PDGFB, PKD2, PLCG1, PPAP2B, PRKCA, PRKD1, PRKD2, PROX1, PTK2B, TDGF1, TDGF1P3, TEK, TGFB1, THBS1, VEGFA, WNT5A]	FALSE
GO:0010631	GO_BiologicalProcess_12.07.2013_15h53	epithelial cell migration	[5, 6, 7]	[Group0, Group7]	5	4.13223	0.00296754	0.00750128	{Group0=3.4272753524801097E-13, Group7=5.519885598223334E-22}	{Group0=1.5422739086160493E-12, Group7=4.9678970384010004E-21}	[ANXA3, APOE, HSPB1, MMP9, MYH9]	[ACTR1A, ACVRL1, ADAM9, AGT, AGXT, AKT1, ALG2, AMOT, ANGPT1, ANGPT2, ANGPTL1, ANXA3, APOBEC2, APOE, APOH, BCAR1, BMP10, BMP4, BMPER, BMPR2, C11orf2, CALCA, CCDC23, CD1A, CDH13, CEL, CSNK2B, CXCL13, DAB2IP, DLL4, DPP4, EFNB2, EGR3, EMILIN3, EPHB4, ETS1, FAP, FAT2, FERMT1, FGF10, FGF13, FGF2, FGF7, FLT4, GATA3, GDF2, GLMN, GPLD1, HDAC5, HDAC6, HDAC7, HDAC9, HNRNPK, HRG, HSPB1, HSPB2, HYAL1, ITGB1BP…	FALSE
GO:0010632	GO_BiologicalProcess_12.07.2013_15h53	regulation of epithelial cell migration	[3, 4, 5, 6, 7, 8]	[Group0, Group7]	4	4.65116	0.00516837	0.0106891	{Group0=3.4272753524801097E-13, Group7=5.519885598223334E-22}	{Group0=1.5422739086160493E-12, Group7=4.9678970384010004E-21}	[ANXA3, APOE, HSPB1, MMP9]	[ACTR1A, ACVRL1, ADAM9, AGT, AGXT, AKT1, ALG2, AMOT, ANGPT1, ANGPT2, ANGPTL1, ANXA3, APOBEC2, APOE, APOH, BCAR1, BMP10, BMP4, BMPER, BMPR2, C11orf2, CCDC23, CSNK2B, CXCL13, DAB2IP, DLL4, EMILIN3, ETS1, FGF10, FGF13, FGF2, FGF7, FLT4, GATA3, GDF2, GPLD1, HDAC5, HDAC6, HDAC7, HDAC9, HNRNPK, HRG, HSPB1, HSPB2, HYAL1, ITGB1BP1, ITGB3, KDR, KLF4, KRIT1, MAPK14, MCC, MMP9, MMRN2, NF1, NOTCH1, NR2F2, NR…	FALSE
GO:0010634	GO_BiologicalProcess_12.07.2013_15h53	positive regulation of epithelial cell migration	[4, 5, 6, 7, 8, 9]	[Group0, Group7]	3	5.45455	0.00998082	0.0165137	{Group0=3.4272753524801097E-13, Group7=5.519885598223334E-22}	{Group0=1.5422739086160493E-12, Group7=4.9678970384010004E-21}	[ANXA3, HSPB1, MMP9]	[ADAM9, AGT, AGXT, AKT1, ALG2, AMOT, ANGPT1, ANGPTL1, ANXA3, BCAR1, BMP4, BMPR2, C11orf2, ETS1, FGF10, FGF13, FGF2, FGF7, FLT4, GATA3, GPLD1, HDAC6, HDAC7, HDAC9, HNRNPK, HSPB1, HSPB2, HYAL1, ITGB1BP1, ITGB3, KDR, MAPK14, MMP9, PDGFB, PKD2, PLCG1, PPAP2B, PPM1F, PRKCA, PRKCE, PRKD1, PRKD2, PROX1, PTK2B, SOX9, SPAM1, TDGF1, TDGF1P3, TEK, TGFB1, TGFB2, THBS1, VEGFA, VIL1, WNT5A]	FALSE
GO:0010872	GO_BiologicalProcess_12.07.2013_15h53	regulation of cholesterol esterification	[4, 5, 6, 7, 8, 9]	[Group7]	2	22.2222	0.00225732	0.00622474	{Group7=5.519885598223334E-22}	{Group7=4.9678970384010004E-21}	[APOA1, APOE]	[AGT, AGTR1, AGXT, APOA1, APOA2, APOA4, APOE, LAMTOR1, LPAL2]	FALSE
GO:0010873	GO_BiologicalProcess_12.07.2013_15h53	positive regulation of cholesterol esterification	[4, 5, 6, 7, 8, 9, 10]	[Group7]	2	25	0.00176498	0.00573619	{Group7=5.519885598223334E-22}	{Group7=4.9678970384010004E-21}	[APOA1, APOE]	[AGT, AGTR1, AGXT, APOA1, APOA2, APOA4, APOE, LPAL2]	FALSE
GO:0015248	GO_MolecularFunction_12.07.2013_15h53	sterol transporter activity	[4]	[Group7]	2	18.1818	0.00341253	0.00796257	{Group7=5.519885598223334E-22}	{Group7=4.9678970384010004E-21}	[APOA1, APOB]	[ABCA1, ABCG1, ABCG5, ABCG8, APOA1, APOA2, APOA4, APOB, CETP, HEATR6, LPAL2]	FALSE
GO:0015748	GO_BiologicalProcess_12.07.2013_15h53	organophosphate ester transport	[3, 4, 5]	[Group7]	2	8	0.0172961	0.0249833	{Group7=5.519885598223334E-22}	{Group7=4.9678970384010004E-21}	[APOA1, APOE]	[ABCA1, ABCG1, ANAPC2, APC2, APOA1, APOA2, APOA4, APOC1, APOC3, APOE, CETP, CTDSP2, G6PC, HEATR6, LPAL2, PCTP, PLA2G10, PRKCD, SCP2, SLC25A17, SLC25A23, SLC25A42, SLC35B2, SLC35B4, SYCP2]	FALSE
GO:0015850	GO_BiologicalProcess_12.07.2013_15h53	organic hydroxy compound transport	[3, 4, 5]	[Group7]	3	5.08475	0.0120851	0.0189611	{Group7=5.519885598223334E-22}	{Group7=4.9678970384010004E-21}	[APOA1, APOB, APOE]	[ABCA1, ABCA2, ABCG1, ABCG5, ABCG8, ADIPOQ, ANAPC2, APC2, APOA1, APOA2, APOA4, APOB, APOC1, APOC3, APOE, APOM, AQP1, AQP11, AQP2, AQP7, AQP9, CARTPT, CETP, CRH, CTDSP2, GDNF, GHRL, HEATR6, LAMTOR1, LCAT, LDLR, LDLRAP1, LIPG, LPAL2, NFKBIA, NPC1, NPC1L1, NPC2, NR1H2, NR1H3, NUS1, PDZK1, PON1, POU3F1, PTCH1, SCARB1, SCP2, SLC22A16, SLC22A4, SLC22A5, SLC25A23, SNCA, SOAT1, SOAT2, SREBF2, STX12, SYCP…	FALSE
GO:0015914	GO_BiologicalProcess_12.07.2013_15h53	phospholipid transport	[4, 5, 6, 7, 8]	[Group7]	2	10	0.0112444	0.0179516	{Group7=5.519885598223334E-22}	{Group7=4.9678970384010004E-21}	[APOA1, APOE]	[ABCA1, ABCG1, ANAPC2, APC2, APOA1, APOA2, APOA4, APOC1, APOC3, APOE, CETP, CTDSP2, HEATR6, LPAL2, PCTP, PLA2G10, PRKCD, SCP2, SLC25A23, SYCP2]	FALSE
GO:0015918	GO_BiologicalProcess_12.07.2013_15h53	sterol transport	[4, 5, 6]	[Group7]	3	6.81818	0.00537009	0.0108595	{Group7=5.519885598223334E-22}	{Group7=4.9678970384010004E-21}	[APOA1, APOB, APOE]	[ABCA1, ABCA2, ABCG1, ABCG5, ABCG8, ADIPOQ, ANAPC2, APC2, APOA1, APOA2, APOA4, APOB, APOC1, APOC3, APOE, APOM, CETP, CTDSP2, HEATR6, LAMTOR1, LCAT, LDLR, LDLRAP1, LIPG, LPAL2, NFKBIA, NPC1, NPC1L1, NPC2, NR1H2, NR1H3, NUS1, PON1, PTCH1, SCARB1, SCP2, SLC25A23, SOAT1, SOAT2, SREBF2, STX12, SYCP2, VPS4A, VPS4B]	FALSE
GO:0016052	GO_BiologicalProcess_12.07.2013_15h53	carbohydrate catabolic process	[4]	[Group1, Group7]	2	5.40541	0.0360736	0.0410337	{Group1=6.756754220870328E-6, Group7=5.519885598223334E-22}	{Group1=1.0135131331305493E-5, Group7=4.9678970384010004E-21}	[PFKL, PGAM1]	[ABHD10, ALDOA, ALDOB, AMY2A, CPS1, CYP21A2, FBP1, FOLR1, FUBP1, G6PD, GAA, GALE, IGBP1, IGFBP1, INS, INSR, LRP5, MIOX, MLXIPL, NAGA, NCOR1, OGT, PFKFB2, PFKL, PFKM, PGAM1, PGAM2, PGAM4, PGD, PGLS, PHGDH, PPARA, PRKAG2, RAB14, RPE, SORD, UBL4A]	FALSE
GO:0016125	GO_BiologicalProcess_12.07.2013_15h53	sterol metabolic process	[5]	[Group7]	3	9.375	0.00215655	0.0063305	{Group7=5.519885598223334E-22}	{Group7=4.9678970384010004E-21}	[APOA1, APOB, APOE]	[ABCA1, ABCG1, AKR1D1, ANGPTL3, APOA1, APOA4, APOB, APOE, CEL, CETP, CLN6, CLN8, CYP11A1, CYP46A1, DHCR24, DHCR7, EPHX2, FDX1, FGF1, G6PD, HEATR6, LCAT, LSS, MVK, NPC1L1, PARP9, PMVK, SLC27A5, SOAT1, SOAT2, SOD1, UBL4A]	FALSE
GO:0016337	GO_BiologicalProcess_12.07.2013_15h53	cell-cell adhesion	[3, 4]	[Group7]	5	4.03226	0.0032982	0.00789832	{Group7=5.519885598223334E-22}	{Group7=4.9678970384010004E-21}	[APOA1, CRNN, MSN, S100A8, S100A9]	[ADA, ADAM8, ADAM9, ADIPOQ, AMICA1, ANXA9, APOA1, APOA4, ATP2C1, B4GALNT2, BMP2, BMP7, BVES, CALCA, CAMSAP3, CASR, CBLL1, CCL5, CD164, CD34, CD44, CD47, CD93, CDH1, CDH13, CDH24, CDSN, COL13A1, CRNN, CSTA, CTNNA3, CTNNB1, CX3CL1, CXADR, CXADRP1, CYFIP2, DLG1, DPP4, DSCAML1, EFNA5, EGFR, EPHB3, EZR, FAM116A, FBLIM1, FERMT3, FSTL3, FZR1, GATA1, GTPBP4, HAS2, ICAM1, IL1B, IL1RN, INTS1, ITGA4, ITGAL,…	FALSE
GO:0016684	GO_MolecularFunction_12.07.2013_15h53	oxidoreductase activity, acting on peroxide as acceptor	[3]	[Group5]	3	17.6471	0.000322739	0.00326325	{Group5=0.00160922893267199}	{Group5=0.00160922893267199}	[CAT, HBB, PRDX2]	[CAT, CLIC2, GLYAT, GPX1, GPX3, GSTK1, GSTT1, HBA1, HBB, KRT123P, MGST1, MPO, PRDX1, PRDX2, PRDX5, PXDN, TXNDC17]	FALSE
GO:0016866	GO_MolecularFunction_12.07.2013_15h53	intramolecular transferase activity	[3]	[Group1, Group7]	2	25	0.00176498	0.00573619	{Group1=6.756754220870328E-6, Group7=5.519885598223334E-22}	{Group1=1.0135131331305493E-5, Group7=4.9678970384010004E-21}	[PGAM1, PGM2]	[IGHM, PGAM1, PGAM2, PGAM4, PGM1, PGM2, PGM3, PGM5]	TRUE
GO:0016868	GO_MolecularFunction_12.07.2013_15h53	intramolecular transferase activity, phosphotransferases	[4]	[Group1, Group7]	2	25	0.00176498	0.00573619	{Group1=6.756754220870328E-6, Group7=5.519885598223334E-22}	{Group1=1.0135131331305493E-5, Group7=4.9678970384010004E-21}	[PGAM1, PGM2]	[IGHM, PGAM1, PGAM2, PGAM4, PGM1, PGM2, PGM3, PGM5]	FALSE
GO:0017127	GO_MolecularFunction_12.07.2013_15h53	cholesterol transporter activity	[5]	[Group7]	2	18.1818	0.00341253	0.00796257	{Group7=5.519885598223334E-22}	{Group7=4.9678970384010004E-21}	[APOA1, APOB]	[ABCA1, ABCG1, ABCG5, ABCG8, APOA1, APOA2, APOA4, APOB, CETP, HEATR6, LPAL2]	FALSE
GO:0018149	GO_BiologicalProcess_12.07.2013_15h53	peptide cross-linking	[6, 7]	[Group0, Group4, Group5]	2	15.3846	0.00478891	0.010376	{Group0=3.4272753524801097E-13, Group4=5.38311326387035E-6, Group5=0.00160922893267199}	{Group0=1.5422739086160493E-12, Group4=9.68960387496663E-6, Group5=0.00160922893267199}	[ANXA1, TGM3]	[ANXA1, COL3A1, CSTA, DSP, DSPP, EVPL, FN1, IVL, LOR, SPRR1A, SPRR1B, TGM3, THBS1]	FALSE
GO:0018208	GO_BiologicalProcess_12.07.2013_15h53	peptidyl-proline modification	[7, 8]	[Group3]	2	13.3333	0.00637918	0.0118471	{Group3=8.326345221498569E-6}	{Group3=1.0705300999069587E-5}	[P4HB, PPIA]	[EGLN1, EGLN2, EGLN3, FKBP1A, FKBP1B, FKBP4, FKBP5, LEPREL1, METTL11A, P4HB, PDZD2, PIN1, PPIA, PPID, PPIH]	FALSE
GO:0019079	GO_BiologicalProcess_12.07.2013_15h53	viral genome replication	[5, 6]	[Group3, Group7]	2	4	0.0620457	0.0620457	{Group3=8.326345221498569E-6, Group7=5.519885598223334E-22}	{Group3=1.0705300999069587E-5, Group7=4.9678970384010004E-21}	[PPIA, SLPI]	[ADAR, ADARB1, APOBEC3A, APOBEC3B, APOBEC3C, APOBEC3D, APOBEC3F, APOBEC3G, APOBEC3H, BST2, CCL5, EIF2AK2, FAM111A, GAS6, HMGA2, IFI16, IFIT1, IFITM1, IFITM2, IFITM3, IFNB1, IL8, INPP5K, ISG15, ISG20, MAVS, MX1, NR5A2, OAS1, OAS3, OASL, PLSCR1, PPIA, PPID, PPIE, PPIH, PPIP5K1, PROX1, RAD23A, RNASEL, RSAD2, SLPI, SMARCB1, SRPK1, SRPK2, TARBP2, TNF, TOP2A, VAPB, ZC3HAV1]	FALSE
GO:0019200	GO_MolecularFunction_12.07.2013_15h53	carbohydrate kinase activity	[5]	[Group1]	2	16.6667	0.00407353	0.00904126	{Group1=6.756754220870328E-6}	{Group1=1.0135131331305493E-5}	[HK3, PFKL]	[GALK1, GALK2, GCK, HK3, HOOK3, KHK, MAP4K2, NAGK, PFKFB2, PFKL, PFKM, XYLB]	FALSE
GO:0019218	GO_BiologicalProcess_12.07.2013_15h53	regulation of steroid metabolic process	[5, 6]	[Group7]	2	5.26316	0.0378809	0.0425575	{Group7=5.519885598223334E-22}	{Group7=4.9678970384010004E-21}	[APOA1, APOE]	[ADRB2, AGT, AGTR1, AGXT, AKR1C3, APOA1, APOA2, APOA4, APOE, BFAR, BMP2, BMP5, BMP6, CTDSP2, CYP27B1, CYP7A1, DKK3, EPHX2, FGF1, FGF19, FGFR4, GFI1, IFNG, IL1B, LAMTOR1, LPAL2, NFKB1, NR1H4, PROX1, REST, SCP2, SNAI1, SNAI2, SOD1, STUB1, SYCP2, TNF, WNT4]	FALSE
GO:0019320	GO_BiologicalProcess_12.07.2013_15h53	hexose catabolic process	[7]	[Group1, Group7]	2	6.89655	0.0229242	0.0289736	{Group1=6.756754220870328E-6, Group7=5.519885598223334E-22}	{Group1=1.0135131331305493E-5, Group7=4.9678970384010004E-21}	[PFKL, PGAM1]	[ALDOA, ALDOB, FBP1, FOLR1, FUBP1, G6PD, GALE, IGBP1, IGFBP1, INS, INSR, LRP5, MLXIPL, NCOR1, OGT, PFKFB2, PFKL, PFKM, PGAM1, PGAM2, PGAM4, PGD, PGLS, PHGDH, PPARA, PRKAG2, RAB14, RPE, UBL4A]	FALSE
GO:0030048	GO_BiologicalProcess_12.07.2013_15h53	actin filament-based movement	[4]	[Group0, Group7]	2	6.66667	0.024434	0.0304589	{Group0=3.4272753524801097E-13, Group7=5.519885598223334E-22}	{Group0=1.5422739086160493E-12, Group7=4.9678970384010004E-21}	[ACTC1, MYH9]	[ACTC1, ANK2, DSC2, DSG2, DSP, DSPP, FNBP1L, GJA5, GPD1L, JUP, KCNA4, KCNA5, KCNE1, KCNJ2, KCNQ1, MYH10, MYH6, MYH7, MYH9, MYLK2, MYO7A, PKP2, SCN1B, SCN2B, SCN3B, SCN4B, SCN5A, SRI, TNNT2, VIL1]	FALSE
GO:0030139	GO_CellularComponent_12.07.2013_15h53	endocytic vesicle	[5, 6, 7, 8, 9]	[Group0, Group7]	4	6.66667	0.00139136	0.00506456	{Group0=3.4272753524801097E-13, Group7=5.519885598223334E-22}	{Group0=1.5422739086160493E-12, Group7=4.9678970384010004E-21}	[ANXA3, APOA1, CORO1A, TF]	[ABCA1, ADAM8, AMOT, ANXA11, ANXA3, APOA1, ARF6, BUD31, CORO1A, CTLA4, DAB2IP, DMBT1, DPP4, F3, FLOT2, HEATR6, HELLS, HYAL2, IGF2R, KAT5, KIAA0368, LDLRAP1, LPAR1, LPAR2, MYO1C, MYO1E, MYO6, NEDD9, PICALM, RAB11A, RAB11B, RAB11FIP4, RAB14, RAB1C, RAB20, RAB22A, RAB23, RAB31, RAB32, RAB34, RAB35, RAB38, RAB39A, RAB41, RAB43, RAB7A, RAB7B, RAB8A, RAB8B, RAB9A, RAB9B, RABEP1, RALA, SENP6, SLC11A1, S…	FALSE
GO:0030141	GO_CellularComponent_12.07.2013_15h53	secretory granule	[5, 6, 7, 8, 9]	[Group2, Group7, Group8]	6	9.09091	1.46309e-05	0.000332854	{Group2=3.024497889552317E-6, Group7=5.519885598223334E-22, Group8=6.336566487884951E-13}	{Group2=6.805120251492713E-6, Group7=4.9678970384010004E-21, Group8=1.9009699463654852E-12}	[ANXA3, AZU1, CTSG, ELANE, FGA, FGB]	[ABCA3, ABCC4, ADAM8, ANXA11, ANXA3, ANXA7, AZI2, AZU1, BRCA2, C9orf156, CA4, CARTPT, CASC5, CRHBP, CRISP3, CTSB, CTSG, CTSH, CYLC1, ECE1, ELANE, FGA, FGB, FGG, GHRHR, HELLS, HILPDA, HPS4, ICA1, IL8, ITPR1, KLK5, KLK7, LACRT, LAMP2, LGALS7B, LTF, MPO, NAA25, NAP1L1, NAPSA, NCKAP1, RAB10, SELP, SERPINA5, SERPINE2, SLC11A1, SLC30A5, SLC30A8, SNAP23, SNCA, SPACA3, SPACA7, SPINK5, SRI, STX3, STX4, ST…	TRUE
GO:0030162	GO_BiologicalProcess_12.07.2013_15h53	regulation of proteolysis	[5, 6]	[Group0]	5	4.71698	0.0016626	0.00560357	{Group0=3.4272753524801097E-13}	{Group0=1.5422739086160493E-12}	[APOE, CAP1, HSP90AB1, SERPINB3, VCP]	[ADAM8, ADRA2A, AIP, AKT1, APOE, ASPH, AURKAIP1, BAD, BAK1, BTRC, C2orf28, CAP1, CASP8, CLN6, CLU, CNKSR1, COMMD1, CYFIP2, DAB2, DAB2IP, DNAJB2, DVL1, DVL1L1, DYX1C1, F2, FADD, FBXO5, FBXW11, FBXW7, FGFR4, FHIT, GABARAPL2, GLMN, GNB2L1, GPLD1, GPX1, HDAC2, HDAC6, HSP90AB1, HSPBP1, IFNG, IL10, IL1B, INS, IST1, KCP, LGALS7B, LTBP4, MAD2L1, MAD2L2, MDM2, MXI1, NELL1, NKD2, NRD1, NUB1, OGT, OSBPL7, P…	FALSE
GO:0030216	GO_BiologicalProcess_12.07.2013_15h53	keratinocyte differentiation	[6, 7, 8, 9]	[Group0, Group4, Group5]	2	6.06061	0.0291987	0.0349616	{Group0=3.4272753524801097E-13, Group4=5.38311326387035E-6, Group5=0.00160922893267199}	{Group0=1.5422739086160493E-12, Group4=9.68960387496663E-6, Group5=0.00160922893267199}	[ANXA1, TGM3]	[ACER1, ADAM9, AKR1C3, ANXA1, CLIC4, CSTA, CYP27B1, DSP, DSPP, EPHA2, EVPL, EXPH5, HOXA7, IVL, KRT10, KRT2, LOR, MED1, NCOA3, NME2, OVOL2, ROCK1, ROCK2, SCEL, SPRR1A, SPRR1B, TGM1, TGM3, TRIM16, TXNIP, VDR, WNT16, WNT5A]	FALSE
GO:0030301	GO_BiologicalProcess_12.07.2013_15h53	cholesterol transport	[5, 6, 7]	[Group7]	3	6.81818	0.00537009	0.0108595	{Group7=5.519885598223334E-22}	{Group7=4.9678970384010004E-21}	[APOA1, APOB, APOE]	[ABCA1, ABCA2, ABCG1, ABCG5, ABCG8, ADIPOQ, ANAPC2, APC2, APOA1, APOA2, APOA4, APOB, APOC1, APOC3, APOE, APOM, CETP, CTDSP2, HEATR6, LAMTOR1, LCAT, LDLR, LDLRAP1, LIPG, LPAL2, NFKBIA, NPC1, NPC1L1, NPC2, NR1H2, NR1H3, NUS1, PON1, PTCH1, SCARB1, SCP2, SLC25A23, SOAT1, SOAT2, SREBF2, STX12, SYCP2, VPS4A, VPS4B]	FALSE
GO:0030593	GO_BiologicalProcess_12.07.2013_15h53	neutrophil chemotaxis	[5, 7, 8, 9]	[Group7]	2	6.66667	0.024434	0.0304589	{Group7=5.519885598223334E-22}	{Group7=4.9678970384010004E-21}	[S100A8, S100A9]	[AMICA1, C1QBP, CASR, CCL19, CCL21, CCL3, CCR7, CKLF, CXADR, CXADRP1, CXCR2, EDN1, EDN2, EDN3, GPR77, IL8, ITGB2, JAM3, KLF5, LTBR, NCKAP1L, NR1I3, PRKAR1A, S100A8, S100A9, SLIT2, SPG7, SYK, THBS4, TRIM13]	FALSE
GO:0031091	GO_CellularComponent_12.07.2013_15h53	platelet alpha granule	[6, 7, 8, 9, 10]	[Group2, Group5, Group7]	2	15.3846	0.00478891	0.010376	{Group2=3.024497889552317E-6, Group5=0.00160922893267199, Group7=5.519885598223334E-22}	{Group2=6.805120251492713E-6, Group5=0.00160922893267199, Group7=4.9678970384010004E-21}	[FGA, FGB]	[FGA, FGB, FGG, LGALS7B, SELP, SERPINA5, SERPINE2, SNCA, STXBP1, STXBP3, THBS1, TREML1, VPS33B]	FALSE
GO:0031532	GO_BiologicalProcess_12.07.2013_15h53	actin cytoskeleton reorganization	[5, 6]	[Group0, Group7]	2	4.65116	0.0474158	0.0507628	{Group0=3.4272753524801097E-13, Group7=5.519885598223334E-22}	{Group0=1.5422739086160493E-12, Group7=4.9678970384010004E-21}	[FLNA, MYH9]	[ANTXR1, ATP2C1, BAIAP2L1, BRSK2, CASR, CDC42BPA, CLEC11A, CSF3, CXADR, CXADRP1, FES, FGF10, FGF7, FLNA, GPR65, HAX1, HCK, HRAS, INSRR, KIT, MINK1, MYH9, NPHS2, NR1I3, NSFL1C, NTF3, NTRK3, PAK1, PARVB, PHPT1, PIP5K1A, PKN1, PLEK, PRKAR1A, PTK7, PTPN1, RALA, RAP2A, RICTOR, SPG7, TEK, TNIK, TRIM13]	FALSE
GO:0031988	GO_CellularComponent_12.07.2013_15h53	membrane-bounded vesicle	[3]	[Group7, Group8]	20	6.25	5.97763e-13	5.43964e-11	{Group7=5.519885598223334E-22, Group8=6.336566487884951E-13}	{Group7=4.9678970384010004E-21, Group8=1.9009699463654852E-12}	[ACTC1, ANXA1, ANXA3, APOA1, AZU1, CORO1A, CTSG, ELANE, ENO1, FGA, FGB, FLNA, HSPA8, LGALS3BP, MSN, MYH9, PKM2, SERPINB3, TF, TUBB]	[A2M, ABCA1, ABCA3, ABCC4, ACTA1, ACTB, ACTC1, ACTN1, ACTN4, ADAM10, ADAM8, ADD2, AFTPH, ALB, ALDOA, AMOT, AMY2A, ANGPT2, ANXA1, ANXA11, ANXA2, ANXA3, ANXA5, ANXA6, ANXA7, AP1AR, AP1G1, AP1G2, AP3B1, APH1B, APOA1, APPBP2, APPL1, ARF6, ATP7A, ATP7B, AZI2, AZU1, BAIAP2L2, BGN, BLOC1S3, BRCA2, BUD31, C11orf2, C14orf1, C3, C3orf58, C9orf156, CA4, CARTPT, CASC5, CAV2, CD274, CLCN3, CLN3, CLTC, CLTCL1,…	TRUE
GO:0032103	GO_BiologicalProcess_12.07.2013_15h53	positive regulation of response to external stimulus	[3, 4, 5]	[Group0, Group7]	3	4.10959	0.02133	0.0281309	{Group0=3.4272753524801097E-13, Group7=5.519885598223334E-22}	{Group0=1.5422739086160493E-12, Group7=4.9678970384010004E-21}	[HSPB1, S100A8, S100A9]	[ADAM10, ADAM17, AIF1, ATG7, C1QBP, CALR, CCL19, CCL21, CCL3, CCL4, CCL5, CCL7, CCR1, CCR2, CCR7, CDH13, CMKLR1, CREB3, CREB3L4, CX3CL1, CXCL12, CXCL13, CYP27B1, DSCAM, EDN2, EDN3, F2RL1, F7, FIGF, GAS6, HSPB1, HSPB2, HYAL2, IL6, IL8, KDR, LARP1, NTF3, NTRK3, PAFAH1B1, PAFAH1B2, PDGFB, PKD2, PLA2G7, PPM1F, PRKD1, PRKD2, RARRES2, RPS19, S100A11P1, S100A14, S100A7, S100A8, S100A9, SCG2, SCOC, SERPI…	FALSE
GO:0032434	GO_BiologicalProcess_12.07.2013_15h53	regulation of proteasomal ubiquitin-dependent protein catabolic process	[6, 7, 8, 9, 10, 11]	[Group0, Group7]	2	4.44444	0.0514505	0.053816	{Group0=3.4272753524801097E-13, Group7=5.519885598223334E-22}	{Group0=1.5422739086160493E-12, Group7=4.9678970384010004E-21}	[HSP90AB1, VCP]	[C2orf28, CLU, CNKSR1, COMMD1, DAB2, DAB2IP, DNAJB2, DVL1, DVL1L1, FBXO5, FHIT, GLMN, GNB2L1, HSP90AB1, HSPBP1, MAD2L1, MAD2L2, MDM2, MXI1, NELL1, NKD2, NUB1, PLK1, PLK3, PRICKLE1, PSMD10, PTEN, RAD23A, RAD23B, RCHY1, SMAD6, SMAD7, SOCS5, STUB1, SUMO1, SUMO3, TAF1, TAF9, TLK2, UBQLN4, UBXN1, USP44, USP5, VCP, WAC]	FALSE
GO:0032488	GO_BiologicalProcess_12.07.2013_15h53	Cdc42 protein signal transduction	[8, 9]	[Group7]	2	13.3333	0.00637918	0.0118471	{Group7=5.519885598223334E-22}	{Group7=4.9678970384010004E-21}	[APOA1, APOE]	[ABCA1, APOA1, APOC3, APOE, ARAP1, ARHGEF16, CD40, ECT2, EPHB3, FGD1, HEATR6, ITGB1BP1, RALBP1, REPS1, TAX1BP3]	FALSE
GO:0032489	GO_BiologicalProcess_12.07.2013_15h53	regulation of Cdc42 protein signal transduction	[7, 8, 9, 10]	[Group7]	2	13.3333	0.00637918	0.0118471	{Group7=5.519885598223334E-22}	{Group7=4.9678970384010004E-21}	[APOA1, APOE]	[ABCA1, APOA1, APOC3, APOE, ARAP1, ARHGEF16, CD40, ECT2, EPHB3, FGD1, HEATR6, ITGB1BP1, RALBP1, REPS1, TAX1BP3]	FALSE
GO:0032602	GO_BiologicalProcess_12.07.2013_15h53	chemokine production	[4]	[Group7]	3	9.375	0.00215655	0.0063305	{Group7=5.519885598223334E-22}	{Group7=4.9678970384010004E-21}	[AZU1, ELANE, GSTP1]	[ADAM17, ADIPOQ, APOD, AZU1, C1QTNF3, C5, CHIA, CSF1R, ELANE, ELF4, F2RL1, GSTP1, IL1B, IL33, IL6, IL6R, KLF4, MAVS, MEFV, PPIP5K1, PYCARD, SNAI2, STS, TICAM2, TLR2, TLR3, TLR4, TLR7, TLR9, TNF, TWIST1, WNT5A]	FALSE
GO:0032611	GO_BiologicalProcess_12.07.2013_15h53	interleukin-1 beta production	[5]	[Group7]	3	11.5385	0.00117072	0.00484253	{Group7=5.519885598223334E-22}	{Group7=4.9678970384010004E-21}	[APOA1, AZU1, GSTP1]	[ABCA1, AIM2, APOA1, AZU1, CARD8, CMA1, ELF4, F2RL1, GHRL, GHSR, GSTP1, HEATR6, IFI16, MEFV, NCOA6, NLRC4, NLRP2, NLRP3, NOD2, P2RX7, PANX1, PYCARD, PYDC1, STS, TRIM16, WNT5A]	FALSE
GO:0032612	GO_BiologicalProcess_12.07.2013_15h53	interleukin-1 production	[4]	[Group7]	3	10	0.00178594	0.00560416	{Group7=5.519885598223334E-22}	{Group7=4.9678970384010004E-21}	[APOA1, AZU1, GSTP1]	[ABCA1, AIM2, APOA1, AZU1, CALCA, CARD8, CMA1, ELF4, F2RL1, GAS6, GHRL, GHSR, GSTP1, HEATR6, IFI16, MEFV, NCOA6, NLRC4, NLRP12, NLRP2, NLRP3, NOD2, P2RX7, PANX1, PYCARD, PYDC1, S100A13, STS, TRIM16, WNT5A]	FALSE
GO:0032637	GO_BiologicalProcess_12.07.2013_15h53	interleukin-8 production	[4]	[Group7]	2	4	0.0620457	0.0620457	{Group7=5.519885598223334E-22}	{Group7=4.9678970384010004E-21}	[BPI, ELANE]	[ADAM17, ADIPOQ, AFAP1L2, AGFG1, APOA2, ARRB1, BCL10, BCL3, BPI, C19orf29, CALCA, CD8A, DDIT3, EHHADH, ELANE, F2R, F2RL1, FADD, GDF2, GPR77, HYAL2, IL17F, IL1B, IL6R, KLF4, LBP, LPAL2, MAL, MAVS, MKL1, NLRP10, NOD1, PKD2, PPIP5K1, PRG3, PRKD2, PYCARD, RIPK1, RPAIN, RPSA, SERPINE1, STS, TLR2, TLR3, TLR4, TLR5, TLR7, TLR8, TLR9, TNF]	FALSE
GO:0032640	GO_BiologicalProcess_12.07.2013_15h53	tumor necrosis factor production	[5]	[Group7]	4	8	0.000698711	0.00423885	{Group7=5.519885598223334E-22}	{Group7=4.9678970384010004E-21}	[AZU1, BPI, CD14, GSTP1]	[ADIPOQ, AGFG1, ARFGEF2, AZU1, BPI, C19orf29, CD14, CD34, CD8A, CHRFAM7A, CHRNA7, CIDEA, EHHADH, FADD, GAS6, GHRL, GHSR, GPR77, GSTP1, IL12B, IL23A, IRAK3, LBP, LILRB1, LTF, MAL, MAPKAPK2, MAVS, MC1R, MKL1, NDUFA2, NFKBIL1, NOD2, PF4, POMC, PPIP5K1, PYCARD, RARA, RIPK1, RPAIN, RPSA, SPN, STS, THBS1, TLR4, TNFRSF8, TRIM27, TWIST1, ZC3H12A, ZFP36]	FALSE
GO:0032642	GO_BiologicalProcess_12.07.2013_15h53	regulation of chemokine production	[4, 5]	[Group7]	3	9.375	0.00215655	0.0063305	{Group7=5.519885598223334E-22}	{Group7=4.9678970384010004E-21}	[AZU1, ELANE, GSTP1]	[ADAM17, ADIPOQ, APOD, AZU1, C1QTNF3, C5, CHIA, CSF1R, ELANE, ELF4, F2RL1, GSTP1, IL1B, IL33, IL6, IL6R, KLF4, MAVS, MEFV, PPIP5K1, PYCARD, SNAI2, STS, TICAM2, TLR2, TLR3, TLR4, TLR7, TLR9, TNF, TWIST1, WNT5A]	FALSE
GO:0032651	GO_BiologicalProcess_12.07.2013_15h53	regulation of interleukin-1 beta production	[5, 6]	[Group7]	3	14.2857	0.00061663	0.00431641	{Group7=5.519885598223334E-22}	{Group7=4.9678970384010004E-21}	[APOA1, AZU1, GSTP1]	[AIM2, APOA1, AZU1, CARD8, ELF4, GHRL, GHSR, GSTP1, IFI16, MEFV, NCOA6, NLRP2, NLRP3, NOD2, P2RX7, PANX1, PYCARD, PYDC1, STS, TRIM16, WNT5A]	FALSE
GO:0032652	GO_BiologicalProcess_12.07.2013_15h53	regulation of interleukin-1 production	[4, 5]	[Group7]	3	12.5	0.000922073	0.00441625	{Group7=5.519885598223334E-22}	{Group7=4.9678970384010004E-21}	[APOA1, AZU1, GSTP1]	[AIM2, APOA1, AZU1, CALCA, CARD8, ELF4, GAS6, GHRL, GHSR, GSTP1, IFI16, MEFV, NCOA6, NLRP12, NLRP2, NLRP3, NOD2, P2RX7, PANX1, PYCARD, PYDC1, STS, TRIM16, WNT5A]	FALSE
GO:0032677	GO_BiologicalProcess_12.07.2013_15h53	regulation of interleukin-8 production	[4, 5]	[Group7]	2	4.08163	0.0598709	0.0605361	{Group7=5.519885598223334E-22}	{Group7=4.9678970384010004E-21}	[BPI, ELANE]	[ADAM17, ADIPOQ, AFAP1L2, AGFG1, APOA2, ARRB1, BCL10, BCL3, BPI, C19orf29, CALCA, CD8A, DDIT3, EHHADH, ELANE, F2R, F2RL1, FADD, GDF2, GPR77, HYAL2, IL17F, IL1B, IL6R, KLF4, LBP, LPAL2, MAL, MAVS, MKL1, NLRP10, PKD2, PPIP5K1, PRG3, PRKD2, PYCARD, RIPK1, RPAIN, RPSA, SERPINE1, STS, TLR2, TLR3, TLR4, TLR5, TLR7, TLR8, TLR9, TNF]	FALSE
GO:0032680	GO_BiologicalProcess_12.07.2013_15h53	regulation of tumor necrosis factor production	[4, 5, 6]	[Group7]	4	8	0.000698711	0.00423885	{Group7=5.519885598223334E-22}	{Group7=4.9678970384010004E-21}	[AZU1, BPI, CD14, GSTP1]	[ADIPOQ, AGFG1, ARFGEF2, AZU1, BPI, C19orf29, CD14, CD34, CD8A, CHRFAM7A, CHRNA7, CIDEA, EHHADH, FADD, GAS6, GHRL, GHSR, GPR77, GSTP1, IL12B, IL23A, IRAK3, LBP, LILRB1, LTF, MAL, MAPKAPK2, MAVS, MC1R, MKL1, NDUFA2, NFKBIL1, NOD2, PF4, POMC, PPIP5K1, PYCARD, RARA, RIPK1, RPAIN, RPSA, SPN, STS, THBS1, TLR4, TNFRSF8, TRIM27, TWIST1, ZC3H12A, ZFP36]	FALSE
GO:0032691	GO_BiologicalProcess_12.07.2013_15h53	negative regulation of interleukin-1 beta production	[5, 6, 7]	[Group7]	2	28.5714	0.00133074	0.00504573	{Group7=5.519885598223334E-22}	{Group7=4.9678970384010004E-21}	[APOA1, GSTP1]	[APOA1, ELF4, GHRL, GHSR, GSTP1, MEFV, NLRP3]	FALSE
GO:0032692	GO_BiologicalProcess_12.07.2013_15h53	negative regulation of interleukin-1 production	[4, 5, 6]	[Group7]	2	22.2222	0.00225732	0.00622474	{Group7=5.519885598223334E-22}	{Group7=4.9678970384010004E-21}	[APOA1, GSTP1]	[APOA1, ELF4, GAS6, GHRL, GHSR, GSTP1, MEFV, NLRP12, NLRP3]	FALSE
GO:0032720	GO_BiologicalProcess_12.07.2013_15h53	negative regulation of tumor necrosis factor production	[4, 5, 6, 7]	[Group7]	2	10	0.0112444	0.0179516	{Group7=5.519885598223334E-22}	{Group7=4.9678970384010004E-21}	[BPI, GSTP1]	[ADIPOQ, BPI, C19orf29, CD34, CHRFAM7A, CHRNA7, CIDEA, EHHADH, GAS6, GPR77, GSTP1, IRAK3, LBP, MC1R, NFKBIL1, POMC, RARA, RPSA, TRIM27, ZC3H12A]	FALSE
GO:0033209	GO_BiologicalProcess_12.07.2013_15h53	tumor necrosis factor-mediated signaling pathway	[6, 7, 8]	[Group7]	2	7.40741	0.0200263	0.0272	{Group7=5.519885598223334E-22}	{Group7=4.9678970384010004E-21}	[APOA1, CAP1]	[ADIPOQ, AIM2, APOA1, C16orf5, CAP1, CARD14, COMMD7, F2RL1, GAS6, HIPK1, JAK2, NCOA6, PRSS8, PTK2B, PYCARD, PYDC1, SHARPIN, SPHK1, STAT1, STS, TANK, TNF, TNFRSF11A, TNFSF11, TRAF2, TXNDC17, ZNF675]	FALSE
GO:0033261	GO_BiologicalProcess_12.07.2013_15h53	regulation of S phase	[5, 6, 7, 8]	[Group7]	2	16.6667	0.00407353	0.00904126	{Group7=5.519885598223334E-22}	{Group7=4.9678970384010004E-21}	[AZU1, TPI1]	[ARHGEF5, AZU1, CDC7, HAVCR1, HDLBP, HEBP1, INO80, PTPRC, SLBP, TIMELESS, TIPIN, TPI1]	FALSE
GO:0033344	GO_BiologicalProcess_12.07.2013_15h53	cholesterol efflux	[6, 7, 8]	[Group7]	2	6.66667	0.024434	0.0304589	{Group7=5.519885598223334E-22}	{Group7=4.9678970384010004E-21}	[APOA1, APOE]	[ABCA1, ABCG1, ABCG5, ABCG8, ADIPOQ, ANAPC2, APC2, APOA1, APOA2, APOA4, APOC1, APOC3, APOE, APOM, CETP, HEATR6, LAMTOR1, LPAL2, NFKBIA, NPC1, NPC2, NR1H2, NR1H3, PON1, PTCH1, SLC25A23, SOAT1, SOAT2, SREBF2, STX12]	FALSE
GO:0033700	GO_BiologicalProcess_12.07.2013_15h53	phospholipid efflux	[5, 6, 7, 8, 9]	[Group7]	2	15.3846	0.00478891	0.010376	{Group7=5.519885598223334E-22}	{Group7=4.9678970384010004E-21}	[APOA1, APOE]	[ABCA1, ABCG1, ANAPC2, APC2, APOA1, APOA2, APOA4, APOC1, APOC3, APOE, HEATR6, LPAL2, SLC25A23]	FALSE
GO:0034109	GO_BiologicalProcess_12.07.2013_15h53	homotypic cell-cell adhesion	[4, 5]	[Group7]	2	8	0.0172961	0.0249833	{Group7=5.519885598223334E-22}	{Group7=4.9678970384010004E-21}	[S100A8, S100A9]	[BMP7, CASR, CCL5, CD44, CXADR, CXADRP1, GATA1, HAS2, IL1B, ITGB3, MEGF10, NR1I3, PDGFRA, PPAP2B, PRKAR1A, PRKCA, PRKG1, S100A8, S100A9, SEMA4D, SPG7, STXBP1, STXBP3, TNFSF11, TRIM13]	FALSE
GO:0034358	GO_CellularComponent_12.07.2013_15h53	plasma lipoprotein particle	[2, 3, 4]	[Group7]	3	11.5385	0.00117072	0.00484253	{Group7=5.519885598223334E-22}	{Group7=4.9678970384010004E-21}	[APOA1, APOB, APOE]	[ANAPC2, APC2, APOA1, APOA2, APOA4, APOA5, APOB, APOC1, APOC3, APOC4, APOE, APOH, APOL1, APOM, CETP, CLU, HPR, LCAT, LPA, LPAL2, PAFAH1B1, PCYOX1, PLA2G7, PON1, SELS, SLC25A23]	FALSE
GO:0034361	GO_CellularComponent_12.07.2013_15h53	very-low-density lipoprotein particle	[4, 5, 6]	[Group7]	3	16.6667	0.000385025	0.00350373	{Group7=5.519885598223334E-22}	{Group7=4.9678970384010004E-21}	[APOA1, APOB, APOE]	[ANAPC2, APC2, APOA1, APOA2, APOA4, APOA5, APOB, APOC1, APOC3, APOC4, APOE, APOH, APOL1, APOM, LPAL2, PCYOX1, SELS, SLC25A23]	FALSE
GO:0034362	GO_CellularComponent_12.07.2013_15h53	low-density lipoprotein particle	[3, 4, 5]	[Group7]	2	20	0.00280682	0.00729773	{Group7=5.519885598223334E-22}	{Group7=4.9678970384010004E-21}	[APOB, APOE]	[ANAPC2, APC2, APOA5, APOB, APOE, APOM, PAFAH1B1, PLA2G7, SELS, SLC25A23]	FALSE
GO:0034363	GO_CellularComponent_12.07.2013_15h53	intermediate-density lipoprotein particle	[4, 5, 6]	[Group7]	2	33.3333	0.000955562	0.00434781	{Group7=5.519885598223334E-22}	{Group7=4.9678970384010004E-21}	[APOB, APOE]	[ANAPC2, APC2, APOB, APOC3, APOE, SLC25A23]	FALSE
GO:0034364	GO_CellularComponent_12.07.2013_15h53	high-density lipoprotein particle	[3, 4, 5]	[Group7]	2	10	0.0112444	0.0179516	{Group7=5.519885598223334E-22}	{Group7=4.9678970384010004E-21}	[APOA1, APOE]	[ANAPC2, APC2, APOA1, APOA2, APOA4, APOA5, APOC1, APOC3, APOC4, APOE, APOH, APOL1, APOM, CETP, CLU, HPR, LCAT, LPAL2, PON1, SLC25A23]	FALSE
GO:0034367	GO_BiologicalProcess_12.07.2013_15h53	macromolecular complex remodeling	[4]	[Group7]	3	16.6667	0.000385025	0.00350373	{Group7=5.519885598223334E-22}	{Group7=4.9678970384010004E-21}	[APOA1, APOB, APOE]	[APOA1, APOA2, APOA4, APOA5, APOB, APOC1, APOC3, APOE, APOM, CETP, LCAT, LIPC, LIPG, LPAL2, LPL, MPO, PAFAH1B1, PLA2G7]	FALSE
GO:0034368	GO_BiologicalProcess_12.07.2013_15h53	protein-lipid complex remodeling	[5]	[Group7]	3	16.6667	0.000385025	0.00350373	{Group7=5.519885598223334E-22}	{Group7=4.9678970384010004E-21}	[APOA1, APOB, APOE]	[APOA1, APOA2, APOA4, APOA5, APOB, APOC1, APOC3, APOE, APOM, CETP, LCAT, LIPC, LIPG, LPAL2, LPL, MPO, PAFAH1B1, PLA2G7]	FALSE
GO:0034369	GO_BiologicalProcess_12.07.2013_15h53	plasma lipoprotein particle remodeling	[3, 4, 6]	[Group7]	3	16.6667	0.000385025	0.00350373	{Group7=5.519885598223334E-22}	{Group7=4.9678970384010004E-21}	[APOA1, APOB, APOE]	[APOA1, APOA2, APOA4, APOA5, APOB, APOC1, APOC3, APOE, APOM, CETP, LCAT, LIPC, LIPG, LPAL2, LPL, MPO, PAFAH1B1, PLA2G7]	FALSE
GO:0034370	GO_BiologicalProcess_12.07.2013_15h53	triglyceride-rich lipoprotein particle remodeling	[4, 5, 7]	[Group7]	2	18.1818	0.00341253	0.00796257	{Group7=5.519885598223334E-22}	{Group7=4.9678970384010004E-21}	[APOA1, APOE]	[APOA1, APOA2, APOA4, APOA5, APOC3, APOE, CETP, LCAT, LIPC, LPAL2, LPL]	FALSE
GO:0034372	GO_BiologicalProcess_12.07.2013_15h53	very-low-density lipoprotein particle remodeling	[5, 6, 8]	[Group7]	2	18.1818	0.00341253	0.00796257	{Group7=5.519885598223334E-22}	{Group7=4.9678970384010004E-21}	[APOA1, APOE]	[APOA1, APOA2, APOA4, APOA5, APOC3, APOE, CETP, LCAT, LIPC, LPAL2, LPL]	FALSE
GO:0034377	GO_BiologicalProcess_12.07.2013_15h53	plasma lipoprotein particle assembly	[3, 4, 6]	[Group7]	2	18.1818	0.00341253	0.00796257	{Group7=5.519885598223334E-22}	{Group7=4.9678970384010004E-21}	[APOA1, APOE]	[ABCA1, ACSL3, APOA1, APOA2, APOE, DGAT1, HEATR6, LPAL2, SOAT1, SOAT2, TWIST1]	FALSE
GO:0034380	GO_BiologicalProcess_12.07.2013_15h53	high-density lipoprotein particle assembly	[4, 5, 7]	[Group7]	2	33.3333	0.000955562	0.00434781	{Group7=5.519885598223334E-22}	{Group7=4.9678970384010004E-21}	[APOA1, APOE]	[ABCA1, APOA1, APOA2, APOE, HEATR6, LPAL2]	FALSE
GO:0034381	GO_BiologicalProcess_12.07.2013_15h53	plasma lipoprotein particle clearance	[3, 4]	[Group7]	2	10.5263	0.0101732	0.0165314	{Group7=5.519885598223334E-22}	{Group7=4.9678970384010004E-21}	[APOB, APOE]	[ADIPOQ, ANAPC2, APC2, APOA2, APOB, APOC1, APOC3, APOE, CD36, HNRNPK, LDLR, LDLRAP1, LIPG, LPAL2, LRPAP1, PCSK9, SCARB1, SLC25A23, VLDLR]	FALSE
GO:0034385	GO_CellularComponent_12.07.2013_15h53	triglyceride-rich lipoprotein particle	[3, 4, 5]	[Group7]	3	16.6667	0.000385025	0.00350373	{Group7=5.519885598223334E-22}	{Group7=4.9678970384010004E-21}	[APOA1, APOB, APOE]	[ANAPC2, APC2, APOA1, APOA2, APOA4, APOA5, APOB, APOC1, APOC3, APOC4, APOE, APOH, APOL1, APOM, LPAL2, PCYOX1, SELS, SLC25A23]	FALSE
GO:0034433	GO_BiologicalProcess_12.07.2013_15h53	steroid esterification	[5, 6]	[Group7]	2	16.6667	0.00407353	0.00904126	{Group7=5.519885598223334E-22}	{Group7=4.9678970384010004E-21}	[APOA1, APOE]	[AGT, AGTR1, AGXT, APOA1, APOA2, APOA4, APOE, LAMTOR1, LCAT, LPAL2, SOAT1, SOAT2]	FALSE
GO:0034434	GO_BiologicalProcess_12.07.2013_15h53	sterol esterification	[6, 7]	[Group7]	2	16.6667	0.00407353	0.00904126	{Group7=5.519885598223334E-22}	{Group7=4.9678970384010004E-21}	[APOA1, APOE]	[AGT, AGTR1, AGXT, APOA1, APOA2, APOA4, APOE, LAMTOR1, LCAT, LPAL2, SOAT1, SOAT2]	FALSE
GO:0034435	GO_BiologicalProcess_12.07.2013_15h53	cholesterol esterification	[7, 8]	[Group7]	2	16.6667	0.00407353	0.00904126	{Group7=5.519885598223334E-22}	{Group7=4.9678970384010004E-21}	[APOA1, APOE]	[AGT, AGTR1, AGXT, APOA1, APOA2, APOA4, APOE, LAMTOR1, LCAT, LPAL2, SOAT1, SOAT2]	FALSE
GO:0034599	GO_BiologicalProcess_12.07.2013_15h53	cellular response to oxidative stress	[4, 5]	[Group5]	3	4.41176	0.0176885	0.0251508	{Group5=0.00160922893267199}	{Group5=0.00160922893267199}	[CAT, HBB, PRDX2]	[AKR1C3, ALDH3B1, APOA4, AQP1, ARNT, CAT, CRYGD, CYP3A, DHRS2, DLC1, ECT2, ETV5, FABP1, FOS, FXN, G6PD, GLYAT, GPX1, HBA1, HBB, HDAC6, HGF, HIF1A, HP, HPR, IL6, KRT123P, LONP1, MAP3K5, MAPK7, MET, MGST1, MIA3, MPO, MT3, NET1, NFE2L2, PARK7, PDK2, PLA2R1, PLEKHA1, PML, PNPT1, PPIF, PRDX1, PRDX2, PRDX3, PRDX5, PRKAR1A, PRKD1, PTPRK, PXDN, PXN, PYCR1, RHOB, RNMT, ROMO1, SELS, SIRT1, SLC11A2, SOD2, S…	FALSE
GO:0034614	GO_BiologicalProcess_12.07.2013_15h53	cellular response to reactive oxygen species	[5, 6]	[Group5]	3	6.38298	0.00646131	0.0117596	{Group5=0.00160922893267199}	{Group5=0.00160922893267199}	[CAT, HBB, PRDX2]	[AKR1C3, APOA4, AQP1, CAT, CRYGD, CYP3A, DLC1, ECT2, FABP1, FOS, FXN, GLYAT, GPX1, HBA1, HBB, HDAC6, HGF, HP, HPR, IL6, KRT123P, MAP3K5, MAPK7, MET, MPO, MT3, NET1, NFE2L2, PARK7, PDK2, PLEKHA1, PPIF, PRDX1, PRDX2, PRDX3, PRDX5, PRKAR1A, PTPRK, PXDN, PXN, RHOB, RNMT, ROMO1, SIRT1, SOD2, SOS1, TPM1]	FALSE
GO:0042033	GO_BiologicalProcess_12.07.2013_15h53	chemokine biosynthetic process	[5, 6, 7]	[Group7]	2	50	0.000386287	0.00319565	{Group7=5.519885598223334E-22}	{Group7=4.9678970384010004E-21}	[AZU1, ELANE]	[AZU1, ELANE, TNF, WNT5A]	FALSE
GO:0042035	GO_BiologicalProcess_12.07.2013_15h53	regulation of cytokine biosynthetic process	[4, 5, 6, 7]	[Group7]	2	4.87805	0.0435048	0.0471302	{Group7=5.519885598223334E-22}	{Group7=4.9678970384010004E-21}	[AZU1, ELANE]	[APOA2, AZU1, BCL10, BCL3, C19orf10, CD276, CD28, CD8A, ELANE, EREG, FOXP3, GHRL, GHSR, GLMN, IL17D, IL17F, IL1A, IL1B, IL27, INHBB, IRF4, KLF4, LILRB1, LPAL2, MAL, MKL1, NLRP12, PRG3, SPN, TAS2R10, THBS1, TLR3, TLR4, TLR7, TLR8, TLR9, TNF, TNFRSF8, TRIB2, WNT5A, ZFPM1]	FALSE
GO:0042089	GO_BiologicalProcess_12.07.2013_15h53	cytokine biosynthetic process	[4, 5, 6]	[Group7]	2	4.65116	0.0474158	0.0507628	{Group7=5.519885598223334E-22}	{Group7=4.9678970384010004E-21}	[AZU1, ELANE]	[APOA2, AZU1, BCL10, BCL3, C19orf10, CD276, CD28, CD8A, CMA1, ELANE, EREG, FOXP3, GHRL, GHSR, GLMN, IL17D, IL17F, IL1A, IL1B, IL27, INHBB, IRF4, KLF4, LILRB1, LPAL2, MAL, MKL1, NLRP12, NOD1, PRG3, SPN, TAS2R10, THBS1, TLR3, TLR4, TLR7, TLR8, TLR9, TNF, TNFRSF8, TRIB2, WNT5A, ZFPM1]	FALSE
GO:0042107	GO_BiologicalProcess_12.07.2013_15h53	cytokine metabolic process	[4, 5]	[Group7]	2	4.54545	0.049418	0.0522912	{Group7=5.519885598223334E-22}	{Group7=4.9678970384010004E-21}	[AZU1, ELANE]	[APOA2, AZU1, BCL10, BCL3, C19orf10, CD276, CD28, CD8A, CMA1, ELANE, EREG, FOXP3, GHRL, GHSR, GLMN, IL17D, IL17F, IL1A, IL1B, IL27, INHBB, IRF4, KLF4, LILRB1, LPAL2, MAL, MKL1, NLRP12, NOD1, PRG3, SPN, TAS2R10, THBS1, TLR3, TLR4, TLR7, TLR8, TLR9, TNF, TNFRSF8, TNFSF15, TRIB2, WNT5A, ZFPM1]	FALSE
GO:0042108	GO_BiologicalProcess_12.07.2013_15h53	positive regulation of cytokine biosynthetic process	[5, 6, 7, 8]	[Group7]	2	6.66667	0.024434	0.0304589	{Group7=5.519885598223334E-22}	{Group7=4.9678970384010004E-21}	[AZU1, ELANE]	[APOA2, AZU1, BCL10, C19orf10, CD276, CD28, CD8A, ELANE, EREG, GLMN, IL17D, IL1A, IL1B, IL27, IRF4, LPAL2, MAL, MKL1, PRG3, SPN, THBS1, TLR3, TLR4, TLR7, TLR8, TLR9, TNF, TNFRSF8, WNT5A, ZFPM1]	FALSE
GO:0042116	GO_BiologicalProcess_12.07.2013_15h53	macrophage activation	[4, 6]	[Group7]	2	15.3846	0.00478891	0.010376	{Group7=5.519885598223334E-22}	{Group7=4.9678970384010004E-21}	[AZU1, BPI]	[AZU1, BPI, EDN2, EHHADH, HSPD1, IL33, LBP, PLA2G10, RPSA, SBNO2, THBS1, TLR4, WNT5A]	FALSE
GO:0042177	GO_BiologicalProcess_12.07.2013_15h53	negative regulation of protein catabolic process	[4, 5, 6, 7]	[Group0, Group7]	2	6.45161	0.0259836	0.0319528	{Group0=3.4272753524801097E-13, Group7=5.519885598223334E-22}	{Group0=1.5422739086160493E-12, Group7=4.9678970384010004E-21}	[FLNA, HSP90AB1]	[AGAP2, C2orf28, CST3, DAB2IP, EGFR, FBXO5, FHIT, FLNA, FMN2, FURIN, GABARAPL2, HSP90AB1, IL10, INS, IRAK3, MAD2L1, MAD2L2, MDM4, MXI1, NELL1, PRKCG, PTPN3, SMAD3, SMAD4, TAF9, TIMP1, TIMP3, TLK2, UBXN1, USP44, WAC]	FALSE
GO:0042542	GO_BiologicalProcess_12.07.2013_15h53	response to hydrogen peroxide	[4, 5]	[Group5]	2	5.26316	0.0378809	0.0425575	{Group5=0.00160922893267199}	{Group5=0.00160922893267199}	[CAT, HBB]	[ADAM9, APOA4, APTX, AQP1, CAT, CYP3A, DLC1, ECT2, FABP1, FXN, GLRX2, GLYAT, GPX1, HBA1, HBB, HDAC6, HGF, HP, HPR, IL6, KRT123P, MAP3K5, MAPK7, MET, MPO, NET1, NFE2L2, PARK7, PLEKHA1, PPIF, PRDX1, PRDX3, PRDX5, PXDN, RHOB, RNMT, SIRT1, SOS1]	FALSE
GO:0042627	GO_CellularComponent_12.07.2013_15h53	chylomicron	[3, 4, 5]	[Group7]	2	18.1818	0.00341253	0.00796257	{Group7=5.519885598223334E-22}	{Group7=4.9678970384010004E-21}	[APOB, APOE]	[ANAPC2, APC2, APOA2, APOA4, APOA5, APOB, APOC3, APOE, APOH, LPAL2, SLC25A23]	FALSE
GO:0042632	GO_BiologicalProcess_12.07.2013_15h53	cholesterol homeostasis	[7]	[Group7]	3	9.67742	0.0019658	0.00596291	{Group7=5.519885598223334E-22}	{Group7=4.9678970384010004E-21}	[APOA1, APOB, APOE]	[ABCA1, ABCA2, ABCG1, ABCG5, ABCG8, ACOX1, ANGPTL3, APOA1, APOA2, APOA4, APOA5, APOB, APOC3, APOE, CETP, EPHX2, HEATR6, LAMTOR1, LCAT, LDLR, LDLRAP1, LIPC, LIPG, LPAL2, LRP5, NPC1, NPC2, NR1D1, NR1H3, PCSK9, TMEM97]	FALSE
GO:0042641	GO_CellularComponent_12.07.2013_15h53	actomyosin	[4, 5, 6, 7, 8, 9]	[Group0, Group7]	2	6.25	0.027572	0.0334541	{Group0=3.4272753524801097E-13, Group7=5.519885598223334E-22}	{Group0=1.5422739086160493E-12, Group7=4.9678970384010004E-21}	[ACTC1, MYH9]	[ACTA1, ACTC1, AMOT, CDC42BPA, CDC42BPB, CNN2, DAAM1, FAN1, FBLIM1, FHOD1, FSCN1, GAS2L1, GAS2L2, LIMA1, MYH10, MYH9, MYLK, MYLK2, MYLK3, MYO18A, MYO1C, MYO1E, NEBL, PGM5, SEPT11, SEPT7, SEPT9, TEK, TPM1, TPM3, TPM4, ZYX]	FALSE
GO:0042743	GO_BiologicalProcess_12.07.2013_15h53	hydrogen peroxide metabolic process	[4]	[Group5]	2	9.09091	0.0135285	0.0201818	{Group5=0.00160922893267199}	{Group5=0.00160922893267199}	[CAT, HBB]	[APOA4, CAT, CD200, DLC1, GLYAT, GPX1, HBA1, HBB, HP, HPR, KRT123P, MEOX1, MPO, MPV17L, NOX1, NOXA1, PRDX1, PRDX3, PRDX5, PXDN, SOD1, ZNF205]	FALSE
GO:0042744	GO_BiologicalProcess_12.07.2013_15h53	hydrogen peroxide catabolic process	[4, 5, 6, 7, 8]	[Group5]	2	13.3333	0.00637918	0.0118471	{Group5=0.00160922893267199}	{Group5=0.00160922893267199}	[CAT, HBB]	[APOA4, CAT, DLC1, GLYAT, GPX1, HBA1, HBB, HP, HPR, KRT123P, MPO, PRDX1, PRDX3, PRDX5, PXDN]	FALSE
GO:0043230	GO_CellularComponent_12.07.2013_15h53	extracellular organelle	[2, 3]	[Group8]	11	14.8649	1.39383e-11	4.22794e-10	{Group8=6.336566487884951E-13}	{Group8=1.9009699463654852E-12}	[ACTC1, ANXA1, ENO1, FLNA, HSPA8, LGALS3BP, MSN, MYH9, PKM2, SERPINB3, TUBB]	[A2M, ACTA1, ACTB, ACTC1, ACTN1, ACTN4, ALB, ALDOA, ANXA1, ANXA2, ANXA5, ANXA6, AQP1, C3, CD274, CLTC, COL12A1, COL1A2, DPEP1, DPP4, DYNC1H1, EDIL3, EMILIN1, ENO1, EPS8, FASLG, FLNA, GAPDH, GPRC5B, GSN, HRNR, HSPA8, HSPG2, IST1, ITGA4, KRT13, LAMA4, LAMB1, LAMB2, LAMC1, LGALS3BP, LMNB2, LRP1, LTBP2, MFGE8, MSN, MVP, MYH9, MYO1C, MYO1E, MYOC, MYOF, NT5E, NTF4, PCOLCE, PKM2, PLAA, POTEF, PTPRA, PZP…	TRUE
GO:0043407	GO_BiologicalProcess_12.07.2013_15h53	negative regulation of MAP kinase activity	[6, 7, 8, 9, 10, 11, 12]	[Group7]	2	7.69231	0.0186399	0.0260959	{Group7=5.519885598223334E-22}	{Group7=4.9678970384010004E-21}	[APOE, GSTP1]	[AIDA, ANKS1B, APOE, BMP4, BMP7, CAV3, CBLC, DAB2IP, DUSP10, DUSP3, DUSP6, DUSP7, GBA, GSTP1, H19, HYAL2, INPP5K, IRAK3, LAX1, NDRG1, PRKCD, PTPRJ, SMPD1, STK38, UCHL1, ZNF675]	FALSE
GO:0043534	GO_BiologicalProcess_12.07.2013_15h53	blood vessel endothelial cell migration	[7, 8, 9]	[Group0, Group7]	3	6.25	0.00685222	0.0122265	{Group0=3.4272753524801097E-13, Group7=5.519885598223334E-22}	{Group0=1.5422739086160493E-12, Group7=4.9678970384010004E-21}	[APOE, HSPB1, MYH9]	[ACVRL1, AKT1, AMOT, ANGPT1, ANGPT2, ANGPTL1, APOE, C11orf2, CSNK2B, DLL4, EFNB2, EGR3, EMILIN3, EPHB4, FGF13, FGF2, GPLD1, HDAC5, HDAC7, HDAC9, HNRNPK, HSPB1, HSPB2, ITGB1BP1, KLF4, MAPK14, MMRN2, MYH9, NF1, NOTCH1, NR4A1, PDGFB, PKD2, PLCG1, PRKCA, PRKD1, PRKD2, RGCC, ROBO1, SLIT2, SOX18, SRF, TDGF1, TDGF1P3, TGFB1, THBS1, VASH1, VEGFA]	FALSE
GO:0043535	GO_BiologicalProcess_12.07.2013_15h53	regulation of blood vessel endothelial cell migration	[5, 6, 7, 8, 9, 10]	[Group0, Group7]	2	5.55556	0.034301	0.0395113	{Group0=3.4272753524801097E-13, Group7=5.519885598223334E-22}	{Group0=1.5422739086160493E-12, Group7=4.9678970384010004E-21}	[APOE, HSPB1]	[ACVRL1, AKT1, AMOT, ANGPT1, ANGPT2, ANGPTL1, APOE, C11orf2, CSNK2B, DLL4, EMILIN3, FGF13, FGF2, HDAC5, HDAC7, HDAC9, HNRNPK, HSPB1, HSPB2, ITGB1BP1, KLF4, MAPK14, MMRN2, NF1, NOTCH1, PDGFB, PKD2, PLCG1, PRKCA, PRKD1, PRKD2, RGCC, TGFB1, THBS1, VASH1, VEGFA]	FALSE
GO:0043542	GO_BiologicalProcess_12.07.2013_15h53	endothelial cell migration	[6, 7, 8]	[Group0, Group7]	4	4	0.00876373	0.0147685	{Group0=3.4272753524801097E-13, Group7=5.519885598223334E-22}	{Group0=1.5422739086160493E-12, Group7=4.9678970384010004E-21}	[ANXA3, APOE, HSPB1, MYH9]	[ACTR1A, ACVRL1, AGT, AGXT, AKT1, ALG2, AMOT, ANGPT1, ANGPT2, ANGPTL1, ANXA3, APOBEC2, APOE, APOH, BCAR1, BMP10, BMP4, BMPER, BMPR2, C11orf2, CALCA, CCDC23, CD1A, CDH13, CEL, CSNK2B, CXCL13, DAB2IP, DLL4, DPP4, EFNB2, EGR3, EMILIN3, EPHB4, ETS1, FAP, FGF13, FGF2, FLT4, GATA3, GDF2, GLMN, GPLD1, HDAC5, HDAC7, HDAC9, HNRNPK, HRG, HSPB1, HSPB2, ITGB1BP1, ITGB3, KDR, KLF4, KRIT1, LOXL2, MAPK14, MMRN2…	FALSE
GO:0043603	GO_BiologicalProcess_12.07.2013_15h53	cellular amide metabolic process	[4]	[Group1, Group3, Group7]	4	5.88235	0.00221252	0.00629185	{Group1=6.756754220870328E-6, Group3=8.326345221498569E-6, Group7=5.519885598223334E-22}	{Group1=1.0135131331305493E-5, Group3=1.0705300999069587E-5, Group7=4.9678970384010004E-21}	[GSTP1, LTA4H, PGAM1, SLPI]	[AANAT, ACE, ADAMTS13, ALPP, ASMT, ASNS, ASRGL1, ATRNL1, BACE1, CARNS1, CCL27, CHST2, CLN3, CLN5, CPQ, CTNS, CTSB, CTSH, CYP2C9, DMD, ECE1, ENPP7, ETHE1, FKBP1A, FURIN, G6PD, GCLC, GCLM, GPX1, GSPT1, GSPT2, GSTA1, GSTA2, GSTA4, GSTM1, GSTM2, GSTM3, GSTM4, GSTM5, GSTP1, GSTT1, GSTZ1, HAGH, IDE, LONP1, LONP2, LRRTM3, LTA4H, MGST2, MME, MMP12, NAT10, PCSK5, PDLIM3, PGAM1, PGAM4, PION, PRKCD, SGMS1, …	TRUE
GO:0043691	GO_BiologicalProcess_12.07.2013_15h53	reverse cholesterol transport	[6, 7, 8]	[Group7]	2	20	0.00280682	0.00729773	{Group7=5.519885598223334E-22}	{Group7=4.9678970384010004E-21}	[APOA1, APOE]	[ABCA1, APOA1, APOA2, APOA4, APOE, HEATR6, LCAT, LIPG, LPAL2, SCARB1]	FALSE
GO:0044448	GO_CellularComponent_12.07.2013_15h53	cell cortex part	[4, 5, 6, 7, 8]	[Group0, Group7]	2	8.33333	0.0159958	0.0234777	{Group0=3.4272753524801097E-13, Group7=5.519885598223334E-22}	{Group0=1.5422739086160493E-12, Group7=4.9678970384010004E-21}	[CORO1A, MYH9]	[ANLN, ASPH, CLASP1, CORO1A, DLG4, EPB41, GYPC, LANCL2, LLGL1, MAEA, MAPRE1, MYH9, MYO1A, PKD2, PRKD2, SELE, SHROOM2, SLC2A1, SLC4A1, SPTBN2, SPTBN4, STIM1, TCHP, TRPC4]	FALSE
GO:0044724	GO_BiologicalProcess_12.07.2013_15h53	single-organism carbohydrate catabolic process	[5]	[Group1, Group7]	2	5.71429	0.0325639	0.0379912	{Group1=6.756754220870328E-6, Group7=5.519885598223334E-22}	{Group1=1.0135131331305493E-5, Group7=4.9678970384010004E-21}	[PFKL, PGAM1]	[ABHD10, ALDOA, ALDOB, CPS1, CYP21A2, FBP1, FOLR1, FUBP1, G6PD, GAA, GALE, IGBP1, IGFBP1, INS, INSR, LRP5, MIOX, MLXIPL, NCOR1, OGT, PFKFB2, PFKL, PFKM, PGAM1, PGAM2, PGAM4, PGD, PGLS, PHGDH, PPARA, PRKAG2, RAB14, RPE, SORD, UBL4A]	FALSE
GO:0045069	GO_BiologicalProcess_12.07.2013_15h53	regulation of viral genome replication	[3, 4, 5, 6, 7]	[Group3, Group7]	2	4.16667	0.0577234	0.0590205	{Group3=8.326345221498569E-6, Group7=5.519885598223334E-22}	{Group3=1.0705300999069587E-5, Group7=4.9678970384010004E-21}	[PPIA, SLPI]	[ADAR, ADARB1, APOBEC3A, APOBEC3B, APOBEC3C, APOBEC3D, APOBEC3F, APOBEC3G, APOBEC3H, BST2, CCL5, EIF2AK2, FAM111A, HMGA2, IFI16, IFIT1, IFITM1, IFITM2, IFITM3, IFNB1, IL8, INPP5K, ISG15, ISG20, MAVS, MX1, NR5A2, OAS1, OAS3, OASL, PLSCR1, PPIA, PPID, PPIE, PPIH, PPIP5K1, PROX1, RAD23A, RNASEL, RSAD2, SLPI, SRPK1, SRPK2, TARBP2, TNF, TOP2A, VAPB, ZC3HAV1]	FALSE
GO:0045073	GO_BiologicalProcess_12.07.2013_15h53	regulation of chemokine biosynthetic process	[5, 6, 7, 8]	[Group7]	2	50	0.000386287	0.00319565	{Group7=5.519885598223334E-22}	{Group7=4.9678970384010004E-21}	[AZU1, ELANE]	[AZU1, ELANE, TNF, WNT5A]	FALSE
GO:0045335	GO_CellularComponent_12.07.2013_15h53	phagocytic vesicle	[6, 7, 8, 9, 10]	[Group0, Group7]	2	6.89655	0.0229242	0.0289736	{Group0=3.4272753524801097E-13, Group7=5.519885598223334E-22}	{Group0=1.5422739086160493E-12, Group7=4.9678970384010004E-21}	[ANXA3, CORO1A]	[ABCA1, ADAM8, ANXA11, ANXA3, CORO1A, DMBT1, HEATR6, HELLS, RAB11A, RAB11B, RAB14, RAB20, RAB22A, RAB23, RAB31, RAB32, RAB34, RAB38, RAB39A, RAB41, RAB43, RAB7A, RAB7B, RAB8A, RAB8B, RAB9A, RAB9B, SLC11A1, STX12]	FALSE
GO:0045730	GO_BiologicalProcess_12.07.2013_15h53	respiratory burst	[3]	[Group1, Group7]	2	16.6667	0.00407353	0.00904126	{Group1=6.756754220870328E-6, Group7=5.519885598223334E-22}	{Group1=1.0135131331305493E-5, Group7=4.9678970384010004E-21}	[PGAM1, RAC2]	[CAMK1D, CD24, CYBA, CYBB, INS, INSR, NOXA1, PGAM1, PGAM4, RAC1, RAC2, RPS19]	FALSE
GO:0045861	GO_BiologicalProcess_12.07.2013_15h53	negative regulation of proteolysis	[5, 6, 7, 8]	[Group0, Group6, Group7]	2	7.14286	0.0214547	0.0278911	{Group0=3.4272753524801097E-13, Group6=0.0012263462698935991, Group7=5.519885598223334E-22}	{Group0=1.5422739086160493E-12, Group6=0.001379639553630299, Group7=4.9678970384010004E-21}	[HSP90AB1, SERPINB3]	[AKT1, C2orf28, DAB2IP, F2, FBXO5, FHIT, GABARAPL2, HDAC6, HSP90AB1, IL10, INS, LGALS7B, MAD2L1, MAD2L2, MXI1, NELL1, PLAT, PTPN3, SERPINB3, SERPINB4, SERPINE2, TAF9, TIMP1, TIMP3, TLK2, UBXN1, USP44, WAC]	FALSE
GO:0045940	GO_BiologicalProcess_12.07.2013_15h53	positive regulation of steroid metabolic process	[4, 5, 6, 7]	[Group7]	2	12.5	0.0072523	0.0126915	{Group7=5.519885598223334E-22}	{Group7=4.9678970384010004E-21}	[APOA1, APOE]	[AGT, AGTR1, AGXT, APOA1, APOA2, APOA4, APOE, BMP6, CTDSP2, FGF1, IFNG, LPAL2, SCP2, SYCP2, TNF, WNT4]	FALSE
GO:0046365	GO_BiologicalProcess_12.07.2013_15h53	monosaccharide catabolic process	[6]	[Group1, Group7]	2	6.89655	0.0229242	0.0289736	{Group1=6.756754220870328E-6, Group7=5.519885598223334E-22}	{Group1=1.0135131331305493E-5, Group7=4.9678970384010004E-21}	[PFKL, PGAM1]	[ALDOA, ALDOB, FBP1, FOLR1, FUBP1, G6PD, GALE, IGBP1, IGFBP1, INS, INSR, LRP5, MLXIPL, NCOR1, OGT, PFKFB2, PFKL, PFKM, PGAM1, PGAM2, PGAM4, PGD, PGLS, PHGDH, PPARA, PRKAG2, RAB14, RPE, UBL4A]	FALSE
GO:0048872	GO_BiologicalProcess_12.07.2013_15h53	homeostasis of number of cells	[4]	[Group0, Group4, Group7]	2	5.12821	0.0397223	0.0440821	{Group0=3.4272753524801097E-13, Group4=5.38311326387035E-6, Group7=5.519885598223334E-22}	{Group0=1.5422739086160493E-12, Group4=9.68960387496663E-6, Group7=4.9678970384010004E-21}	[ANXA1, HSPA1A]	[ACIN1, ACVR1B, ACVR2A, AKT1, ANXA1, ATPIF1, BCL10, CDK6, DYRK3, ETS1, FOXO3, G6PD, GAS2L1, GATA1, HCAR2, HMGB2, HMOX1, HOXA5, HSPA1A, IL6, INHBA, KLF1, KRT7, MAFB, NCKAP1L, PRDX5, RPS14, RPS17, RPS19, RPS24, SCLY, SIVA1, SLC25A38, SPI1, TAL1, UBL4A, ZC3H8, ZFPM1, ZNF16]	FALSE
GO:0050727	GO_BiologicalProcess_12.07.2013_15h53	regulation of inflammatory response	[4, 5, 6]	[Group7]	3	7.89474	0.00354194	0.00805791	{Group7=5.519885598223334E-22}	{Group7=4.9678970384010004E-21}	[APOA1, S100A8, S100A9]	[A2M, AHSG, APOA1, APOD, C1QBP, C1QTNF3, CR1, CX3CL1, ELF4, F12, FEM1A, GATA3, GHRL, GHSR, HLA-DRB1, HYAL2, IL6, INS, JAK2, MASP1, MEFV, MVK, NLRP12, NLRP3, PTGER2, PTGIS, RPS19, S100A8, S100A9, SBNO2, SELS, SERPINE1, SERPING1, SETD6, TNFRSF1A, TNFSF4, WNT5A, XCL1]	FALSE
GO:0050729	GO_BiologicalProcess_12.07.2013_15h53	positive regulation of inflammatory response	[4, 5, 6, 7]	[Group7]	2	22.2222	0.00225732	0.00622474	{Group7=5.519885598223334E-22}	{Group7=4.9678970384010004E-21}	[S100A8, S100A9]	[CX3CL1, HYAL2, IL6, RPS19, S100A8, S100A9, SERPINE1, TNFSF4, WNT5A]	FALSE
GO:0050750	GO_MolecularFunction_12.07.2013_15h53	low-density lipoprotein particle receptor binding	[5]	[Group7]	2	16.6667	0.00407353	0.00904126	{Group7=5.519885598223334E-22}	{Group7=4.9678970384010004E-21}	[APOB, APOE]	[APOA5, APOB, APOE, DKK1, DNAJA1, HSP90B1, LANCL1, LDLRAP1, LRPAP1, PCSK9, SNX17, SYT1]	FALSE
GO:0050755	GO_BiologicalProcess_12.07.2013_15h53	chemokine metabolic process	[5, 6]	[Group7]	2	50	0.000386287	0.00319565	{Group7=5.519885598223334E-22}	{Group7=4.9678970384010004E-21}	[AZU1, ELANE]	[AZU1, ELANE, TNF, WNT5A]	FALSE
GO:0050764	GO_BiologicalProcess_12.07.2013_15h53	regulation of phagocytosis	[4, 5, 6, 7]	[Group7]	2	15.3846	0.00478891	0.010376	{Group7=5.519885598223334E-22}	{Group7=4.9678970384010004E-21}	[AZU1, PRTN3]	[ADIPOQ, AHSG, AZU1, CAMK1D, F2RL1, GAS6, GNB2L1, HCK, ITGAV, MERTK, PRTN3, TUB, TULP1]	FALSE
GO:0050821	GO_BiologicalProcess_12.07.2013_15h53	protein stabilization	[4, 7, 8]	[Group0, Group4, Group7]	3	6	0.00767553	0.0131787	{Group0=3.4272753524801097E-13, Group4=5.38311326387035E-6, Group7=5.519885598223334E-22}	{Group0=1.5422739086160493E-12, Group4=9.68960387496663E-6, Group7=4.9678970384010004E-21}	[APOA1, DSG1, FLNA]	[A1CF, AAK1, APOA1, CDKN2A, CDS1, CHEK2, CLU, COG3, COG7, DNAJA3, DSC3, DSG1, EFHD2, FBXW7, FLNA, GNAQ, GTPBP4, HCFC1, HPS4, HSPD1, MDM4, MORC3, MSX1, MT3, MUL1, PARK7, PEX19, PEX6, PIM2, PML, PPAP2B, PTEN, RASSF1, SMAD3, SMAD6, SMAD7, SOX17, SOX4, STX12, SWSAP1, TAF9, TAF9B, TBRG1, TESC, TSC1, UBE2B, USP13, USP2, WNT10B, ZSWIM7]	FALSE
GO:0050866	GO_BiologicalProcess_12.07.2013_15h53	negative regulation of cell activation	[3, 4, 5]	[Group7]	2	6.66667	0.024434	0.0304589	{Group7=5.519885598223334E-22}	{Group7=4.9678970384010004E-21}	[APOE, BPI]	[APOE, ATM, BMP4, BPI, CTLA4, DUSP3, FOXP3, FSTL1, GLMN, HLA-DRB1, HLA-G, IFNA2, IFNB1, IL10, IL29, INHBA, LAX1, LILRB1, LILRB2, LST1, MNDA, PDGFA, PDGFB, PDGFRA, PTPN22, SFRP1, SOX11, TIGIT, XCL1, ZC3H8]	FALSE
GO:0051015	GO_MolecularFunction_12.07.2013_15h53	actin filament binding	[5]	[Group0, Group7]	3	7.89474	0.00354194	0.00805791	{Group0=3.4272753524801097E-13, Group7=5.519885598223334E-22}	{Group0=1.5422739086160493E-12, Group7=4.9678970384010004E-21}	[CORO1A, FLNA, MYH9]	[ACTN4, ADD1, ADD2, AIF1, AIF1L, AMY2A, ANTXR1, CORO1A, EGFR, EPB42, EZR, FAN1, FLNA, FSCN1, GAS2L2, LIMA1, LRPPRC, MAP1S, MLC1, MYH10, MYH9, MYO1C, MYO1E, MYO6, MYO7A, NEBL, NEXN, PLDN, PRH1, RCSD1, SENP6, SPTB, SVIL, TRIOBP, TTN, TULP1, UXT, VIL1]	FALSE
GO:0051262	GO_BiologicalProcess_12.07.2013_15h53	protein tetramerization	[6, 7]	[Group4, Group5]	2	4	0.0620457	0.0620457	{Group4=5.38311326387035E-6, Group5=0.00160922893267199}	{Group4=9.68960387496663E-6, Group5=0.00160922893267199}	[CAT, TGM3]	[ACACB, ACOT13, ACTN2, ADSL, ALDH5A1, CAT, CBR4, CCL5, CDA, CPSF6, CPSF7, CRYZ, CTH, CUTC, DCXR, DECR1, DHRS4, DNM1L, FBP1, FOLR1, FUBP1, GLS, GLS2, GLYAT, GNMT, GPX3, HLA-DRB1, HMGCL, HMGCR, HPRT1, IGF1R, INSR, KCNJ12, KCNJ2, NUDT21, OXA1L, PDSS2, PEX14, PEX5, RAB14, RPS19, SHMT1, SOD2, TGM3, THG1L, TK1, TP63, USP16, USP21, VSIG2]	FALSE
GO:0051320	GO_BiologicalProcess_12.07.2013_15h53	S phase	[5, 6, 7]	[Group7]	2	10	0.0112444	0.0179516	{Group7=5.519885598223334E-22}	{Group7=4.9678970384010004E-21}	[AZU1, TPI1]	[ARHGEF5, AZU1, CDC7, CNKSR1, HAVCR1, HDLBP, HEBP1, INO80, KLF11, LSM10, LSM11, MCMBP, PLK3, POLA1, POLD1, PTPRC, SLBP, TIMELESS, TIPIN, TPI1]	FALSE
GO:0051592	GO_BiologicalProcess_12.07.2013_15h53	response to calcium ion	[5]	[Group2, Group5, Group7]	3	6.52174	0.00608407	0.0115344	{Group2=3.024497889552317E-6, Group5=0.00160922893267199, Group7=5.519885598223334E-22}	{Group2=6.805120251492713E-6, Group5=0.00160922893267199, Group7=4.9678970384010004E-21}	[FGA, FGB, IQGAP1]	[ACER1, ADAM9, AKR1C3, ALG2, ALOX5AP, ALS2CR8, ANXA11, ASPH, BRAF, CHP2, CLIC4, ECT2, FGA, FGB, FGG, GPLD1, HOMER1, HTR2B, IQGAP1, ITPR3, KCNMA1, KCNMB2, KCNMB3, KCNMB4, LCE1D, MEF2A, PEF1, PICALM, PPP3CA, PRSS1, RANBP2, RYR2, SCN5A, SEC31A, SLC25A12, SLC25A13, SNAP91, STIM1, THBS1, TNNT2, TRNAP1, TRNAP3, TRPC1, TRPC3, TTN, WNT5A]	FALSE
GO:0055088	GO_BiologicalProcess_12.07.2013_15h53	lipid homeostasis	[5]	[Group7]	3	6.97674	0.00503309	0.0106514	{Group7=5.519885598223334E-22}	{Group7=4.9678970384010004E-21}	[APOA1, APOB, APOE]	[ABCA1, ABCA2, ABCG1, ABCG5, ABCG8, ACOX1, ANAPC2, ANGPTL3, APC2, APOA1, APOA2, APOA4, APOA5, APOB, APOC3, APOC4, APOE, C19orf80, C1QTNF3, CETP, EPHX2, GCKR, GPIHBP1, HEATR6, HNF4A, INS, LAMTOR1, LCAT, LDLR, LDLRAP1, LIPC, LIPG, LPAL2, LPL, LRP5, MAP4K5, NPC1, NPC2, NR1D1, NR1H3, PCSK9, SLC25A23, TMEM97]	FALSE
GO:0055092	GO_BiologicalProcess_12.07.2013_15h53	sterol homeostasis	[6]	[Group7]	3	9.67742	0.0019658	0.00596291	{Group7=5.519885598223334E-22}	{Group7=4.9678970384010004E-21}	[APOA1, APOB, APOE]	[ABCA1, ABCA2, ABCG1, ABCG5, ABCG8, ACOX1, ANGPTL3, APOA1, APOA2, APOA4, APOA5, APOB, APOC3, APOE, CETP, EPHX2, HEATR6, LAMTOR1, LCAT, LDLR, LDLRAP1, LIPC, LIPG, LPAL2, LRP5, NPC1, NPC2, NR1D1, NR1H3, PCSK9, TMEM97]	FALSE
GO:0060228	GO_MolecularFunction_12.07.2013_15h53	phosphatidylcholine-sterol O-acyltransferase activator activity	[3]	[Group7]	2	40	0.000640416	0.00416271	{Group7=5.519885598223334E-22}	{Group7=4.9678970384010004E-21}	[APOA1, APOE]	[APOA1, APOA2, APOA4, APOE, LPAL2]	FALSE
GO:0060759	GO_BiologicalProcess_12.07.2013_15h53	regulation of response to cytokine stimulus	[3, 4, 5]	[Group0, Group7]	2	4.65116	0.0474158	0.0507628	{Group0=3.4272753524801097E-13, Group7=5.519885598223334E-22}	{Group0=1.5422739086160493E-12, Group7=4.9678970384010004E-21}	[APOA1, HSP90AB1]	[ADIPOQ, AES, APOA1, AXL, C19orf29, CCL5, CD74, CDC37, CEL, DNAJA3, F2RL1, FADD, GAS6, GFI1, HIPK1, HSP90AB1, IL1RN, IL6ST, IRAK1, IRAK2, KLF4, MAPK7, MAVS, NLRC5, PALM3, PARP9, PPARG, PPIP5K1, PTPN2, PYCARD, ROBO1, SHARPIN, SLC27A5, SLIT2, SLIT3, SPHK1, STS, TAF9, TICAM2, TXK, VRK2, WNT5A, ZNF675]	FALSE
GO:0065005	GO_BiologicalProcess_12.07.2013_15h53	protein-lipid complex assembly	[5]	[Group7]	2	15.3846	0.00478891	0.010376	{Group7=5.519885598223334E-22}	{Group7=4.9678970384010004E-21}	[APOA1, APOE]	[ABCA1, ACSL3, APOA1, APOA2, APOA4, APOE, DGAT1, HEATR6, LPAL2, SNX9, SOAT1, SOAT2, TWIST1]	FALSE
GO:0065010	GO_CellularComponent_12.07.2013_15h53	extracellular membrane-bounded organelle	[3, 4]	[Group8]	11	14.8649	1.39383e-11	4.22794e-10	{Group8=6.336566487884951E-13}	{Group8=1.9009699463654852E-12}	[ACTC1, ANXA1, ENO1, FLNA, HSPA8, LGALS3BP, MSN, MYH9, PKM2, SERPINB3, TUBB]	[A2M, ACTA1, ACTB, ACTC1, ACTN1, ACTN4, ALB, ALDOA, ANXA1, ANXA2, ANXA5, ANXA6, AQP1, C3, CD274, CLTC, COL12A1, COL1A2, DPEP1, DPP4, DYNC1H1, EDIL3, EMILIN1, ENO1, EPS8, FASLG, FLNA, GAPDH, GPRC5B, GSN, HRNR, HSPA8, HSPG2, IST1, ITGA4, KRT13, LAMA4, LAMB1, LAMB2, LAMC1, LGALS3BP, LMNB2, LRP1, LTBP2, MFGE8, MSN, MVP, MYH9, MYO1C, MYO1E, MYOC, MYOF, NT5E, NTF4, PCOLCE, PKM2, PLAA, POTEF, PTPRA, PZP…	FALSE
GO:0070062	GO_CellularComponent_12.07.2013_15h53	extracellular vesicular exosome	[4, 5]	[Group8]	11	15.0685	1.19436e-11	5.43434e-10	{Group8=6.336566487884951E-13}	{Group8=1.9009699463654852E-12}	[ACTC1, ANXA1, ENO1, FLNA, HSPA8, LGALS3BP, MSN, MYH9, PKM2, SERPINB3, TUBB]	[A2M, ACTA1, ACTB, ACTC1, ACTN1, ACTN4, ALB, ALDOA, ANXA1, ANXA2, ANXA5, ANXA6, C3, CD274, CLTC, COL12A1, COL1A2, DPEP1, DPP4, DYNC1H1, EDIL3, EMILIN1, ENO1, EPS8, FASLG, FLNA, GAPDH, GPRC5B, GSN, HRNR, HSPA8, HSPG2, IST1, ITGA4, KRT13, LAMA4, LAMB1, LAMB2, LAMC1, LGALS3BP, LMNB2, LRP1, LTBP2, MFGE8, MSN, MVP, MYH9, MYO1C, MYO1E, MYOC, MYOF, NT5E, NTF4, PCOLCE, PKM2, PLAA, POTEF, PTPRA, PZP, RBMX…	FALSE
GO:0070301	GO_BiologicalProcess_12.07.2013_15h53	cellular response to hydrogen peroxide	[5, 6, 7]	[Group5]	2	5.71429	0.0325639	0.0379912	{Group5=0.00160922893267199}	{Group5=0.00160922893267199}	[CAT, HBB]	[APOA4, AQP1, CAT, CYP3A, DLC1, ECT2, FABP1, FXN, GLYAT, GPX1, HBA1, HBB, HDAC6, HGF, HP, HPR, IL6, KRT123P, MAP3K5, MAPK7, MET, MPO, NET1, NFE2L2, PARK7, PLEKHA1, PPIF, PRDX1, PRDX3, PRDX5, PXDN, RHOB, RNMT, SIRT1, SOS1]	FALSE
GO:0070325	GO_MolecularFunction_12.07.2013_15h53	lipoprotein particle receptor binding	[4]	[Group7]	3	18.75	0.000267347	0.00304107	{Group7=5.519885598223334E-22}	{Group7=4.9678970384010004E-21}	[APOA1, APOB, APOE]	[APOA1, APOA2, APOA5, APOB, APOC3, APOE, DKK1, DNAJA1, HSP90B1, LANCL1, LDLRAP1, LPAL2, LRPAP1, PCSK9, SNX17, SYT1]	FALSE
GO:0070486	GO_BiologicalProcess_12.07.2013_15h53	leukocyte aggregation	[5, 6]	[Group7]	2	28.5714	0.00133074	0.00504573	{Group7=5.519885598223334E-22}	{Group7=4.9678970384010004E-21}	[S100A8, S100A9]	[BMP7, CD44, HAS2, IL1B, S100A8, S100A9, SEMA4D]	FALSE
GO:0070488	GO_BiologicalProcess_12.07.2013_15h53	neutrophil aggregation	[6, 7]	[Group7]	2	100	6.50662e-05	0.0011842	{Group7=5.519885598223334E-22}	{Group7=4.9678970384010004E-21}	[S100A8, S100A9]	[S100A8, S100A9]	FALSE
GO:0071466	GO_BiologicalProcess_12.07.2013_15h53	cellular response to xenobiotic stimulus	[4, 5]	[Group7]	2	6.66667	0.024434	0.0304589	{Group7=5.519885598223334E-22}	{Group7=4.9678970384010004E-21}	[GSTP1, S100A12]	[APOBEC3A, CRYZ, CYP1B1, CYP2B6, CYP46A1, FMO2, FMO4, GSPT1, GSTA4, GSTM1, GSTM2, GSTM3, GSTM4, GSTO1, GSTO2, GSTP1, HNF4A, NR1I2, S100A12, SULT1A1, SULT1A2, SULT1A3, SULT1B1, TRIP10, UGT1A, UGT1A1, UGT1A6, UGT2B11, UGT2B28, UGT2B4]	FALSE
GO:0071621	GO_BiologicalProcess_12.07.2013_15h53	granulocyte chemotaxis	[4, 6, 7, 8]	[Group7]	2	4.54545	0.049418	0.0522912	{Group7=5.519885598223334E-22}	{Group7=4.9678970384010004E-21}	[S100A8, S100A9]	[AMICA1, C1QBP, CAMK1D, CASR, CCL11, CCL13, CCL19, CCL21, CCL24, CCL3, CCL5, CCL7, CCR7, CKLF, CMKLR1, CXADR, CXADRP1, CXCR2, EDN1, EDN2, EDN3, EMR2, GPR77, IL8, ITGB2, JAM3, KLF5, LTBR, NCKAP1L, NR1I3, PRKAR1A, RARRES2, S100A11P1, S100A14, S100A7, S100A8, S100A9, SCG2, SLIT2, SPG7, SYK, THBS4, TRIM13, VEGFA]	FALSE
GO:0071706	GO_BiologicalProcess_12.07.2013_15h53	tumor necrosis factor superfamily cytokine production	[4]	[Group7]	4	7.69231	0.000811328	0.00434299	{Group7=5.519885598223334E-22}	{Group7=4.9678970384010004E-21}	[AZU1, BPI, CD14, GSTP1]	[ADIPOQ, AGFG1, ARFGEF2, AZU1, BPI, C19orf29, CD14, CD34, CD8A, CHRFAM7A, CHRNA7, CIDEA, EHHADH, FADD, GAS6, GHRL, GHSR, GPR77, GSTP1, IFNG, IL12B, IL17F, IL23A, IRAK3, LBP, LILRB1, LTF, MAL, MAPKAPK2, MAVS, MC1R, MKL1, NDUFA2, NFKBIL1, NOD2, PF4, POMC, PPIP5K1, PYCARD, RARA, RIPK1, RPAIN, RPSA, SPN, STS, THBS1, TLR4, TNFRSF8, TRIM27, TWIST1, ZC3H12A, ZFP36]	FALSE
GO:0071825	GO_BiologicalProcess_12.07.2013_15h53	protein-lipid complex subunit organization	[4]	[Group7]	3	11.5385	0.00117072	0.00484253	{Group7=5.519885598223334E-22}	{Group7=4.9678970384010004E-21}	[APOA1, APOB, APOE]	[ABCA1, ACSL3, APOA1, APOA2, APOA4, APOA5, APOB, APOC1, APOC3, APOE, APOM, CETP, DGAT1, HEATR6, LCAT, LIPC, LIPG, LPAL2, LPL, MPO, PAFAH1B1, PLA2G7, SNX9, SOAT1, SOAT2, TWIST1]	FALSE
GO:0071827	GO_BiologicalProcess_12.07.2013_15h53	plasma lipoprotein particle organization	[3, 5]	[Group7]	3	12	0.00104171	0.00451406	{Group7=5.519885598223334E-22}	{Group7=4.9678970384010004E-21}	[APOA1, APOB, APOE]	[ABCA1, ACSL3, APOA1, APOA2, APOA4, APOA5, APOB, APOC1, APOC3, APOE, APOM, CETP, DGAT1, HEATR6, LCAT, LIPC, LIPG, LPAL2, LPL, MPO, PAFAH1B1, PLA2G7, SOAT1, SOAT2, TWIST1]	FALSE
GO:0072593	GO_BiologicalProcess_12.07.2013_15h53	reactive oxygen species metabolic process	[3]	[Group5]	3	4.22535	0.0198278	0.0273383	{Group5=0.00160922893267199}	{Group5=0.00160922893267199}	[CAT, HBB, PRDX2]	[AATF, AGA, AKR1C3, APOA4, BNIP3, CAT, CD200, CDKN1A, CYB5R4, CYBA, CYBB, DLC1, DRD5, F2, F2RL1, FOXM1, GADD45A, GLS2, GLYAT, GPX1, GRB2, HBA1, HBB, HNRNPK, HP, HPR, KRT123P, MAPK14, MEOX1, MPO, MPV17L, MT3, NDUFA13, NDUFS1, NDUFS3, NDUFS4, NNT, NOX1, NOX4, NOX5, NOXA1, PARK2, PAX2, PDGFB, PDK3, PDK4, PID1, PLA2R1, PMAIP1, PRDX1, PRDX2, PRDX3, PRDX5, PRG3, PRKCD, PXDN, RNF41, ROMO1, SH3PXD2A, SH3…	FALSE
GO:0090130	GO_BiologicalProcess_12.07.2013_15h53	tissue migration	[3]	[Group0, Group7]	5	4.13223	0.00296754	0.00750128	{Group0=3.4272753524801097E-13, Group7=5.519885598223334E-22}	{Group0=1.5422739086160493E-12, Group7=4.9678970384010004E-21}	[ANXA3, APOE, HSPB1, MMP9, MYH9]	[ACTR1A, ACVRL1, ADAM9, AGT, AGXT, AKT1, ALG2, AMOT, ANGPT1, ANGPT2, ANGPTL1, ANXA3, APOBEC2, APOE, APOH, BCAR1, BMP10, BMP4, BMPER, BMPR2, C11orf2, CALCA, CCDC23, CD1A, CDH13, CEL, CSNK2B, CXCL13, DAB2IP, DLL4, DPP4, EFNB2, EGR3, EMILIN3, EPHB4, ETS1, FAP, FAT2, FERMT1, FGF10, FGF13, FGF2, FGF7, FLT4, GATA3, GDF2, GLMN, GPLD1, HDAC5, HDAC6, HDAC7, HDAC9, HNRNPK, HRG, HSPB1, HSPB2, HYAL1, ITGB1BP…	FALSE
GO:0090132	GO_BiologicalProcess_12.07.2013_15h53	epithelium migration	[4]	[Group0, Group7]	5	4.13223	0.00296754	0.00750128	{Group0=3.4272753524801097E-13, Group7=5.519885598223334E-22}	{Group0=1.5422739086160493E-12, Group7=4.9678970384010004E-21}	[ANXA3, APOE, HSPB1, MMP9, MYH9]	[ACTR1A, ACVRL1, ADAM9, AGT, AGXT, AKT1, ALG2, AMOT, ANGPT1, ANGPT2, ANGPTL1, ANXA3, APOBEC2, APOE, APOH, BCAR1, BMP10, BMP4, BMPER, BMPR2, C11orf2, CALCA, CCDC23, CD1A, CDH13, CEL, CSNK2B, CXCL13, DAB2IP, DLL4, DPP4, EFNB2, EGR3, EMILIN3, EPHB4, ETS1, FAP, FAT2, FERMT1, FGF10, FGF13, FGF2, FGF7, FLT4, GATA3, GDF2, GLMN, GPLD1, HDAC5, HDAC6, HDAC7, HDAC9, HNRNPK, HRG, HSPB1, HSPB2, HYAL1, ITGB1BP…	FALSE
GO:0097006	GO_BiologicalProcess_12.07.2013_15h53	regulation of plasma lipoprotein particle levels	[2, 3]	[Group7]	3	8.10811	0.00328135	0.00807034	{Group7=5.519885598223334E-22}	{Group7=4.9678970384010004E-21}	[APOA1, APOB, APOE]	[ABCA1, ACSL3, ADIPOQ, ANAPC2, APC2, APOA1, APOA2, APOA4, APOA5, APOB, APOC1, APOC3, APOE, APOM, CD36, CETP, DGAT1, HEATR6, HNRNPK, LCAT, LDLR, LDLRAP1, LIPC, LIPG, LPAL2, LPL, LRPAP1, MPO, PAFAH1B1, PCSK9, PLA2G7, SCARB1, SLC25A23, SOAT1, SOAT2, TWIST1, VLDLR]	FALSE
GO:2001237	GO_BiologicalProcess_12.07.2013_15h53	negative regulation of extrinsic apoptotic signaling pathway	[5, 6, 7, 8, 9]	[Group0, Group4, Group7]	2	4.34783	0.0535126	0.0553369	{Group0=3.4272753524801097E-13, Group4=5.38311326387035E-6, Group7=5.519885598223334E-22}	{Group0=1.5422739086160493E-12, Group4=9.68960387496663E-6, Group7=4.9678970384010004E-21}	[GSTP1, HSPA1A]	[ACVR1, AGFG1, AKR1B1, AR, AREG, BIRC6, CFLAR, CSF2, GATA1, GDNF, GPX1, GSTP1, HMOX1, HSPA1A, HTT, IFI6, IGBP1, IGFBP1, IL1B, ITGA6, ITGAV, KIAA1324, MAPK7, MCL1, NRG1, PARK7, PEA15, PF4, PHIP, PSME3, RELA, RIPK1, RPAIN, SCG2, SERPINE1, SH3RF1, SIAH2, SRC, TCF4, TCF7L2, TERT, TGFBR1, TNF, TNFAIP3, UNC5B, ZMYND11]	FALSE
GO:2001244	GO_BiologicalProcess_12.07.2013_15h53	positive regulation of intrinsic apoptotic signaling pathway	[5, 6, 7, 8, 9]	[Group7]	2	7.69231	0.0186399	0.0260959	{Group7=5.519885598223334E-22}	{Group7=4.9678970384010004E-21}	[S100A8, S100A9]	[BAX, BBC3, BCAP31, BCL2L11, BCLAF1, CA5A, CAV2, CLU, DFNA5, DNM1L, FIS1, GNB2L1, HTRA2, LCK, MSX1, NKX3-1, PDSS2, PMAIP1, PRPS1, S100A8, S100A9, SEPT4, SIAH1, SLC9A3R1, SOD1, TP53]	FALSE
