# Supplementary material for: Insights into immune responses in oral cancer through proteomic analysis of saliva and salivary extracellular vesicles
Source: Sci Rep. 2015 Nov 5;5:16305. doi: 10.1038/srep16305 (PMC4633731; doi:10.1038/srep16305)
Supplement: Supp Table 8 [file srep16305-s7.xls]

## Sheet: by cmap name
Manuscript title: Insights into immune responses in oral cancer through proteomic analysis of saliva and salivary extracellular vesicles
Author´s list: Flavia V. Winck, Ana Carolina Prado Ribeiro, Romênia Ramos Domingues, Liu Yi Ling, Diego Mauricio Riaño-Pachón, César Rivera, Thaís Bianca Brandão, Adriele Ferreira Gouvea, Alan Roger Santos-Silva, Ricardo D. Coletta, Adriana F. Paes Leme
Supplemental table 8. List of small molecules associated to the modulation of the genes coding for the proteins differentially expressed in saliva of OSCC patients through cMAP analysis
rank	cmap name	mean	n	enrichment	p	specificity	percent non-null
1	terazosin	-0.477	4	-0.845	0.00105	0.0149	75
2	15-delta prostaglandin J2	0.326	15	0.455	0.00216	0.3129	53
3	PNU-0230031	-0.268	8	-0.584	0.00397	0.0156	50
4	aciclovir	-0.325	6	-0.655	0.00469	0.0331	50
5	dextromethorphan	0.302	4	0.767	0.00567	0.0087	50
6	yohimbic acid	-0.516	3	-0.858	0.00571	0.0059	66
7	benzthiazide	0.442	4	0.764	0.00591	0	75
8	pseudopelletierine	0.402	4	0.754	0.00698	0.0092	75
9	pentoxyverine	0.299	4	0.732	0.01017	0.0348	50
10	5230742	0.655	2	0.925	0.01084	0.0078	100
11	betamethasone	0.387	3	0.817	0.0121	0	66
12	AH-6809	-0.591	2	-0.92	0.01292	0.0112	100
13	parthenolide	0.541	4	0.71	0.01452	0.2216	75
14	ursolic acid	-0.505	4	-0.697	0.0179	0.0365	75
15	dihydroergocristine	-0.302	4	-0.695	0.0182	0.0308	50
16	hydrocotarnine	0.275	4	0.688	0.01969	0.0308	50
17	testosterone	0.389	5	0.608	0.02776	0.0255	60
18	pargyline	0.228	4	0.662	0.02982	0.063	50
19	iloprost	-0.39	3	-0.752	0.03097	0.075	66
20	amrinone	0.459	4	0.643	0.03899	0.0368	75
21	androsterone	-0.295	4	-0.639	0.04092	0	50
22	sulfathiazole	-0.237	5	-0.574	0.04189	0.0802	60
23	chlortalidone	-0.295	4	-0.635	0.04297	0.0888	50
24	withaferin A	0.453	4	0.633	0.04474	0.3316	75
25	anisomycin	-0.391	4	-0.624	0.0492	0.2288	50
26	econazole	0.484	4	0.623	0.05037	0.2103	75
27	aminophylline	0.34	4	0.612	0.05827	0.0726	50
28	monobenzone	0.499	4	0.612	0.05831	0.0915	75
29	acetylsalicylsalicylic acid	0.255	4	0.604	0.064	0.0244	50
30	ramipril	0.352	4	0.595	0.07032	0.0451	50
31	S-propranolol	0.327	4	0.595	0.07082	0.0203	50
32	hydrochlorothiazide	0.239	5	0.535	0.07358	0.0511	60
33	zoxazolamine	0.111	4	0.586	0.0782	0.0877	50
34	biotin	0.474	3	0.66	0.07918	0.0368	66
35	oxolinic acid	-0.362	5	-0.526	0.07932	0.0802	60
36	pirenzepine	0.297	5	0.529	0.07936	0.047	60
37	diltiazem	0.314	5	0.527	0.08153	0.1083	60
38	N-acetyl-L-aspartic acid	0.241	4	0.582	0.08154	0.0625	50
39	piperlongumine	0.209	2	0.798	0.08175	0.3117	50
40	piribedil	0.328	4	0.578	0.08492	0.0625	50
41	dinoprostone	-0.409	4	-0.579	0.08606	0.1067	50
42	propoxycaine	0.308	4	0.575	0.08819	0.0592	50
43	erythromycin	-0.363	5	-0.515	0.09052	0.0361	60
44	clenbuterol	-0.371	5	-0.515	0.09162	0.0927	60
45	lysergol	0.359	4	0.564	0.09857	0.1274	50
46	benserazide	0.414	5	0.511	0.09953	0.0236	60
47	spiradoline	0.318	4	0.562	0.10032	0.0571	50
48	mesoridazine	0.2	4	0.56	0.10269	0.031	50
49	alprenolol	-0.226	4	-0.562	0.10283	0.0945	50
50	thiamine	-0.305	3	-0.618	0.11756	0.133	66
51	cicloheximide	-0.198	4	-0.548	0.11956	0.363	50
52	STOCK1N-35215	-0.433	3	-0.615	0.12215	0.1119	66
53	prazosin	0.294	6	0.45	0.12419	0.1097	50
54	pralidoxime	0.251	4	0.537	0.12986	0.1915	50
55	oxprenolol	0.353	4	0.532	0.13712	0.1182	50
56	acebutolol	0.363	5	0.481	0.14034	0.1875	60
57	SR-95531	-0.261	4	-0.53	0.14223	0.1534	50
58	nabumetone	0.341	4	0.527	0.14285	0.1948	50
59	securinine	0.306	4	0.527	0.14331	0.4091	50
60	protriptyline	0.354	4	0.524	0.14715	0.2737	50
61	dosulepin	-0.299	4	-0.516	0.16074	0.1111	50
62	guanethidine	-0.359	3	-0.583	0.16743	0.1818	66
63	monastrol	0.196	8	0.371	0.17027	0.2688	50
64	probucol	-0.291	6	-0.423	0.17393	0.135	50
65	tacrolimus	-0.283	3	-0.578	0.17445	0.2903	66
66	cobalt chloride	-0.215	3	-0.574	0.18053	0.126	66
67	tetraethylenepentamine	-0.156	6	-0.417	0.18507	0.2057	50
68	quinidine	0.421	3	0.566	0.19634	0.137	66
69	dorzolamide	0.425	4	0.491	0.1972	0.1024	50
70	octopamine	0.301	4	0.488	0.20325	0.157	50
71	gabapentin	0.306	4	0.479	0.21978	0.1364	50
72	ciprofibrate	-0.305	4	-0.48	0.22181	0.2188	50
73	calmidazolium	0.301	2	0.665	0.22361	0.4684	50
74	meprylcaine	-0.378	4	-0.479	0.22382	0.1928	50
75	ondansetron	0.224	4	0.474	0.23038	0.4078	50
76	propofol	0.166	4	0.471	0.23685	0.2365	50
77	fursultiamine	0.371	4	0.47	0.23746	0.079	50
78	nortriptyline	0.342	4	0.47	0.23782	0.4743	50
79	puromycin	0.367	4	0.469	0.23959	0.6742	50
80	glafenine	0.341	4	0.469	0.24188	0.2908	50
81	dequalinium chloride	0.391	4	0.467	0.24536	0.3768	50
82	methanthelinium bromide	0.363	4	0.467	0.24536	0.2432	50
83	5248896	0.407	2	0.65	0.24589	0.4	50
84	Prestwick-860	0.355	4	0.466	0.2486	0.374	50
85	tetrahydroalstonine	-0.354	4	-0.466	0.25236	0.1622	50
86	danazol	-0.112	4	-0.466	0.2534	0.1429	50
87	diflorasone	-0.357	4	-0.462	0.26098	0.2609	50
88	PNU-0293363	0.161	3	0.528	0.27043	0.2201	66
89	isradipine	0.365	4	0.455	0.27243	0.2222	50
90	prasterone	0.348	4	0.455	0.27363	0.2995	50
91	dexibuprofen	0.316	4	0.455	0.27409	0.1439	50
92	pipenzolate bromide	0.317	4	0.454	0.27538	0.2993	50
93	sulfanilamide	0.35	4	0.452	0.27904	0.2424	50
94	proxyphylline	-0.378	4	-0.455	0.27914	0.4852	50
95	roxarsone	0.401	4	0.451	0.28286	0.2095	50
96	tubocurarine chloride	0.34	4	0.45	0.28554	0.1739	50
97	emetine	0.377	4	0.448	0.29097	0.7042	50
98	tiratricol	-0.26	4	-0.449	0.29169	0.3471	50
99	prenylamine	0.343	4	0.446	0.29432	0.665	50
100	alimemazine	-0.129	4	-0.445	0.30267	0.3401	50
101	tribenoside	0.377	4	0.443	0.30323	0.4392	50
102	pizotifen	0.353	4	0.443	0.30357	0.4796	50
103	cytisine	-0.377	4	-0.444	0.3044	0.3113	50
104	hecogenin	-0.326	4	-0.444	0.30498	0.4586	50
105	betulinic acid	0.349	4	0.442	0.3055	0.5223	50
106	alclometasone	-0.346	4	-0.443	0.30727	0.3052	50
107	exisulind	-0.263	2	-0.607	0.3116	0.2299	50
108	hycanthone	-0.342	4	-0.44	0.31636	0.3277	50
109	mestranol	0.353	4	0.438	0.31656	0.3876	50
110	(-)-isoprenaline	-0.172	4	-0.439	0.31984	0.2429	50
111	ricinine	-0.33	4	-0.436	0.32704	0.2892	50
112	niflumic acid	-0.32	4	-0.435	0.3307	0.3182	50
113	calcium pantothenate	0.336	4	0.429	0.34093	0.3306	50
114	phenazopyridine	-0.164	4	-0.43	0.34339	0.3797	50
115	perhexiline	0.196	4	0.428	0.34496	0.6736	50
116	capsaicin	-0.143	4	-0.427	0.35312	0.4754	50
117	dyclonine	0.189	4	0.423	0.3574	0.3921	50
118	hesperidin	0.226	4	0.419	0.36943	0.3066	50
119	mepacrine	-0.28	2	-0.571	0.37045	0.3167	50
120	alcuronium chloride	-0.382	2	-0.57	0.3723	0.4237	50
121	nimesulide	-0.08	4	-0.419	0.37665	0.3871	50
122	ritodrine	-0.286	4	-0.415	0.38871	0.2759	50
123	5224221	0.394	2	0.559	0.38926	0.743	50
124	clonidine	-0.267	4	-0.414	0.39006	0.237	50
125	metergoline	-0.177	4	-0.413	0.39344	0.3565	50
126	glycocholic acid	0.154	4	0.41	0.39613	0.2929	50
127	sulfapyridine	0.132	4	0.409	0.40023	0.4372	50
128	pronetalol	-0.308	4	-0.41	0.40104	0.485	50
129	metitepine	-0.161	4	-0.41	0.40226	0.4522	50
130	profenamine	0.352	4	0.408	0.40367	0.3913	50
131	pilocarpine	0.324	4	0.405	0.41137	0.6289	50
132	epiandrosterone	0.165	4	0.399	0.43321	0.5112	50
133	leflunomide	0.294	4	0.392	0.45426	0.6328	50
134	nadide	0.129	4	0.391	0.45887	0.4714	50
135	dimenhydrinate	0.313	4	0.389	0.46454	0.5838	50
136	cefapirin	0.121	4	0.388	0.46824	0.5308	50
137	piperine	0.312	4	0.387	0.47158	0.338	50
138	bumetanide	0.312	4	0.385	0.47904	0.6829	50
139	propranolol	0.289	4	0.383	0.48515	0.4091	50
140	isotretinoin	0.268	4	0.38	0.49362	0.5968	50
141	carcinine	0.291	4	0.378	0.50073	0.376	50
142	convolamine	0.271	4	0.378	0.50073	0.4488	50
143	cefoxitin	0.097	4	0.376	0.50829	0.469	50
144	5279552	0.413	2	0.496	0.51622	0.5139	50
145	7-aminocephalosporanic acid	0.284	4	0.372	0.52289	0.4834	50
146	nifuroxazide	0.275	4	0.37	0.53029	0.7018	50
147	chlorphenesin	0.258	4	0.369	0.53261	0.4434	50
148	5707885	0.289	4	0.369	0.53369	0.7202	50
149	mebeverine	0.297	4	0.367	0.53962	0.5448	50
150	ciclopirox	0.103	4	0.367	0.54073	0.8792	50
151	depudecin	-0.396	2	-0.489	0.54302	0.4671	50
152	Prestwick-857	0.29	4	0.366	0.54391	0.729	50
153	bisoprolol	0.111	4	0.365	0.54523	0.5267	50
154	chlormezanone	0.254	4	0.364	0.54913	0.5868	50
155	0316684-0000	0.27	4	0.361	0.55873	0.5321	50
156	fasudil	-0.09	2	-0.482	0.56877	0.5085	50
157	cromoglicic acid	0.046	2	0.479	0.57998	0.5191	50
158	lobelanidine	0.236	4	0.35	0.59932	0.5101	50
159	docosahexaenoic acid ethyl ester	-0.312	2	-0.442	0.70569	0.6356	50
160	5255229	-0.297	2	-0.432	0.73418	0.582	50
161	arachidonyltrifluoromethane	0.207	2	0.352	0.91733	0.9623	50
162	spiperone	0.188	2	0.35	0.92073	0.9495	50
163	pararosaniline	0.777	1	0.989	---	---	100
164	5149715	-0.741	1	-0.978	---	---	100
165	MG-132	0.711	1	0.967	---	---	100
166	5140203	0.696	1	0.961	---	---	100
167	5109870	0.655	1	0.938	---	---	100
168	5286656	0.65	1	0.936	---	---	100
169	1,5-isoquinolinediol	-0.543	1	-0.922	---	---	100
170	5666823	-0.537	1	-0.921	---	---	100
171	HC toxin	0.611	1	0.916	---	---	100
172	(-)-catechin	0.601	1	0.909	---	---	100
173	oxamic acid	-0.421	1	-0.909	---	---	100
174	cytochalasin B	0.589	1	0.903	---	---	100
175	DL-PPMP	0	1	-0.893	---	---	0
176	5186324	0	1	-0.885	---	---	0
177	tyrphostin AG-1478	0	1	-0.883	---	---	0
178	topiramate	0	1	-0.87	---	---	0
179	PHA-00665752	0.496	1	0.865	---	---	100
180	U0125	0.484	1	0.862	---	---	100
181	HNMPA-(AM)3	0.476	1	0.861	---	---	100
182	Prestwick-691	0	3	-0.86	---	---	0
183	tioguanine	0.466	1	0.859	---	---	100
184	podophyllotoxin	-0.2	4	-0.842	---	---	25
185	5186223	0	1	-0.812	---	---	0
186	GW-8510	0	4	0.81	---	---	0
187	camptothecin	0	3	0.809	---	---	0
188	BW-B70C	0	1	-0.804	---	---	0
189	5151277	0	1	-0.801	---	---	0
190	adiphenine	0	5	-0.801	---	---	0
191	sulmazole	-0.201	3	-0.796	---	---	33
192	cyproterone	0.17	4	0.792	---	---	25
193	PF-00539745-00	0	3	-0.786	---	---	0
194	decitabine	0	1	-0.779	---	---	0
195	viomycin	0	4	-0.777	---	---	0
196	Prestwick-1082	0	3	-0.775	---	---	0
197	thapsigargin	0	3	-0.773	---	---	0
198	phenyl biguanide	0	1	-0.772	---	---	0
199	sulfadimethoxine	-0.128	5	-0.771	---	---	20
200	bacitracin	-0.208	3	-0.769	---	---	33
201	5213008	0	1	-0.768	---	---	0
202	eticlopride	-0.158	4	-0.755	---	---	25
203	oligomycin	0	1	-0.75	---	---	0
204	Gly-His-Lys	-0.183	3	-0.75	---	---	33
205	blebbistatin	0	2	0.742	---	---	0
206	fisetin	0	1	0.742	---	---	0
207	finasteride	0	6	-0.74	---	---	0
208	phenoxybenzamine	0.195	4	0.731	---	---	25
209	methoxamine	-0.165	4	-0.73	---	---	25
210	ajmaline	0	3	-0.728	---	---	0
211	lasalocid	0	4	-0.727	---	---	0
212	benzathine benzylpenicillin	-0.146	4	-0.724	---	---	25
213	celastrol	0	1	0.716	---	---	0
214	5162773	0	1	-0.713	---	---	0
215	timolol	0	4	-0.711	---	---	0
216	Prestwick-983	-0.226	3	-0.707	---	---	33
217	harmalol	0	3	-0.706	---	---	0
218	12,13-EODE	0	1	-0.706	---	---	0
219	sulconazole	0	4	0.705	---	---	0
220	Prestwick-692	0	4	-0.703	---	---	0
221	DL-thiorphan	0	2	0.701	---	---	0
222	pheneticillin	0	4	-0.701	---	---	0
223	5152487	0	1	0.699	---	---	0
224	levomepromazine	0	4	-0.697	---	---	0
225	trimethobenzamide	-0.142	5	-0.696	---	---	20
226	dexverapamil	0	1	0.695	---	---	0
227	vigabatrin	0	3	-0.693	---	---	0
228	monensin	-0.11	6	-0.692	---	---	16
229	luteolin	0	4	0.692	---	---	0
230	trihexyphenidyl	0	3	-0.688	---	---	0
231	cefamandole	-0.169	4	-0.685	---	---	25
232	splitomicin	0	1	-0.683	---	---	0
233	oxybenzone	-0.157	4	-0.682	---	---	25
234	STOCK1N-35696	0	2	-0.68	---	---	0
235	lovastatin	0	4	-0.678	---	---	0
236	lycorine	-0.314	5	-0.678	---	---	40
237	tyrphostin AG-825	0	1	0.672	---	---	0
238	atractyloside	0	5	-0.671	---	---	0
239	merbromin	0	5	-0.668	---	---	0
240	0175029-0000	0	6	0.667	---	---	0
241	isoflupredone	0	3	-0.666	---	---	0
242	milrinone	0.266	3	0.663	---	---	33
243	etynodiol	-0.186	4	-0.661	---	---	25
244	cefotiam	0	4	-0.659	---	---	0
245	felbinac	0	4	-0.659	---	---	0
246	etiocholanolone	-0.162	6	-0.656	---	---	16
247	flucytosine	0.168	4	0.655	---	---	25
248	biperiden	0	5	-0.655	---	---	0
249	5252917	0	2	0.653	---	---	0
250	W-13	0	2	-0.652	---	---	0
251	ikarugamycin	-0.246	3	-0.651	---	---	33
252	sitosterol	0	4	0.65	---	---	0
253	gefitinib	0	1	-0.645	---	---	0
254	penbutolol	0	3	-0.645	---	---	0
255	ethionamide	0	3	-0.643	---	---	0
256	ketotifen	-0.189	4	-0.641	---	---	25
257	thiamphenicol	0	5	-0.641	---	---	0
258	2-aminobenzenesulfonamide	0	4	-0.64	---	---	0
259	iopamidol	-0.178	4	-0.637	---	---	25
260	3-acetamidocoumarin	0	4	-0.637	---	---	0
261	colistin	-0.186	4	-0.636	---	---	25
262	methacholine chloride	0.301	3	0.635	---	---	33
263	quinpirole	-0.157	4	-0.635	---	---	25
264	heptaminol	0	5	-0.633	---	---	0
265	phthalylsulfathiazole	0	5	0.633	---	---	0
266	isocarboxazid	-0.142	5	-0.633	---	---	20
267	lorglumide	0.125	5	0.633	---	---	20
268	2-deoxy-D-glucose	0	1	-0.633	---	---	0
269	mefexamide	-0.09	4	-0.632	---	---	25
270	N-phenylanthranilic acid	0	1	-0.63	---	---	0
271	cyclobenzaprine	0	4	-0.63	---	---	0
272	Prestwick-1084	0.184	4	0.627	---	---	25
273	alsterpaullone	0	3	0.627	---	---	0
274	iopromide	0	4	-0.627	---	---	0
275	nadolol	0	4	-0.626	---	---	0
276	liothyronine	0.199	4	0.626	---	---	25
277	doxorubicin	0	3	0.626	---	---	0
278	betonicine	-0.219	6	-0.622	---	---	33
279	acepromazine	0.153	4	0.622	---	---	25
280	meteneprost	0	4	-0.621	---	---	0
281	clorsulon	0	4	-0.62	---	---	0
282	methyldopate	0	4	-0.618	---	---	0
283	neomycin	0.085	5	0.618	---	---	20
284	phenazone	0	3	-0.618	---	---	0
285	moxonidine	0	3	0.617	---	---	0
286	thiocolchicoside	0.079	4	0.617	---	---	25
287	tetracycline	0	5	-0.616	---	---	0
288	butyl hydroxybenzoate	0.241	5	0.616	---	---	40
289	tranexamic acid	-0.143	5	-0.616	---	---	20
290	harmol	-0.191	4	-0.616	---	---	25
291	ronidazole	0.254	3	0.615	---	---	33
292	thioguanosine	0	4	0.615	---	---	0
293	pentoxifylline	0	5	-0.614	---	---	0
294	cinchonine	-0.033	4	-0.613	---	---	25
295	ambroxol	0	4	-0.613	---	---	0
296	chlorhexidine	0	5	-0.612	---	---	0
297	MS-275	0	2	0.611	---	---	0
298	dimethyloxalylglycine	0	1	-0.611	---	---	0
299	amiodarone	0.233	5	0.61	---	---	40
300	PF-00875133-00	0	3	-0.609	---	---	0
301	deferoxamine	0.155	8	0.609	---	---	25
302	azacitidine	0	3	0.609	---	---	0
303	cefalexin	0.274	5	0.607	---	---	40
304	cloxacillin	0	4	-0.607	---	---	0
305	acemetacin	0.018	4	-0.607	---	---	25
306	bambuterol	-0.153	4	-0.607	---	---	25
307	betahistine	0.155	4	0.607	---	---	25
308	ranitidine	0.101	5	0.606	---	---	20
309	imatinib	0	2	-0.606	---	---	0
310	dicycloverine	-0.102	5	-0.605	---	---	20
311	fendiline	0	3	-0.602	---	---	0
312	metampicillin	0	5	-0.601	---	---	0
313	daunorubicin	0	4	0.601	---	---	0
314	quinostatin	0	2	0.599	---	---	0
315	MK-886	0	2	-0.599	---	---	0
316	harpagoside	0	4	-0.598	---	---	0
317	pyrithyldione	0	4	-0.598	---	---	0
318	co-dergocrine mesilate	0	4	-0.598	---	---	0
319	piperidolate	0	3	0.598	---	---	0
320	tomelukast	0	1	-0.596	---	---	0
321	clofibrate	0	2	-0.595	---	---	0
322	SC-560	0	3	-0.595	---	---	0
323	Y-27632	0	2	0.594	---	---	0
324	meclofenamic acid	0	5	-0.593	---	---	0
325	ipratropium bromide	0.183	3	0.588	---	---	33
326	iproniazid	-0.105	5	-0.587	---	---	20
327	roxithromycin	0	4	0.585	---	---	0
328	fusaric acid	0.124	4	0.585	---	---	25
329	iodixanol	0	3	-0.585	---	---	0
330	ursodeoxycholic acid	0	3	0.584	---	---	0
331	meropenem	0.174	4	0.584	---	---	25
332	lomustine	0	4	-0.583	---	---	0
333	butein	0	2	-0.582	---	---	0
334	sulindac sulfide	0	1	-0.581	---	---	0
335	H-89	-0.185	3	-0.581	---	---	33
336	cefoperazone	0	3	-0.581	---	---	0
337	quipazine	-0.069	4	-0.579	---	---	25
338	diphenhydramine	0.119	5	-0.576	---	---	0
339	tyloxapol	0	4	0.574	---	---	0
340	cantharidin	0	1	0.572	---	---	0
341	5114445	0	1	0.572	---	---	0
342	doxazosin	0	4	0.571	---	---	0
343	ginkgolide A	0	4	0.57	---	---	0
344	3-aminobenzamide	0	1	-0.57	---	---	0
345	cefotetan	0	3	-0.569	---	---	0
346	cycloserine	0	4	0.569	---	---	0
347	kawain	0.256	5	0.569	---	---	40
348	natamycin	0.168	4	0.568	---	---	25
349	norethisterone	0.177	4	0.567	---	---	25
350	sulfamonomethoxine	0.207	4	-0.566	---	---	0
351	etilefrine	0	4	-0.565	---	---	0
352	quinethazone	0	4	0.564	---	---	0
353	promethazine	0	4	0.564	---	---	0
354	chenodeoxycholic acid	0.116	4	-0.563	---	---	0
355	metyrapone	0	4	0.561	---	---	0
356	vinblastine	0	3	-0.559	---	---	0
357	diphenylpyraline	-0.138	6	-0.559	---	---	16
358	lisuride	0	5	-0.558	---	---	0
359	bisacodyl	0.152	4	0.557	---	---	25
360	ioversol	0.128	4	0.556	---	---	25
361	amitriptyline	0.113	6	-0.554	---	---	0
362	rotenone	0	4	-0.552	---	---	0
363	hydrocortisone	0	3	0.552	---	---	0
364	scopolamine	0.133	4	0.55	---	---	25
365	benzbromarone	-0.201	3	-0.55	---	---	33
366	diprophylline	0	5	-0.549	---	---	0
367	latamoxef	0	3	0.549	---	---	0
368	alpha-yohimbine	0	3	-0.549	---	---	0
369	berberine	0.122	4	0.548	---	---	25
370	sulfaquinoxaline	-0.303	3	-0.548	---	---	33
371	bufexamac	0	4	0.548	---	---	0
372	carbachol	0	4	0.548	---	---	0
373	estriol	0.189	4	0.547	---	---	25
374	clidinium bromide	-0.058	4	-0.546	---	---	25
375	exemestane	0	1	0.546	---	---	0
376	trapidil	-0.011	3	-0.546	---	---	33
377	streptozocin	-0.185	4	-0.545	---	---	25
378	fluocinonide	0.131	5	0.545	---	---	20
379	piretanide	-0.031	4	-0.544	---	---	25
380	protoveratrine A	0.159	4	0.542	---	---	25
381	guanadrel	-0.265	5	-0.539	---	---	40
382	levopropoxyphene	0	4	-0.538	---	---	0
383	mercaptopurine	0	2	0.538	---	---	0
384	benzocaine	0	4	-0.537	---	---	0
385	carbenoxolone	-0.123	4	-0.537	---	---	25
386	Prestwick-1103	0	4	-0.537	---	---	0
387	aminohippuric acid	0.197	4	0.537	---	---	25
388	medrysone	0	6	0.536	---	---	0
389	lobeline	0	4	-0.536	---	---	0
390	ampyrone	0.125	5	-0.535	---	---	0
391	tobramycin	0	4	0.534	---	---	0
392	meticrane	0.13	5	0.533	---	---	20
393	ketorolac	0.172	4	0.533	---	---	25
394	alverine	-0.1	4	-0.533	---	---	25
395	benzydamine	0.144	4	0.532	---	---	25
396	irinotecan	0	3	0.532	---	---	0
397	dopamine	0	1	-0.532	---	---	0
398	ellipticine	0	4	0.532	---	---	0
399	memantine	-0.004	4	-0.531	---	---	25
400	etacrynic acid	0	3	-0.53	---	---	0
401	rolitetracycline	0.197	4	0.53	---	---	25
402	naringenin	0	4	-0.53	---	---	0
403	karakoline	0	6	-0.53	---	---	0
404	Prestwick-1080	0.123	4	0.528	---	---	25
405	tomatidine	0.1	4	0.528	---	---	25
406	iohexol	0.121	4	-0.527	---	---	0
407	5182598	0	2	0.524	---	---	0
408	thioproperazine	-0.142	5	-0.523	---	---	20
409	Prestwick-1085	0.151	4	0.523	---	---	25
410	hexestrol	0	4	0.523	---	---	0
411	mitoxantrone	0	3	0.521	---	---	0
412	hexetidine	0.181	4	-0.521	---	---	0
413	primidone	0.069	4	-0.52	---	---	25
414	fludrocortisone	-0.019	8	-0.52	---	---	12
415	phenanthridinone	0	1	-0.52	---	---	0
416	dexpropranolol	0	3	0.519	---	---	0
417	ethotoin	0	6	0.519	---	---	0
418	N6-methyladenosine	0	4	-0.519	---	---	0
419	rimexolone	0	4	0.518	---	---	0
420	demecolcine	0	1	-0.518	---	---	0
421	IC-86621	0	4	-0.518	---	---	0
422	acetohexamide	-0.141	4	-0.518	---	---	25
423	urapidil	0	4	0.518	---	---	0
424	PF-00539758-00	0	3	-0.517	---	---	0
425	metronidazole	0.096	5	-0.517	---	---	0
426	8-azaguanine	0	4	0.517	---	---	0
427	spaglumic acid	0	2	-0.515	---	---	0
428	mimosine	-0.215	3	-0.514	---	---	33
429	oxyphenbutazone	0	4	-0.514	---	---	0
430	nizatidine	0	4	-0.514	---	---	0
431	gabexate	0	4	-0.513	---	---	0
432	digoxin	0.158	4	0.513	---	---	25
433	AG-028671	-0.197	3	-0.512	---	---	33
434	metoprolol	0	4	-0.512	---	---	0
435	triamterene	0	5	-0.509	---	---	0
436	vincamine	0.012	6	-0.509	---	---	16
437	omeprazole	0	4	0.509	---	---	0
438	chrysin	0	3	0.508	---	---	0
439	homatropine	-0.132	5	-0.508	---	---	20
440	nisoxetine	0.172	4	0.507	---	---	25
441	flurbiprofen	0.116	5	0.507	---	---	20
442	gentamicin	0.158	4	-0.507	---	---	0
443	nipecotic acid	0.183	4	0.506	---	---	25
444	adrenosterone	0.137	4	0.505	---	---	25
445	10-methoxyharmalan	0.036	4	-0.505	---	---	25
446	trazodone	0	3	0.505	---	---	0
447	cetirizine	0.164	4	0.504	---	---	25
448	ionomycin	-0.253	3	-0.503	---	---	33
449	3-acetylcoumarin	0	5	0.503	---	---	0
450	xamoterol	0	3	-0.502	---	---	0
451	phenylpropanolamine	0.048	4	0.502	---	---	25
452	N-acetylmuramic acid	0	4	-0.501	---	---	0
453	sulfametoxydiazine	0	4	0.501	---	---	0
454	nilutamide	0	4	-0.499	---	---	0
455	nomegestrol	0	3	-0.499	---	---	0
456	lisinopril	0.248	3	0.499	---	---	33
457	talampicillin	0.206	4	0.499	---	---	25
458	PHA-00745360	0.158	8	-0.498	---	---	0
459	metformin	0	10	-0.496	---	---	0
460	sanguinarine	0	2	0.496	---	---	0
461	valinomycin	0	4	-0.494	---	---	0
462	CP-319743	-0.168	4	-0.494	---	---	25
463	(-)-atenolol	0	4	0.494	---	---	0
464	fluoxetine	0.145	4	-0.494	---	---	0
465	repaglinide	0	4	0.493	---	---	0
466	oxetacaine	0.05	5	0.493	---	---	20
467	idazoxan	0.189	4	0.492	---	---	25
468	morantel	0	5	0.492	---	---	0
469	hydroquinine	-0.135	4	-0.492	---	---	25
470	lumicolchicine	0	3	-0.492	---	---	0
471	sulfamethoxypyridazine	0	5	0.491	---	---	0
472	N-acetyl-L-leucine	0	4	0.491	---	---	0
473	meclofenoxate	0.11	6	0.49	---	---	16
474	clobetasol	0	3	0.49	---	---	0
475	galantamine	-0.061	4	0.49	---	---	25
476	Prestwick-689	0	4	0.489	---	---	0
477	labetalol	0	4	-0.489	---	---	0
478	chloropyrazine	-0.186	4	-0.488	---	---	25
479	0225151-0000	0.181	3	0.488	---	---	33
480	apramycin	0	4	0.487	---	---	0
481	isometheptene	-0.009	4	-0.487	---	---	25
482	levonorgestrel	0	6	0.487	---	---	0
483	PHA-00767505E	0	4	-0.487	---	---	0
484	selegiline	0.151	4	0.486	---	---	25
485	mepenzolate bromide	-0.179	5	0.486	---	---	0
486	acenocoumarol	0	5	-0.485	---	---	0
487	pyrvinium	0.258	6	0.485	---	---	33
488	ebselen	0	3	0.484	---	---	0
489	butamben	-0.189	4	-0.484	---	---	25
490	zardaverine	-0.17	4	-0.484	---	---	25
491	famprofazone	0.119	6	0.484	---	---	16
492	diloxanide	0	4	-0.484	---	---	0
493	Prestwick-665	0.111	5	0.482	---	---	20
494	pyridoxine	0	4	0.482	---	---	0
495	ramifenazone	0	4	-0.481	---	---	0
496	vinpocetine	0.047	4	0.481	---	---	25
497	fluticasone	0	4	-0.481	---	---	0
498	betaxolol	0.156	4	0.48	---	---	25
499	articaine	0	3	-0.48	---	---	0
500	artemisinin	0	3	0.48	---	---	0
501	5194442	0	4	-0.48	---	---	0
502	propylthiouracil	0	4	0.479	---	---	0
503	nitrofurantoin	0.206	5	0.479	---	---	40
504	AG-012559	0	3	-0.478	---	---	0
505	ribavirin	0.127	4	-0.478	---	---	0
506	corticosterone	0	4	-0.477	---	---	0
507	hymecromone	0	4	-0.477	---	---	0
508	benperidol	0.129	4	0.475	---	---	25
509	apigenin	0	4	0.475	---	---	0
510	MG-262	0.207	3	-0.475	---	---	0
511	alexidine	0	4	0.473	---	---	0
512	Prestwick-1083	0	3	-0.473	---	---	0
513	myosmine	-0.106	6	-0.472	---	---	33
514	NS-398	0	3	-0.472	---	---	0
515	carmustine	-0.186	3	-0.471	---	---	33
516	naringin	0.142	4	0.471	---	---	25
517	isosorbide	-0.165	4	-0.471	---	---	25
518	diethylstilbestrol	-0.011	6	-0.471	---	---	16
519	bendroflumethiazide	0.119	6	0.47	---	---	16
520	clorgiline	-0.119	4	0.47	---	---	0
521	pergolide	0	4	-0.469	---	---	0
522	tenoxicam	0	4	-0.469	---	---	0
523	flunixin	0	5	0.469	---	---	0
524	trifluridine	0.172	4	0.469	---	---	25
525	tolazamide	0	3	-0.469	---	---	0
526	sulfacetamide	-0.126	4	-0.468	---	---	25
527	lansoprazole	0	4	-0.468	---	---	0
528	pancuronium bromide	0.149	4	0.468	---	---	25
529	dapsone	0	5	-0.467	---	---	0
530	tolnaftate	0.004	5	-0.467	---	---	20
531	Prestwick-981	0.251	3	0.467	---	---	33
532	SC-58125	0	4	-0.466	---	---	0
533	aceclofenac	0	4	-0.466	---	---	0
534	chloramphenicol	0	4	0.464	---	---	0
535	hexamethonium bromide	0.126	5	0.464	---	---	20
536	thioperamide	-0.019	5	-0.463	---	---	20
537	PF-01378883-00	-0.165	4	-0.463	---	---	25
538	(+)-chelidonine	0	4	-0.462	---	---	0
539	harmine	0	4	0.462	---	---	0
540	sulfadoxine	0	3	0.462	---	---	0
541	raloxifene	0	7	-0.462	---	---	0
542	mevalolactone	-0.191	3	-0.461	---	---	33
543	calcium folinate	0.123	5	-0.461	---	---	0
544	tiabendazole	0	4	0.46	---	---	0
545	BCB000039	0	3	-0.46	---	---	0
546	flumequine	-0.139	4	-0.46	---	---	25
547	semustine	-0.009	4	-0.46	---	---	25
548	proscillaridin	0	3	0.459	---	---	0
549	clindamycin	-0.288	5	-0.459	---	---	40
550	procaine	-0.096	5	0.459	---	---	0
551	mebhydrolin	0.149	4	-0.458	---	---	0
552	myricetin	0	4	-0.458	---	---	0
553	amphotericin B	-0.191	4	-0.458	---	---	25
554	mifepristone	0	4	-0.457	---	---	0
555	diazoxide	-0.29	5	-0.457	---	---	40
556	josamycin	-0.154	5	-0.456	---	---	40
557	deptropine	0.024	4	0.456	---	---	25
558	chlorogenic acid	0	4	-0.456	---	---	0
559	isopropamide iodide	0.138	4	0.456	---	---	25
560	scopoletin	0	2	0.456	---	---	0
561	arcaine	0	4	-0.455	---	---	0
562	lidoflazine	0.205	3	-0.454	---	---	0
563	4,5-dianilinophthalimide	0	2	0.454	---	---	0
564	2,6-dimethylpiperidine	-0.039	5	0.453	---	---	20
565	lymecycline	0.168	4	0.453	---	---	25
566	atropine	0	4	0.453	---	---	0
567	pyrimethamine	0	5	-0.452	---	---	0
568	imidurea	0.182	3	0.452	---	---	33
569	saquinavir	0.183	4	0.452	---	---	25
570	etanidazole	0	4	0.451	---	---	0
571	scoulerine	-0.153	4	-0.451	---	---	25
572	aminoglutethimide	-0.267	3	-0.451	---	---	33
573	ifenprodil	0.176	4	0.45	---	---	25
574	pirenperone	-0.024	5	-0.45	---	---	20
575	amodiaquine	0.115	4	0.45	---	---	25
576	acetazolamide	0.119	4	0.45	---	---	25
577	norcyclobenzaprine	0	4	0.449	---	---	0
578	nialamide	0	4	0.449	---	---	0
579	tetracaine	0	3	-0.449	---	---	0
580	tocainide	0.161	4	-0.448	---	---	0
581	atropine oxide	0.259	5	0.448	---	---	40
582	cinchonidine	0	4	-0.448	---	---	0
583	hydrastine hydrochloride	0.092	4	0.447	---	---	25
584	gibberellic acid	0	4	-0.447	---	---	0
585	captopril	0.206	5	0.446	---	---	40
586	canadine	0.163	4	-0.446	---	---	0
587	cortisone	0	3	0.446	---	---	0
588	gliclazide	0	4	0.446	---	---	0
589	phenacetin	0.166	4	0.445	---	---	25
590	Prestwick-685	-0.115	5	0.444	---	---	0
591	dirithromycin	-0.222	3	-0.444	---	---	33
592	amoxicillin	0	4	0.444	---	---	0
593	azapropazone	0	3	-0.444	---	---	0
594	doxycycline	-0.018	5	-0.443	---	---	20
595	H-7	0	4	0.443	---	---	0
596	TTNPB	0	2	-0.443	---	---	0
597	etifenin	0.147	4	0.443	---	---	25
598	thalidomide	0.063	7	0.443	---	---	14
599	vancomycin	0.157	4	-0.442	---	---	0
600	butoconazole	0	4	0.442	---	---	0
601	noretynodrel	0.157	4	0.442	---	---	25
602	sulfamerazine	0.098	5	0.442	---	---	40
603	alfadolone	0.019	3	-0.441	---	---	33
604	cinchocaine	0.177	5	0.441	---	---	40
605	rifampicin	-0.185	4	-0.44	---	---	25
606	fenoterol	0	3	0.44	---	---	0
607	diclofenamide	0	4	-0.44	---	---	0
608	dilazep	0.102	5	0.44	---	---	20
609	menadione	0	2	0.439	---	---	0
610	Prestwick-967	0	4	-0.439	---	---	0
611	propidium iodide	0	4	-0.439	---	---	0
612	6-azathymine	0	4	0.439	---	---	0
613	minocycline	-0.131	5	-0.438	---	---	40
614	verteporfin	0	3	0.438	---	---	0
615	flunarizine	0.002	4	0.437	---	---	25
616	valdecoxib	-0.254	3	-0.436	---	---	33
617	tropine	0	4	-0.436	---	---	0
618	bergenin	-0.149	4	-0.435	---	---	25
619	methazolamide	0.209	4	0.435	---	---	25
620	parbendazole	0	4	0.434	---	---	0
621	3-nitropropionic acid	0.14	4	0.433	---	---	25
622	metixene	0.139	4	-0.433	---	---	0
623	sulfinpyrazone	0.122	4	0.433	---	---	25
624	denatonium benzoate	0.152	4	0.432	---	---	25
625	furaltadone	0	6	0.432	---	---	0
626	rifabutin	0.224	3	0.431	---	---	33
627	hesperetin	0.128	5	0.431	---	---	20
628	cephaeline	0.16	5	-0.431	---	---	0
629	cefsulodin	0.146	4	0.43	---	---	25
630	ciclosporin	0.082	6	-0.429	---	---	0
631	copper sulfate	0	4	-0.429	---	---	0
632	bezafibrate	0.136	4	0.429	---	---	25
633	skimmianine	0	4	0.429	---	---	0
634	methylergometrine	0.167	4	0.428	---	---	25
635	troleandomycin	0.2	4	0.428	---	---	25
636	etamsylate	0	4	0.428	---	---	0
637	oxamniquine	0	4	-0.427	---	---	0
638	flavoxate	0	4	0.427	---	---	0
639	diclofenac	0.116	5	0.426	---	---	40
640	aminocaproic acid	-0.242	3	0.425	---	---	0
641	hydrastinine	0	5	-0.425	---	---	0
642	Prestwick-559	0	3	0.425	---	---	0
643	metaraminol	0	4	0.425	---	---	0
644	napelline	0	4	0.425	---	---	0
645	alfaxalone	0	3	0.425	---	---	0
646	gelsemine	0	4	-0.424	---	---	0
647	ethaverine	0	4	0.424	---	---	0
648	meclozine	-0.147	5	0.424	---	---	0
649	isocorydine	-0.179	4	-0.424	---	---	25
650	scriptaid	0	3	0.424	---	---	0
651	ketoconazole	-0.138	4	-0.423	---	---	25
652	diphemanil metilsulfate	-0.283	5	-0.423	---	---	40
653	nitrofural	0.132	4	-0.423	---	---	0
654	CP-645525-01	0	3	0.423	---	---	0
655	furazolidone	0.118	4	-0.422	---	---	0
656	cinoxacin	0	4	-0.422	---	---	0
657	0317956-0000	-0.083	8	-0.422	---	---	12
658	AH-23848	-0.244	3	-0.422	---	---	33
659	adenosine phosphate	0	4	-0.422	---	---	0
660	corynanthine	0	3	0.421	---	---	0
661	Prestwick-972	-0.263	3	-0.421	---	---	33
662	coralyne	0	4	-0.421	---	---	0
663	isoniazid	0.118	5	-0.42	---	---	0
664	dipyridamole	0.127	6	0.42	---	---	16
665	imipenem	0	4	0.419	---	---	0
666	canrenoic acid	0.178	4	0.419	---	---	25
667	cyclopentolate	0.178	4	0.419	---	---	25
668	eldeline	0.113	6	0.419	---	---	16
669	clomifene	0.111	4	0.418	---	---	25
670	foliosidine	-0.008	6	-0.418	---	---	16
671	piroxicam	0	4	-0.418	---	---	0
672	pivmecillinam	-0.15	4	-0.417	---	---	25
673	colecalciferol	0	4	0.417	---	---	0
674	cloperastine	0.22	6	0.417	---	---	33
675	ifosfamide	0	3	-0.416	---	---	0
676	metamizole sodium	0	6	0.416	---	---	0
677	torasemide	0.158	4	0.415	---	---	25
678	colchicine	-0.101	6	-0.415	---	---	16
679	clomipramine	0.137	4	0.414	---	---	25
680	alprostadil	-0.138	7	-0.414	---	---	28
681	pipemidic acid	0	3	-0.413	---	---	0
682	Prestwick-642	-0.071	4	-0.413	---	---	25
683	triflusal	0	3	0.413	---	---	0
684	rolipram	-0.018	4	0.413	---	---	25
685	Prestwick-664	-0.02	6	0.413	---	---	16
686	clioquinol	0	5	0.412	---	---	0
687	trioxysalen	0	4	0.412	---	---	0
688	levodopa	-0.107	5	-0.412	---	---	40
689	etomidate	0	3	0.412	---	---	0
690	estropipate	0	4	-0.411	---	---	0
691	0297417-0002B	0	3	0.411	---	---	0
692	arecoline	0.149	4	-0.41	---	---	0
693	serotonin	0.131	5	0.409	---	---	40
694	chloropyramine	0.175	4	0.409	---	---	25
695	clebopride	0.134	4	-0.409	---	---	0
696	buspirone	0.157	4	0.408	---	---	25
697	oxybuprocaine	0.172	4	0.408	---	---	25
698	chloroquine	0	4	0.408	---	---	0
699	trimethadione	-0.172	4	-0.408	---	---	25
700	fenoprofen	0.088	6	0.407	---	---	16
701	carteolol	-0.059	4	-0.407	---	---	25
702	zaprinast	0	4	-0.407	---	---	0
703	mycophenolic acid	0	3	-0.406	---	---	0
704	clemizole	0	5	0.406	---	---	0
705	iocetamic acid	0	4	-0.405	---	---	0
706	phentolamine	0	7	-0.405	---	---	0
707	1,4-chrysenequinone	0	2	0.404	---	---	0
708	clopamide	0	4	-0.404	---	---	0
709	albendazole	0.185	3	0.404	---	---	33
710	bepridil	-0.024	4	0.404	---	---	25
711	salbutamol	0	5	0.403	---	---	0
712	tonzonium bromide	0.182	4	0.403	---	---	25
713	fluorocurarine	0.147	4	0.403	---	---	25
714	cefaclor	0	4	-0.403	---	---	0
715	suloctidil	-0.16	4	-0.403	---	---	25
716	heliotrine	0	6	0.402	---	---	0
717	furosemide	0.196	4	-0.401	---	---	0
718	tracazolate	0	4	0.401	---	---	0
719	mephenytoin	0.012	4	-0.4	---	---	25
720	(-)-MK-801	0	4	0.4	---	---	0
721	phenindione	0	4	0.399	---	---	0
722	dinoprost	0.024	4	-0.399	---	---	25
723	molsidomine	0	4	0.399	---	---	0
724	promazine	0	6	0.399	---	---	0
725	picrotoxinin	0	4	0.399	---	---	0
726	pridinol	0.024	4	0.398	---	---	25
727	monocrotaline	0	4	0.398	---	---	0
728	tiletamine	-0.054	4	-0.398	---	---	25
729	NU-1025	0	2	-0.398	---	---	0
730	piracetam	0	4	0.397	---	---	0
731	pepstatin	0	4	-0.397	---	---	0
732	riboflavin	0	4	0.397	---	---	0
733	cimetidine	0	5	-0.397	---	---	0
734	zimeldine	0	5	0.397	---	---	0
735	cotinine	0.097	6	0.397	---	---	16
736	digoxigenin	0	5	-0.396	---	---	0
737	fluorometholone	0	4	0.396	---	---	0
738	melatonin	0	4	-0.395	---	---	0
739	phensuximide	0.218	4	0.395	---	---	25
740	lactobionic acid	-0.155	4	-0.395	---	---	25
741	paroxetine	-0.073	4	-0.395	---	---	25
742	naloxone	0	6	0.394	---	---	0
743	sulfaguanidine	0.233	5	0.394	---	---	40
744	raubasine	-0.173	4	-0.394	---	---	25
745	thiamazole	-0.113	6	-0.392	---	---	16
746	STOCK1N-35874	0	2	-0.392	---	---	0
747	levobunolol	0.157	4	-0.392	---	---	0
748	miconazole	0.047	5	0.392	---	---	20
749	progesterone	0.151	4	0.392	---	---	25
750	AR-A014418	0	3	-0.391	---	---	0
751	drofenine	0.145	4	0.39	---	---	25
752	papaverine	0	4	0.389	---	---	0
753	prednicarbate	0	3	-0.389	---	---	0
754	alpha-estradiol	0.084	16	0.389	---	---	12
755	abamectin	0	4	0.389	---	---	0
756	amantadine	0.156	4	-0.389	---	---	0
757	suprofen	-0.034	4	-0.388	---	---	25
758	trimetazidine	0	4	0.388	---	---	0
759	atracurium besilate	0.157	3	-0.387	---	---	0
760	bromocriptine	0	5	0.387	---	---	0
761	megestrol	-0.016	4	-0.385	---	---	25
762	staurosporine	-0.195	4	-0.385	---	---	25
763	vinburnine	0.07	4	-0.385	---	---	0
764	dipivefrine	-0.083	4	0.384	---	---	25
765	lomefloxacin	0.089	6	0.383	---	---	16
766	chlorphenamine	0.156	4	0.383	---	---	25
767	5155877	0.005	4	-0.383	---	---	25
768	caffeic acid	0	3	-0.383	---	---	0
769	terfenadine	0.268	3	0.382	---	---	33
770	iopanoic acid	0.153	4	0.382	---	---	25
771	0179445-0000	0.075	8	0.381	---	---	12
772	disopyramide	-0.031	4	-0.381	---	---	25
773	methylprednisolone	0.173	4	0.381	---	---	25
774	guanfacine	0.28	5	0.381	---	---	40
775	solasodine	0	6	0.381	---	---	0
776	sulfasalazine	-0.106	5	-0.381	---	---	20
777	proadifen	0	4	-0.381	---	---	0
778	brinzolamide	-0.045	4	-0.38	---	---	25
779	oxytetracycline	0.281	3	0.38	---	---	33
780	fipexide	-0.13	3	-0.379	---	---	33
781	suramin sodium	0	4	-0.379	---	---	0
782	CP-320650-01	0	8	-0.379	---	---	0
783	5211181	0	2	-0.378	---	---	0
784	oxybutynin	0	4	0.378	---	---	0
785	SC-19220	0	4	-0.378	---	---	0
786	propafenone	0	4	0.377	---	---	0
787	phenformin	-0.249	7	-0.377	---	---	42
788	diflunisal	-0.064	5	-0.377	---	---	20
789	santonin	-0.169	4	-0.377	---	---	25
790	beclometasone	0	3	-0.376	---	---	0
791	bacampicillin	0	4	-0.375	---	---	0
792	mefloquine	0	5	0.374	---	---	0
793	methoxsalen	-0.246	3	-0.374	---	---	33
794	aminophenazone	0.079	5	0.374	---	---	20
795	tetrandrine	-0.154	4	-0.374	---	---	25
796	metrizamide	-0.214	4	-0.374	---	---	25
797	resveratrol	0.079	9	0.373	---	---	11
798	citalopram	-0.206	4	-0.373	---	---	25
799	delsoline	-0.138	4	0.373	---	---	0
800	moxisylyte	0.134	5	0.373	---	---	20
801	enilconazole	0.144	4	0.373	---	---	25
802	beta-escin	-0.023	6	0.372	---	---	16
803	bromperidol	0	3	0.372	---	---	0
804	salsolidin	0	4	0.372	---	---	0
805	trimipramine	0.179	4	0.371	---	---	25
806	procainamide	0	4	0.371	---	---	0
807	scopolamine N-oxide	-0.012	5	0.371	---	---	20
808	proglumide	0.315	5	0.37	---	---	40
809	xylometazoline	-0.176	4	-0.37	---	---	25
810	kanamycin	0.176	4	0.37	---	---	25
811	alvespimycin	0.044	12	0.37	---	---	16
812	ceftazidime	0	3	-0.37	---	---	0
813	tranylcypromine	0	5	0.369	---	---	0
814	sertaconazole	0	4	0.369	---	---	0
815	mebendazole	-0.153	5	0.369	---	---	0
816	pivampicillin	0	4	0.369	---	---	0
817	methapyrilene	0	4	0.368	---	---	0
818	glipizide	0.088	5	0.368	---	---	20
819	cefalonium	0	3	-0.368	---	---	0
820	sulfadiazine	-0.284	5	-0.368	---	---	40
821	alfuzosin	0	5	0.367	---	---	0
822	tolazoline	0.221	5	0.367	---	---	40
823	PF-00562151-00	-0.074	8	-0.367	---	---	12
824	Prestwick-1100	0	4	0.367	---	---	0
825	pimozide	0.168	4	0.367	---	---	25
826	ticarcillin	-0.255	3	-0.367	---	---	33
827	streptomycin	0.007	4	-0.366	---	---	25
828	vidarabine	0	4	0.366	---	---	0
829	digitoxigenin	-0.168	4	-0.365	---	---	25
830	chlorambucil	0	4	0.364	---	---	0
831	racecadotril	0.047	4	-0.364	---	---	25
832	diethylcarbamazine	0	4	-0.364	---	---	0
833	laudanosine	0	4	-0.363	---	---	0
834	ouabain	0	4	-0.363	---	---	0
835	moracizine	-0.121	4	-0.363	---	---	25
836	simvastatin	0	4	0.363	---	---	0
837	bephenium hydroxynaphthoate	-0.189	5	-0.363	---	---	40
838	cefuroxime	0.004	4	-0.362	---	---	25
839	bretylium tosilate	-0.007	4	-0.362	---	---	25
840	dicloxacillin	0	4	-0.362	---	---	0
841	vanoxerine	0.133	4	-0.362	---	---	0
842	corbadrine	0	4	0.361	---	---	0
843	gliquidone	0	4	0.361	---	---	0
844	eucatropine	-0.006	6	0.36	---	---	16
845	anabasine	-0.275	3	-0.36	---	---	33
846	flunisolide	0	6	0.36	---	---	0
847	cyclizine	-0.189	4	-0.36	---	---	25
848	Prestwick-674	-0.138	6	0.36	---	---	0
849	benzethonium chloride	0	3	0.359	---	---	0
850	thiethylperazine	0	4	-0.359	---	---	0
851	(+)-isoprenaline	-0.134	4	-0.358	---	---	25
852	cefotaxime	0.217	5	-0.358	---	---	0
853	etamivan	0.14	4	0.358	---	---	25
854	dexpanthenol	0	4	-0.357	---	---	0
855	BCB000040	-0.025	4	-0.356	---	---	25
856	primaquine	0.19	4	0.356	---	---	25
857	amikacin	0.066	4	-0.356	---	---	25
858	equilin	0.264	5	0.356	---	---	40
859	ethambutol	0.108	5	0.355	---	---	40
860	dantrolene	0.112	6	-0.355	---	---	0
861	pramocaine	0.112	5	0.354	---	---	20
862	etofenamate	0	4	0.353	---	---	0
863	folic acid	0.145	4	-0.353	---	---	0
864	sotalol	0	4	0.353	---	---	0
865	SB-203580	0	5	-0.353	---	---	0
866	gallamine triethiodide	-0.047	5	0.353	---	---	20
867	pirlindole	-0.048	3	-0.352	---	---	33
868	suxibuzone	-0.185	4	0.352	---	---	0
869	proxymetacaine	0.015	4	0.352	---	---	25
870	fosfosal	0.202	4	0.352	---	---	25
871	flutamide	0.004	5	0.351	---	---	20
872	nalbuphine	-0.105	5	-0.351	---	---	20
873	sulfabenzamide	0.154	4	0.351	---	---	25
874	lithocholic acid	-0.241	6	-0.35	---	---	33
875	thiostrepton	-0.148	4	-0.35	---	---	25
876	maprotiline	0.171	4	-0.349	---	---	0
877	ofloxacin	0	5	-0.349	---	---	0
878	lynestrenol	0.301	5	0.348	---	---	40
879	tiaprofenic acid	0	4	-0.348	---	---	0
880	zuclopenthixol	0	4	-0.348	---	---	0
881	allantoin	-0.13	5	-0.348	---	---	20
882	phenelzine	0	6	0.348	---	---	0
883	picotamide	0	5	0.348	---	---	0
884	levothyroxine sodium	0	4	-0.347	---	---	0
885	enalapril	0.187	4	-0.347	---	---	0
886	sulfamethoxazole	-0.258	5	-0.347	---	---	40
887	benfotiamine	0	5	0.346	---	---	0
888	metacycline	-0.153	4	0.346	---	---	0
889	PHA-00816795	0	2	-0.346	---	---	0
890	mepyramine	0	4	0.345	---	---	0
891	arachidonic acid	0.178	3	0.345	---	---	33
892	ethosuximide	-0.138	4	-0.344	---	---	25
893	zalcitabine	0	4	-0.344	---	---	0
894	etidronic acid	0	4	0.344	---	---	0
895	halofantrine	0	3	-0.344	---	---	0
896	baclofen	0	5	-0.344	---	---	0
897	atropine methonitrate	0	3	0.344	---	---	0
898	naproxen	0	9	-0.343	---	---	0
899	fluspirilene	-0.144	4	-0.343	---	---	25
900	hydroxyachillin	0.121	4	0.343	---	---	25
901	LM-1685	-0.158	3	-0.342	---	---	33
902	nifenazone	0.059	5	-0.342	---	---	0
903	telenzepine	0	4	-0.342	---	---	0
904	carisoprodol	-0.056	4	0.342	---	---	25
905	levcycloserine	-0.185	4	0.341	---	---	0
906	etoposide	0.117	4	0.34	---	---	25
907	mefenamic acid	0	5	-0.34	---	---	0
908	guanabenz	0.11	5	-0.34	---	---	0
909	acacetin	0	6	-0.34	---	---	0
910	ticlopidine	-0.089	5	-0.339	---	---	20
911	metoclopramide	0.209	6	0.339	---	---	33
912	sisomicin	-0.028	4	-0.339	---	---	25
913	genistein	0.032	17	-0.338	---	---	5
914	antazoline	0.019	4	-0.338	---	---	25
915	tetroquinone	0	4	0.337	---	---	0
916	CP-944629	0.154	4	0.337	---	---	25
917	hydralazine	-0.012	6	0.337	---	---	16
918	orphenadrine	0	6	-0.337	---	---	0
919	STOCK1N-28457	-0.153	3	-0.336	---	---	33
920	cyclopenthiazide	0.131	4	0.336	---	---	25
921	oleandomycin	0.107	5	0.336	---	---	20
922	naftidrofuryl	0.146	4	0.336	---	---	25
923	isoxsuprine	-0.174	5	-0.335	---	---	40
924	(+/-)-catechin	-0.017	4	-0.335	---	---	25
925	adipiodone	0.187	4	0.335	---	---	25
926	prednisone	0.203	5	-0.334	---	---	20
927	benzonatate	-0.253	5	-0.334	---	---	40
928	fludroxycortide	0	5	-0.334	---	---	0
929	neostigmine bromide	0.165	4	0.334	---	---	25
930	terbutaline	-0.124	4	-0.333	---	---	25
931	trimethylcolchicinic acid	-0.029	4	0.333	---	---	25
932	theobromine	-0.015	4	0.333	---	---	25
933	indoprofen	0.147	4	0.332	---	---	25
934	procarbazine	0.298	3	0.332	---	---	33
935	debrisoquine	-0.061	4	-0.332	---	---	25
936	0198306-0000	0.171	4	0.331	---	---	25
937	epivincamine	0.104	4	0.331	---	---	25
938	mesalazine	0	5	-0.331	---	---	0
939	bupivacaine	0.152	4	0.33	---	---	25
940	amprolium	0.12	5	0.33	---	---	40
941	nefopam	0.14	5	-0.33	---	---	0
942	carbarsone	0	4	0.33	---	---	0
943	chlorzoxazone	0	4	0.329	---	---	0
944	meglumine	0	4	-0.329	---	---	0
945	brompheniramine	0.167	4	-0.329	---	---	0
946	dioxybenzone	0.027	4	0.328	---	---	25
947	naftopidil	0	3	-0.328	---	---	0
948	nicardipine	0.194	4	0.328	---	---	25
949	lincomycin	0.038	3	-0.327	---	---	33
950	glimepiride	0	4	0.327	---	---	0
951	fenofibrate	0.188	3	-0.327	---	---	0
952	rottlerin	-0.014	3	0.327	---	---	33
953	ganciclovir	0	4	0.327	---	---	0
954	mafenide	0.111	5	-0.326	---	---	0
955	nystatin	0.221	3	0.326	---	---	33
956	halcinonide	-0.008	5	-0.326	---	---	20
957	5253409	0	2	-0.326	---	---	0
958	ethisterone	0.105	6	-0.325	---	---	0
959	decamethonium bromide	0	4	-0.325	---	---	0
960	triprolidine	0	4	-0.325	---	---	0
961	flucloxacillin	-0.055	4	-0.324	---	---	25
962	aztreonam	-0.011	5	-0.324	---	---	40
963	metanephrine	0	5	-0.324	---	---	0
964	dizocilpine	0	5	-0.324	---	---	0
965	nitrendipine	0	5	-0.324	---	---	0
966	glycopyrronium bromide	-0.251	5	-0.323	---	---	40
967	triamcinolone	0.059	5	-0.323	---	---	0
968	difenidol	-0.227	3	0.323	---	---	0
969	sulfachlorpyridazine	-0.128	5	-0.323	---	---	20
970	tacrine	0.167	4	-0.323	---	---	0
971	reserpine	0	3	-0.322	---	---	0
972	niclosamide	0.148	5	-0.322	---	---	0
973	cefadroxil	0	4	0.322	---	---	25
974	mianserin	-0.093	5	0.322	---	---	20
975	altretamine	-0.018	4	-0.322	---	---	25
976	salsolinol	-0.06	3	-0.322	---	---	33
977	mecamylamine	0.258	3	0.321	---	---	33
978	guaifenesin	0	6	0.321	---	---	0
979	SR-95639A	0.176	4	0.321	---	---	25
980	butirosin	0	4	-0.321	---	---	0
981	Prestwick-920	0	4	0.32	---	---	0
982	F0447-0125	0	4	-0.32	---	---	0
983	nifurtimox	0.155	4	0.32	---	---	25
984	mephentermine	0.107	5	0.32	---	---	20
985	naltrexone	0.004	5	-0.32	---	---	40
986	spectinomycin	-0.078	4	0.32	---	---	25
987	betulin	0	3	-0.319	---	---	0
988	esculetin	0.015	3	-0.319	---	---	33
989	homosalate	0	4	0.319	---	---	0
990	pirinixic acid	-0.11	5	-0.319	---	---	20
991	cyclic adenosine monophosphate	-0.039	4	-0.318	---	---	25
992	L-methionine sulfoximine	0	4	-0.318	---	---	0
993	syrosingopine	0.165	4	0.317	---	---	25
994	ciclacillin	0	4	-0.317	---	---	0
995	atovaquone	0	3	-0.316	---	---	0
996	BAS-012416453	0	3	-0.316	---	---	0
997	helveticoside	-0.139	6	-0.316	---	---	16
998	pimethixene	-0.075	3	-0.313	---	---	33
999	ciprofloxacin	-0.094	5	-0.313	---	---	20
1000	terconazole	0	4	-0.313	---	---	0
1001	PHA-00846566E	0	3	0.313	---	---	0
1002	moroxydine	0.255	5	0.313	---	---	40
1003	azlocillin	0	4	-0.312	---	---	0
1004	sodium phenylbutyrate	0.129	7	-0.312	---	---	0
1005	azaperone	-0.006	4	0.312	---	---	25
1006	carbinoxamine	0	4	0.312	---	---	0
1007	cefmetazole	0.011	4	0.312	---	---	25
1008	carbimazole	0.177	3	-0.312	---	---	0
1009	nafcillin	0	4	-0.311	---	---	0
1010	fluvastatin	0	4	-0.311	---	---	0
1011	dienestrol	0.015	3	0.31	---	---	33
1012	minaprine	0.057	5	0.31	---	---	20
1013	dacarbazine	0	4	0.309	---	---	0
1014	nicotinic acid	0	4	0.308	---	---	0
1015	isoxicam	0.123	5	-0.307	---	---	0
1016	mometasone	0.034	4	-0.307	---	---	25
1017	felodipine	0.122	7	0.307	---	---	14
1018	tiapride	-0.145	5	-0.306	---	---	20
1019	metolazone	0	5	-0.306	---	---	0
1020	sparteine	-0.136	4	-0.306	---	---	25
1021	pyrantel	0.14	5	0.306	---	---	20
1022	naftifine	0.166	4	-0.305	---	---	0
1023	demecarium bromide	0.196	4	-0.305	---	---	0
1024	probenecid	-0.019	4	0.305	---	---	25
1025	carbamazepine	0.075	8	0.305	---	---	12
1026	harmaline	0.155	4	0.305	---	---	25
1027	rescinnamine	-0.238	3	-0.304	---	---	33
1028	methylbenzethonium chloride	0	6	0.304	---	---	0
1029	seneciphylline	0	4	0.304	---	---	0
1030	4-hydroxyphenazone	0.245	5	0.304	---	---	40
1031	meclocycline	0	4	-0.304	---	---	0
1032	clofilium tosylate	0	3	-0.304	---	---	0
1033	orciprenaline	0.149	4	-0.303	---	---	0
1034	astemizole	0.14	5	0.302	---	---	20
1035	fenbufen	0	6	0.302	---	---	0
1036	PHA-00851261E	0	8	-0.302	---	---	0
1037	dydrogesterone	0.149	4	0.302	---	---	25
1038	clemastine	0.184	3	-0.301	---	---	0
1039	crotamiton	0	4	0.301	---	---	0
1040	colforsin	0.136	5	-0.299	---	---	0
1041	theophylline	0	4	-0.299	---	---	0
1042	quercetin	-0.035	6	-0.299	---	---	33
1043	tetryzoline	0	3	-0.298	---	---	0
1044	flupentixol	0.159	4	0.297	---	---	25
1045	loracarbef	0.19	4	0.297	---	---	25
1046	succinylsulfathiazole	0.146	4	0.296	---	---	25
1047	troglitazone	0.124	16	0.296	---	---	43
1048	hexylcaine	-0.213	4	-0.296	---	---	25
1049	hydroxyzine	-0.088	5	-0.295	---	---	20
1050	edrophonium chloride	0	5	-0.295	---	---	0
1051	antimycin A	0.068	5	0.295	---	---	20
1052	pindolol	0.141	5	-0.294	---	---	0
1053	tretinoin	0.056	22	0.294	---	---	9
1054	procyclidine	0	4	0.294	---	---	0
1055	pentolonium	0	5	0.294	---	---	0
1056	16,16-dimethylprostaglandin E2	-0.066	3	-0.294	---	---	33
1057	chlorpropamide	-0.173	6	-0.293	---	---	33
1058	conessine	0	4	0.293	---	---	0
1059	hemicholinium	0.069	4	-0.293	---	---	25
1060	amiloride	0.16	5	0.293	---	---	40
1061	kinetin	0	4	-0.293	---	---	0
1062	tinidazole	0	6	-0.293	---	---	0
1063	canavanine	-0.225	3	-0.293	---	---	33
1064	pentetrazol	0	4	-0.292	---	---	0
1065	oxaprozin	-0.095	6	-0.292	---	---	16
1066	pheniramine	0	5	-0.292	---	---	0
1067	meptazinol	0	4	-0.292	---	---	0
1068	amoxapine	-0.162	5	-0.292	---	---	20
1069	dicoumarol	-0.003	6	-0.291	---	---	16
1070	mephenesin	-0.138	5	0.291	---	---	0
1071	etofylline	-0.132	5	-0.29	---	---	20
1072	perphenazine	0.097	5	-0.29	---	---	0
1073	geldanamycin	0.242	15	0.29	---	---	40
1074	ioxaglic acid	-0.18	3	-0.29	---	---	33
1075	dimethadione	0.158	4	0.29	---	---	25
1076	BCB000038	0.113	4	0.289	---	---	25
1077	ketanserin	-0.19	4	0.289	---	---	0
1078	oxolamine	0.088	4	-0.289	---	---	0
1079	6-bromoindirubin-3'-oxime	0.061	7	0.289	---	---	14
1080	demeclocycline	-0.1	6	0.289	---	---	0
1081	solanine	0	4	-0.288	---	---	0
1082	velnacrine	0.022	4	-0.288	---	---	25
1083	norfloxacin	-0.091	5	0.288	---	---	0
1084	16-phenyltetranorprostaglandin E2	0.127	4	0.287	---	---	25
1085	imipramine	-0.178	4	-0.287	---	---	25
1086	ethoxyquin	-0.065	5	-0.286	---	---	20
1087	netilmicin	-0.142	4	-0.285	---	---	25
1088	tanespimycin	0.205	62	0.285	---	---	35
1089	domperidone	0.173	4	0.284	---	---	25
1090	erastin	0	4	-0.284	---	---	0
1091	paclitaxel	0.153	6	-0.284	---	---	0
1092	ozagrel	0	4	0.284	---	---	0
1093	molindone	0	4	-0.283	---	---	0
1094	cinnarizine	0.09	4	0.283	---	---	25
1095	cyanocobalamin	0	4	-0.283	---	---	0
1096	piperacillin	0.236	5	0.283	---	---	40
1097	Prestwick-864	0	4	-0.283	---	---	0
1098	Prestwick-675	0.13	4	0.283	---	---	25
1099	piromidic acid	-0.185	4	0.283	---	---	0
1100	tremorine	0.058	4	0.282	---	---	25
1101	sulfafurazole	0.118	5	0.281	---	---	20
1102	harman	0	4	0.281	---	---	0
1103	kaempferol	0	4	-0.281	---	---	25
1104	azacyclonol	0.008	5	-0.28	---	---	20
1105	trimethoprim	-0.1	5	-0.28	---	---	20
1106	idoxuridine	-0.01	5	-0.28	---	---	20
1107	practolol	0	4	0.279	---	---	0
1108	cisapride	0.186	4	0.279	---	---	25
1109	remoxipride	0.04	4	0.279	---	---	25
1110	physostigmine	-0.106	4	0.278	---	---	25
1111	ketoprofen	0.105	6	0.278	---	---	16
1112	doxepin	0.222	3	0.278	---	---	33
1113	tamoxifen	-0.055	7	-0.278	---	---	14
1114	dihydrostreptomycin	-0.063	5	-0.277	---	---	20
1115	methotrexate	0.029	8	0.277	---	---	25
1116	palmatine	0	4	0.277	---	---	0
1117	naphazoline	0.137	5	0.276	---	---	20
1118	asiaticoside	-0.237	4	-0.276	---	---	25
1119	proguanil	0	3	0.276	---	---	0
1120	benzamil	0.128	6	-0.275	---	---	0
1121	nifedipine	0.098	7	-0.275	---	---	0
1122	khellin	0.103	5	-0.275	---	---	0
1123	florfenicol	0.046	4	0.275	---	---	25
1124	xylazine	-0.198	4	-0.275	---	---	25
1125	amylocaine	0	5	-0.273	---	---	0
1126	orlistat	0	5	-0.273	---	---	0
1127	pyrazinamide	0	4	0.273	---	---	0
1128	altizide	-0.016	4	-0.272	---	---	25
1129	flumetasone	-0.104	6	0.272	---	---	0
1130	buflomedil	0	4	0.271	---	---	0
1131	sulindac	0.092	7	-0.271	---	---	0
1132	hydroflumethiazide	0	5	-0.271	---	---	0
1133	doxylamine	-0.014	5	-0.271	---	---	20
1134	boldine	0	4	-0.271	---	---	0
1135	bromopride	-0.025	6	0.271	---	---	16
1136	indapamide	0.085	6	0.271	---	---	16
1137	betazole	0	5	-0.27	---	---	0
1138	SB-202190	0.212	5	0.269	---	---	40
1139	budesonide	-0.143	4	0.269	---	---	0
1140	niridazole	0.18	4	0.268	---	---	25
1141	diperodon	0	3	-0.268	---	---	0
1142	levocabastine	0.201	4	0.268	---	---	25
1143	trichlormethiazide	0	4	0.267	---	---	0
1144	piperacetazine	0.126	4	0.267	---	---	25
1145	bicuculline	-0.163	4	-0.267	---	---	25
1146	paracetamol	0	4	-0.267	---	---	0
1147	nalidixic acid	-0.145	5	-0.267	---	---	20
1148	celecoxib	0.119	5	0.266	---	---	20
1149	dexamethasone	-0.004	8	-0.266	---	---	25
1150	nocodazole	0.216	6	0.266	---	---	33
1151	zomepirac	-0.182	4	0.266	---	---	0
1152	clofazimine	0.102	5	-0.265	---	---	0
1153	triflupromazine	0.131	4	-0.265	---	---	0
1154	chlortetracycline	0.101	5	0.265	---	---	20
1155	Trolox C	0.116	4	0.265	---	---	25
1156	nomifensine	-0.153	5	0.264	---	---	0
1157	strophanthidin	-0.187	4	-0.263	---	---	25
1158	esculin	0.162	4	0.263	---	---	25
1159	fluvoxamine	0	4	0.262	---	---	0
1160	rilmenidine	0.146	4	-0.261	---	---	0
1161	vitexin	0	4	-0.261	---	---	0
1162	risperidone	0	3	-0.261	---	---	0
1163	desipramine	0.053	4	0.261	---	---	25
1164	loperamide	0.112	6	0.26	---	---	33
1165	desoxycortone	0	4	0.26	---	---	0
1166	metrifonate	0	5	0.259	---	---	0
1167	spironolactone	0.07	5	-0.259	---	---	20
1168	chlorprothixene	0	4	-0.259	---	---	0
1169	11-deoxy-16,16-dimethylprostaglandin E2	-0.045	4	0.258	---	---	25
1170	calycanthine	-0.063	4	-0.258	---	---	25
1171	CAY-10397	0.205	3	0.258	---	---	33
1172	nicergoline	0.127	5	0.257	---	---	20
1173	verapamil	0	6	-0.257	---	---	0
1174	novobiocin	0.117	9	-0.257	---	---	11
1175	epirizole	0.149	5	0.257	---	---	20
1176	letrozole	-0.215	4	-0.257	---	---	25
1177	prochlorperazine	0.052	16	0.257	---	---	25
1178	prednisolone	0.141	5	0.257	---	---	20
1179	cefalotin	0	4	-0.257	---	---	0
1180	butacaine	-0.024	4	-0.257	---	---	25
1181	propantheline bromide	0.116	4	0.257	---	---	25
1182	chlorpromazine	-0.006	19	0.257	---	---	5
1183	ribostamycin	0	4	0.256	---	---	0
1184	C-75	0	4	-0.256	---	---	0
1185	cefixime	0	4	-0.256	---	---	0
1186	oxedrine	0.193	4	0.254	---	---	25
1187	midodrine	0.238	5	0.253	---	---	40
1188	disulfiram	0.114	5	-0.253	---	---	0
1189	droperidol	-0.149	4	-0.251	---	---	25
1190	homochlorcyclizine	0.157	4	0.251	---	---	25
1191	rofecoxib	0.013	6	-0.251	---	---	16
1192	cefazolin	0	5	-0.25	---	---	0
1193	loxapine	-0.007	4	-0.248	---	---	25
1194	quinisocaine	-0.173	4	-0.248	---	---	25
1195	ornidazole	0.029	5	0.247	---	---	20
1196	ascorbic acid	-0.041	4	0.247	---	---	25
1197	etodolac	0	5	-0.247	---	---	0
1198	isoconazole	0	5	0.245	---	---	0
1199	nimodipine	0.137	4	-0.245	---	---	0
1200	tolmetin	0	4	-0.244	---	---	0
1201	enoxacin	0	4	0.244	---	---	0
1202	paromomycin	0.18	4	0.244	---	---	25
1203	0173570-0000	-0.103	6	-0.244	---	---	16
1204	pinacidil	0.147	4	0.243	---	---	25
1205	Prestwick-984	0.202	4	0.243	---	---	25
1206	bupropion	-0.062	4	0.243	---	---	25
1207	sulfaphenazole	0	4	0.243	---	---	0
1208	noscapine	0	4	-0.243	---	---	0
1209	zidovudine	-0.159	4	-0.243	---	---	25
1210	flufenamic acid	-0.155	6	-0.243	---	---	33
1211	benzylpenicillin	0	4	0.241	---	---	0
1212	gramine	0	4	-0.241	---	---	0
1213	CP-690334-01	-0.018	8	-0.241	---	---	12
1214	hyoscyamine	0	5	-0.241	---	---	0
1215	dl-alpha tocopherol	0	4	0.24	---	---	0
1216	15(S)-15-methylprostaglandin E2	0.156	4	-0.24	---	---	0
1217	estrone	0	4	-0.24	---	---	0
1218	prilocaine	-0.086	6	-0.24	---	---	16
1219	levamisole	-0.101	4	0.24	---	---	0
1220	isoetarine	-0.166	4	-0.239	---	---	25
1221	vorinostat	0.197	12	0.238	---	---	25
1222	tolfenamic acid	0.081	4	0.237	---	---	25
1223	lidocaine	0.002	5	-0.236	---	---	20
1224	dehydrocholic acid	-0.002	5	-0.236	---	---	20
1225	fenbendazole	0	4	-0.235	---	---	0
1226	griseofulvin	0	5	-0.234	---	---	0
1227	glibenclamide	0	4	0.233	---	---	0
1228	riluzole	-0.166	5	-0.233	---	---	20
1229	pempidine	-0.164	5	-0.233	---	---	20
1230	sulfamethizole	0.029	4	-0.233	---	---	25
1231	pentamidine	0	5	-0.232	---	---	20
1232	amiprilose	0.189	4	0.232	---	---	25
1233	pregnenolone	0.002	4	-0.231	---	---	25
1234	ergocalciferol	0.163	4	0.231	---	---	25
1235	todralazine	-0.129	5	-0.231	---	---	20
1236	iobenguane	0.174	4	0.23	---	---	25
1237	R-atenolol	0.165	4	0.23	---	---	25
1238	rosiglitazone	-0.106	14	-0.23	---	---	21
1239	minoxidil	0.125	5	0.229	---	---	20
1240	benfluorex	0.139	4	0.228	---	---	25
1241	ampicillin	0.02	4	0.227	---	---	25
1242	clozapine	-0.016	17	-0.227	---	---	11
1243	epitiostanol	0.164	4	-0.226	---	---	0
1244	fusidic acid	0.169	4	0.226	---	---	25
1245	famotidine	-0.027	5	0.226	---	---	20
1246	6-benzylaminopurine	0	5	0.226	---	---	0
1247	tridihexethyl	0.184	4	0.225	---	---	25
1248	oxantel	-0.043	4	-0.225	---	---	25
1249	spiramycin	0.18	6	0.225	---	---	33
1250	citiolone	-0.122	6	0.224	---	---	0
1251	CP-863187	0.135	4	-0.223	---	---	0
1252	tropicamide	-0.116	6	-0.223	---	---	16
1253	Prestwick-682	0.181	4	0.223	---	---	25
1254	methocarbamol	0.185	3	0.222	---	---	33
1255	terguride	0.158	8	0.221	---	---	25
1256	acetylsalicylic acid	-0.056	13	0.22	---	---	15
1257	azathioprine	0.134	7	0.22	---	---	28
1258	yohimbine	0.114	5	0.218	---	---	20
1259	apomorphine	0.067	5	-0.216	---	---	20
1260	dobutamine	-0.052	4	-0.216	---	---	25
1261	dropropizine	0.162	4	0.215	---	---	25
1262	bucladesine	0.014	6	-0.215	---	---	16
1263	cyproheptadine	0.159	5	-0.213	---	---	0
1264	ceforanide	0.174	4	0.211	---	---	25
1265	gossypol	0.003	6	-0.21	---	---	16
1266	pioglitazone	0.04	11	-0.21	---	---	18
1267	praziquantel	0.039	4	0.209	---	---	25
1268	oxymetazoline	0.028	4	-0.208	---	---	25
1269	bemegride	0	4	-0.208	---	---	0
1270	dihydroergotamine	0.099	5	-0.207	---	---	0
1271	fluphenazine	-0.013	18	-0.206	---	---	16
1272	tetramisole	0.165	4	-0.206	---	---	0
1273	nordihydroguaiaretic acid	-0.127	15	-0.205	---	---	20
1274	midecamycin	-0.111	5	-0.205	---	---	20
1275	alpha-ergocryptine	0	6	-0.205	---	---	0
1276	clotrimazole	-0.014	5	-0.199	---	---	20
1277	methyldopa	0	5	-0.199	---	---	0
1278	retrorsine	0.132	4	-0.199	---	---	0
1279	3-hydroxy-DL-kynurenine	0.134	6	-0.199	---	---	0
1280	sulfadimidine	0.114	6	-0.198	---	---	0
1281	pentetic acid	0.125	5	0.193	---	---	20
1282	lanatoside C	-0.103	6	-0.192	---	---	16
1283	bethanechol	0.152	4	0.191	---	---	25
1284	haloperidol	-0.059	32	-0.191	---	---	12
1285	Chicago Sky Blue 6B	0.165	4	0.191	---	---	25
1286	stachydrine	0.129	4	0.189	---	---	25
1287	cefepime	0.132	4	-0.188	---	---	0
1288	sulpiride	0.016	5	0.188	---	---	20
1289	chlorcyclizine	-0.015	6	0.187	---	---	16
1290	wortmannin	0.065	18	-0.187	---	---	11
1291	AG-013608	0.166	8	0.181	---	---	25
1292	trichostatin A	0.15	182	0.181	---	---	31
1293	PNU-0251126	-0.058	6	-0.178	---	---	16
1294	ivermectin	-0.017	5	0.176	---	---	20
1295	tolbutamide	-0.083	7	-0.173	---	---	14
1296	gemfibrozil	0.046	5	-0.172	---	---	20
1297	flecainide	0.099	6	0.171	---	---	16
1298	mexiletine	0.086	6	-0.17	---	---	0
1299	fenspiride	-0.02	5	-0.166	---	---	20
1300	estradiol	0.049	37	-0.163	---	---	5
1301	indometacin	0.002	8	-0.163	---	---	25
1302	thioridazine	0.005	20	-0.16	---	---	25
1303	monorden	0.038	22	-0.159	---	---	9
1304	aconitine	0.137	4	-0.141	---	---	0
1305	sirolimus	-0.059	44	-0.133	---	---	13
1306	trifluoperazine	-0.041	16	-0.132	---	---	12
1307	LY-294002	0.043	61	0.122	---	---	26
1308	fulvestrant	0.036	40	0.095	---	---	15
1309	valproic acid	0.041	57	-0.079	---	---	10

## Sheet: by cmap name and cell line
rank	cmap name and cell line	mean	n	enrichment	p	specificity	percent non-null
1	trichostatin A - MCF7	0.304	92	0.399	0	0.673	50
2	15-delta prostaglandin J2 - MCF7	0.541	8	0.684	0.00038	0.1617	75
3	parthenolide - MCF7	0.736	2	0.974	0.00109	0.0556	100
4	dinoprostone - PC3	-0.819	2	-0.972	0.00161	0.0075	100
5	lithocholic acid - PC3	-0.723	2	-0.968	0.00221	0	100
6	LY-294002 - HL60	-0.39	13	-0.494	0.00224	0.1667	53
7	dequalinium chloride - MCF7	0.782	2	0.958	0.00314	0.0276	100
8	diazoxide - MCF7	-0.725	2	-0.959	0.00364	0.0134	100
9	prazosin - MCF7	0.44	4	0.783	0.00412	0.0059	75
10	aminophylline - MCF7	0.68	2	0.951	0.00425	0.0197	100
11	emetine - MCF7	0.753	2	0.948	0.00497	0.1212	100
12	thiamine - MCF7	-0.681	2	-0.952	0.00499	0.0055	100
13	prenylamine - MCF7	0.687	2	0.946	0.00535	0.0583	100
14	oxprenolol - MCF7	0.706	2	0.946	0.00547	0	100
15	STOCK1N-35215 - PC3	-0.65	2	-0.948	0.00588	0	100
16	ursolic acid - MCF7	-0.659	2	-0.947	0.00622	0.0083	100
17	tanespimycin - PC3	0.332	12	0.471	0.00627	0.25	50
18	oxolinic acid - PC3	-0.622	2	-0.939	0.00781	0.0061	100
19	minocycline - MCF7	-0.398	3	-0.838	0.00853	0.0068	66
20	niflumic acid - MCF7	-0.64	2	-0.935	0.00891	0.0183	100
21	nortriptyline - MCF7	0.684	2	0.93	0.00942	0.0697	100
22	perhexiline - MCF7	0.676	2	0.928	0.00996	0.098	100
23	5230742 - MCF7	0.655	2	0.925	0.01084	0.0078	100
24	phenformin - PC3	-0.645	2	-0.928	0.01093	0.0068	100
25	capsaicin - MCF7	-0.599	2	-0.927	0.01099	0.0062	100
26	erythromycin - MCF7	-0.662	2	-0.926	0.01135	0	100
27	diltiazem - MCF7	0.644	2	0.921	0.01221	0.021	100
28	chlortalidone - MCF7	-0.591	2	-0.92	0.01276	0.0549	100
29	AH-6809 - PC3	-0.591	2	-0.92	0.01292	0.0112	100
30	naltrexone - MCF7	-0.575	2	-0.92	0.01312	0.0443	100
31	testosterone - MCF7	0.486	3	0.808	0.01422	0.0319	66
32	atropine oxide - MCF7	0.649	2	0.914	0.01455	0.0121	100
33	roxarsone - MCF7	0.803	2	0.913	0.01519	0	100
34	moroxydine - PC3	0.638	2	0.913	0.01531	0.0161	100
35	butamben - MCF7	-0.377	2	-0.904	0.01863	0.0352	50
36	4-hydroxyphenazone - MCF7	0.611	2	0.904	0.01881	0.0216	100
37	ketotifen - MCF7	-0.377	2	-0.9	0.01984	0.1102	50
38	Prestwick-860 - MCF7	0.711	2	0.897	0.02199	0.0382	100
39	PNU-0230031 - MCF7	-0.524	4	-0.683	0.02204	0.0328	75
40	thioridazine - PC3	0.348	5	0.617	0.02439	0.3598	60
41	ethoxyquin - PC3	-0.453	2	-0.886	0.02591	0.0269	50
42	withaferin A - MCF7	0.569	2	0.883	0.02801	0.164	100
43	etynodiol - MCF7	-0.371	2	-0.882	0.02819	0.0155	50
44	piribedil - MCF7	0.655	2	0.881	0.02855	0.0153	100
45	acebutolol - PC3	0.549	2	0.88	0.02887	0.0377	100
46	trapidil - MCF7	-0.335	2	-0.879	0.02931	0.0465	50
47	thioridazine - HL60	-0.455	4	-0.66	0.03044	0.1858	75
48	cefoxitin - MCF7	-0.363	2	-0.876	0.03105	0.0199	50
49	econazole - MCF7	0.711	2	0.873	0.03245	0.1414	100
50	acetohexamide - MCF7	-0.282	2	-0.869	0.03436	0.0506	50
51	sulfaguanidine - MCF7	0.582	2	0.87	0.03453	0.0725	100
52	5707885 - MCF7	0.579	2	0.869	0.03515	0.0804	100
53	sulfadimethoxine - PC3	-0.32	2	-0.867	0.03537	0.0214	50
54	streptomycin - MCF7	-0.356	2	-0.867	0.03569	0.1307	50
55	mebeverine - MCF7	0.595	2	0.867	0.03608	0.0127	100
56	ciclopirox - MCF7	0.536	2	0.867	0.03632	0.1171	100
57	terguride - MCF7	0.317	4	0.648	0.03654	0.0229	50
58	cinchonine - MCF7	-0.327	2	-0.865	0.03672	0.0897	50
59	bretylium tosilate - MCF7	-0.277	2	-0.862	0.03807	0.0516	50
60	monobenzone - MCF7	0.67	2	0.862	0.03883	0.1446	100
61	0316684-0000 - MCF7	0.54	2	0.861	0.03889	0.0417	100
62	PNU-0293363 - PC3	0.581	2	0.861	0.03897	0.0405	100
63	geldanamycin - MCF7	0.349	10	0.423	0.03907	0.4749	50
64	amiloride - MCF7	0.652	2	0.859	0.04022	0.0364	100
65	vincamine - PC3	-0.333	2	-0.857	0.04088	0.0422	50
66	josamycin - MCF7	-0.314	2	-0.856	0.04133	0.0382	50
67	helveticoside - PC3	-0.417	2	-0.856	0.04151	0.1818	50
68	homatropine - MCF7	-0.33	2	-0.853	0.04306	0.0267	50
69	etiocholanolone - PC3	-0.486	2	-0.85	0.04525	0.048	50
70	mimosine - MCF7	-0.322	2	-0.848	0.04652	0.034	50
71	podophyllotoxin - MCF7	-0.401	2	-0.847	0.04726	0.1984	50
72	terazosin - MCF7	-0.291	2	-0.844	0.04859	0.1258	50
73	H-89 - PC3	-0.278	2	-0.842	0.04994	0.0805	50
74	hydroxyachillin - MCF7	0.243	2	0.843	0.05002	0.0559	50
75	talampicillin - MCF7	0.412	2	0.841	0.05072	0.0216	50
76	dilazep - MCF7	0.255	2	0.837	0.05342	0.0833	50
77	troglitazone - PC3	0.417	4	0.619	0.05353	0.3108	75
78	Prestwick-665 - MCF7	0.279	2	0.835	0.05503	0.0124	50
79	guanadrel - MCF7	-0.324	2	-0.834	0.05513	0.1299	50
80	trimethylcolchicinic acid - MCF7	0.33	2	0.833	0.05569	0.1493	50
81	cefapirin - MCF7	-0.35	2	-0.832	0.05615	0.123	50
82	N-acetyl-L-aspartic acid - MCF7	0.261	2	0.832	0.05662	0.0805	50
83	kawain - PC3	0.339	2	0.832	0.05678	0.042	50
84	Prestwick-1084 - MCF7	0.367	2	0.83	0.05801	0.0455	50
85	minoxidil - PC3	0.313	2	0.829	0.05829	0.0803	50
86	colistin - MCF7	-0.371	2	-0.828	0.05863	0.0763	50
87	wortmannin - HL60	-0.369	4	-0.61	0.0588	0.1529	50
88	trimethobenzamide - PC3	-0.354	2	-0.825	0.06068	0.0855	50
89	famotidine - PC3	0.253	2	0.826	0.06096	0.0365	50
90	propoxycaine - MCF7	0.27	2	0.825	0.06217	0.0476	50
91	alvespimycin - PC3	0.314	2	0.82	0.06529	0.058	50
92	nalbuphine - PC3	-0.262	2	-0.819	0.06531	0.1461	50
93	aciclovir - MCF7	-0.461	3	-0.677	0.06802	0.076	66
94	lysergol - MCF7	0.337	2	0.814	0.07018	0.0278	50
95	spiradoline - PC3	0.332	2	0.812	0.07173	0.0394	50
96	miconazole - MCF7	0.303	2	0.812	0.07215	0.1122	50
97	mesoridazine - MCF7	0.319	2	0.81	0.07304	0.0593	50
98	natamycin - MCF7	0.335	2	0.809	0.0739	0.075	50
99	pentoxyverine - MCF7	0.319	2	0.806	0.07664	0.084	50
100	nifurtimox - MCF7	0.31	2	0.803	0.07903	0.0588	50
101	aciclovir - PC3	-0.285	2	-0.798	0.07974	0.1377	50
102	clidinium bromide - MCF7	-0.351	2	-0.796	0.08092	0.1961	50
103	diethylstilbestrol - PC3	-0.346	2	-0.793	0.08348	0.0703	50
104	kanamycin - MCF7	0.352	2	0.796	0.08376	0.0878	50
105	altretamine - MCF7	0.299	2	0.794	0.08487	0.0476	50
106	cyclic adenosine monophosphate - MCF7	0.317	2	0.786	0.09219	0.0855	50
107	imidurea - MCF7	0.273	2	0.786	0.09259	0.0977	50
108	sulpiride - PC3	0.343	2	0.785	0.09295	0.0901	50
109	dihydrostreptomycin - PC3	-0.359	2	-0.782	0.09326	0.1265	50
110	domperidone - MCF7	0.346	2	0.784	0.0939	0.0763	50
111	memantine - MCF7	-0.315	2	-0.78	0.09468	0.1513	50
112	flucloxacillin - MCF7	0.278	2	0.781	0.09635	0.0839	50
113	epirizole - MCF7	0.372	2	0.78	0.09724	0.1	50
114	dicycloverine - MCF7	-0.255	2	-0.775	0.09961	0.2213	50
115	(+)-isoprenaline - MCF7	-0.268	2	-0.775	0.10004	0.0645	50
116	sulfathiazole - PC3	-0.39	2	-0.774	0.1008	0.1966	50
117	dextromethorphan - MCF7	0.343	2	0.776	0.10134	0.079	50
118	vinpocetine - MCF7	0.287	2	0.774	0.10253	0.0661	50
119	trimipramine - MCF7	0.358	2	0.772	0.10434	0.2067	50
120	ioversol - MCF7	0.256	2	0.772	0.10454	0.0236	50
121	adipiodone - MCF7	0.373	2	0.769	0.10726	0.2344	50
122	carmustine - MCF7	-0.279	2	-0.766	0.10762	0.1575	50
123	kawain - MCF7	0.301	2	0.768	0.10822	0.0608	50
124	levocabastine - MCF7	0.401	2	0.768	0.10887	0.0376	50
125	tolazoline - PC3	0.299	2	0.767	0.10937	0.1364	50
126	cefamandole - MCF7	-0.338	2	-0.763	0.11008	0.2171	50
127	monastrol - MCF7	0.224	7	0.428	0.11207	0.2194	57
128	benzthiazide - MCF7	0.358	2	0.763	0.11307	0.1371	50
129	troleandomycin - PC3	0.4	2	0.757	0.11847	0.094	50
130	pridinol - MCF7	0.379	2	0.756	0.11953	0.0935	50
131	pseudopelletierine - MCF7	0.328	2	0.754	0.1211	0.1197	50
132	zardaverine - MCF7	-0.341	2	-0.752	0.12134	0.3273	50
133	iloprost - MCF7	-0.201	2	-0.752	0.1216	0.1739	50
134	estriol - MCF7	0.379	2	0.753	0.12201	0.1391	50
135	Gly-His-Lys - PC3	-0.274	2	-0.75	0.1235	0.1606	50
136	tranexamic acid - MCF7	-0.356	2	-0.749	0.1247	0.2759	50
137	ethoxyquin - MCF7	0.29	2	0.75	0.1248	0.1	50
138	acetylsalicylic acid - PC3	0.241	2	0.749	0.12523	0.0992	50
139	nocodazole - PC3	0.304	2	0.749	0.12573	0.1875	50
140	dehydrocholic acid - PC3	-0.342	2	-0.748	0.12587	0.1156	50
141	sulfaquinoxaline - MCF7	-0.454	2	-0.747	0.12704	0.1597	50
142	troglitazone - HL60	-0.35	4	-0.537	0.13324	0.2568	50
143	octopamine - MCF7	0.347	2	0.738	0.13722	0.1842	50
144	hydrochlorothiazide - PC3	0.215	2	0.735	0.13977	0.0584	50
145	etifenin - MCF7	0.294	2	0.733	0.14189	0.0748	50
146	betaxolol - MCF7	0.312	2	0.73	0.14468	0.2462	50
147	amprolium - MCF7	0.275	2	0.73	0.145	0.1714	50
148	isocarboxazid - MCF7	-0.355	2	-0.729	0.14557	0.1646	50
149	milrinone - MCF7	0.399	2	0.729	0.14589	0.203	50
150	rosiglitazone - HL60	-0.345	4	-0.527	0.1459	0.1221	50
151	diltiazem - PC3	0.304	2	0.726	0.14911	0.1053	50
152	dehydrocholic acid - MCF7	0.338	2	0.725	0.15094	0.1923	50
153	trifluridine - MCF7	0.344	2	0.724	0.15164	0.2554	50
154	flunarizine - MCF7	0.369	2	0.722	0.15337	0.1818	50
155	phensuximide - MCF7	0.436	2	0.722	0.15376	0.1579	50
156	15-delta prostaglandin J2 - PC3	0.422	3	0.588	0.16044	0.4096	66
157	cefsulodin - MCF7	0.292	2	0.715	0.16197	0.1022	50
158	tetraethylenepentamine - MCF7	-0.115	3	-0.584	0.16533	0.1776	66
159	buspirone - MCF7	0.315	2	0.712	0.16543	0.1533	50
160	citalopram - PC3	-0.411	2	-0.712	0.16569	0.1469	50
161	paromomycin - MCF7	0.36	2	0.711	0.16695	0.1091	50
162	deptropine - MCF7	0.358	2	0.706	0.17239	0.3006	50
163	cetirizine - MCF7	0.328	2	0.705	0.17347	0.2114	50
164	tacrolimus - MCF7	-0.283	3	-0.578	0.17445	0.2903	66
165	dexibuprofen - MCF7	0.296	2	0.704	0.17464	0.1329	50
166	chloropyrazine - MCF7	-0.373	2	-0.703	0.17577	0.2364	50
167	cloperastine - MCF7	0.439	3	0.578	0.17611	0.5238	66
168	metrizamide - MCF7	-0.429	2	-0.703	0.17679	0.2105	50
169	saquinavir - MCF7	0.366	2	0.702	0.17766	0.3433	50
170	rolitetracycline - MCF7	0.395	2	0.699	0.18038	0.3139	50
171	cobalt chloride - MCF7	-0.215	3	-0.574	0.18053	0.126	66
172	sisomicin - MCF7	0.296	2	0.696	0.18482	0.0803	50
173	protriptyline - MCF7	0.283	2	0.695	0.18522	0.244	50
174	alimemazine - MCF7	-0.309	2	-0.695	0.18571	0.25	50
175	rolipram - MCF7	0.292	2	0.689	0.19249	0.1615	50
176	etamivan - MCF7	0.279	2	0.689	0.19269	0.1639	50
177	pirenzepine - PC3	0.303	2	0.687	0.195	0.1894	50
178	homochlorcyclizine - MCF7	0.313	2	0.685	0.19798	0.4096	50
179	florfenicol - MCF7	0.376	2	0.684	0.1987	0.3235	50
180	bepridil - MCF7	0.272	2	0.683	0.20118	0.4278	50
181	metergoline - MCF7	0.263	2	0.681	0.20361	0.2842	50
182	calcium pantothenate - MCF7	0.399	2	0.679	0.2049	0.2606	50
183	azathioprine - MCF7	0.323	4	0.485	0.20794	0.2469	50
184	pralidoxime - MCF7	0.271	2	0.677	0.2082	0.2	50
185	tolfenamic acid - PC3	0.371	2	0.676	0.20965	0.1825	50
186	cefepime - MCF7	0.264	2	0.673	0.21311	0.0857	50
187	dioxybenzone - MCF7	0.408	2	0.672	0.21581	0.223	50
188	STOCK1N-28457 - MCF7	-0.23	2	-0.67	0.21838	0.2757	50
189	equilin - MCF7	0.439	3	0.553	0.21911	0.4216	66
190	nipecotic acid - MCF7	0.366	2	0.666	0.22275	0.1409	50
191	calmidazolium - MCF7	0.301	2	0.665	0.22361	0.4684	50
192	meticrane - MCF7	0.325	2	0.665	0.22452	0.2533	50
193	piperacillin - MCF7	0.393	3	0.55	0.22568	0.2276	66
194	hexamethonium bromide - PC3	0.315	2	0.664	0.22589	0.1295	50
195	harmol - MCF7	-0.382	2	-0.662	0.23007	0.4323	50
196	thioproperazine - PC3	-0.355	2	-0.661	0.2311	0.14	50
197	oxybuprocaine - MCF7	0.344	2	0.658	0.23377	0.2222	50
198	doxylamine - MCF7	-0.359	2	-0.657	0.23627	0.3064	50
199	tonzonium bromide - MCF7	0.364	2	0.653	0.24114	0.4301	50
200	5248896 - MCF7	0.407	2	0.65	0.24589	0.4	50
201	methacholine chloride - MCF7	0.451	2	0.649	0.24623	0.2652	50
202	spiramycin - MCF7	0.359	3	0.539	0.24728	0.2597	66
203	SB-202190 - MCF7	0.353	3	0.536	0.25371	0.1908	66
204	lisinopril - MCF7	0.372	2	0.643	0.25576	0.169	50
205	bethanechol - MCF7	0.304	2	0.642	0.25631	0.1702	50
206	meropenem - MCF7	0.348	2	0.641	0.2581	0.2286	50
207	mecamylamine - MCF7	0.387	2	0.64	0.25947	0.1929	50
208	antimycin A - PC3	0.35	2	0.639	0.26053	0.3684	50
209	proglumide - MCF7	0.36	2	0.639	0.26112	0.1402	50
210	aconitine - MCF7	0.275	2	0.637	0.26313	0.136	50
211	ifenprodil - MCF7	0.351	2	0.635	0.26667	0.3469	50
212	norethisterone - MCF7	0.353	2	0.633	0.26933	0.3375	50
213	lymecycline - MCF7	0.337	2	0.631	0.27194	0.1944	50
214	famotidine - MCF7	-0.319	2	-0.63	0.27566	0.2024	50
215	enilconazole - MCF7	0.288	2	0.628	0.27745	0.24	50
216	terfenadine - MCF7	0.402	2	0.627	0.2779	0.6753	50
217	mestranol - MCF7	0.328	2	0.62	0.28914	0.3146	50
218	CP-944629 - PC3	0.309	2	0.62	0.28975	0.2261	50
219	albendazole - MCF7	0.277	2	0.616	0.29633	0.3801	50
220	exisulind - MCF7	-0.263	2	-0.607	0.3116	0.2299	50
221	BCB000040 - MCF7	-0.399	2	-0.606	0.31274	0.0956	50
222	acetylsalicylsalicylic acid - MCF7	0.332	2	0.604	0.31524	0.2857	50
223	dipyridamole - PC3	0.381	2	0.603	0.31657	0.237	50
224	nabumetone - MCF7	0.252	2	0.598	0.32405	0.3293	50
225	(-)-isoprenaline - MCF7	0.371	2	0.595	0.32912	0.3056	50
226	nitrofurantoin - MCF7	0.253	2	0.594	0.33172	0.2921	50
227	probucol - MCF7	-0.3	4	-0.428	0.34821	0.2973	50
228	glafenine - MCF7	0.335	2	0.583	0.34912	0.4122	50
229	epiandrosterone - MCF7	0.329	2	0.582	0.34968	0.4	50
230	naltrexone - PC3	0.329	2	0.58	0.35318	0.4326	50
231	bupropion - MCF7	-0.336	2	-0.577	0.35966	0.3176	50
232	Prestwick-1080 - MCF7	0.246	2	0.574	0.36405	0.2923	50
233	ketorolac - MCF7	0.343	2	0.573	0.36457	0.4604	50
234	methanthelinium bromide - MCF7	0.355	2	0.573	0.36564	0.2656	50
235	valdecoxib - PC3	-0.381	2	-0.57	0.37153	0.2934	50
236	alcuronium chloride - MCF7	-0.382	2	-0.57	0.3723	0.4237	50
237	ethambutol - MCF7	0.342	2	0.563	0.38274	0.3906	50
238	dosulepin - MCF7	-0.438	2	-0.563	0.38431	0.248	50
239	cefmetazole - MCF7	0.332	2	0.562	0.38443	0.3837	50
240	wortmannin - PC3	0.405	2	0.561	0.38518	0.7108	50
241	pivmecillinam - MCF7	-0.299	2	-0.56	0.38811	0.4306	50
242	ivermectin - MCF7	0.322	2	0.559	0.3889	0.7222	50
243	5224221 - MCF7	0.394	2	0.559	0.38926	0.743	50
244	withaferin A - PC3	0.337	2	0.556	0.39423	0.5885	50
245	desipramine - MCF7	0.325	2	0.553	0.39864	0.5754	50
246	sulpiride - MCF7	-0.303	2	-0.553	0.3995	0.4108	50
247	disulfiram - PC3	0.285	2	0.548	0.40841	0.6215	50
248	benzydamine - MCF7	0.289	2	0.546	0.41087	0.3879	50
249	moxisylyte - PC3	0.335	2	0.545	0.41169	0.4906	50
250	BCB000038 - MCF7	0.225	2	0.544	0.41536	0.3492	50
251	oxymetazoline - PC3	0.306	2	0.542	0.41912	0.3841	50
252	quercetin - MCF7	0.144	4	0.401	0.42509	0.4415	50
253	rilmenidine - MCF7	0.293	2	0.539	0.42572	0.3217	50
254	spironolactone - MCF7	0.387	2	0.537	0.4295	0.527	50
255	carbenoxolone - MCF7	-0.245	2	-0.537	0.42956	0.4392	50
256	aminohippuric acid - MCF7	0.394	2	0.536	0.4297	0.397	50
257	3-nitropropionic acid - PC3	0.281	2	0.531	0.43906	0.304	50
258	doxylamine - PC3	0.323	2	0.53	0.44193	0.3214	50
259	pirenzepine - MCF7	0.278	2	0.529	0.44395	0.4384	50
260	indometacin - MCF7	0.261	4	0.394	0.44817	0.4762	50
261	hesperetin - PC3	0.32	2	0.522	0.45622	0.1967	50
262	sulfamethizole - MCF7	0.375	2	0.518	0.46439	0.4138	50
263	perphenazine - PC3	0.243	2	0.517	0.46503	0.6961	50
264	naphazoline - PC3	0.343	2	0.513	0.4734	0.3782	50
265	AG-028671 - PC3	-0.295	2	-0.512	0.476	0.5829	50
266	clindamycin - MCF7	-0.409	2	-0.511	0.47698	0.451	50
267	16,16-dimethylprostaglandin E2 - PC3	0.24	2	0.51	0.47805	0.6457	50
268	adrenosterone - MCF7	0.274	2	0.505	0.48809	0.5276	50
269	ciprofibrate - MCF7	-0.492	2	-0.5	0.49964	0.4358	50
270	dorzolamide - MCF7	0.453	2	0.5	0.50052	0.4444	50
271	amikacin - MCF7	0.132	2	0.499	0.50125	0.2419	50
272	procarbazine - MCF7	0.447	2	0.499	0.50243	0.5034	50
273	hesperidin - MCF7	0.444	2	0.499	0.50336	0.2438	50
274	danazol - MCF7	0.066	2	0.498	0.50547	0.4364	50
275	ethambutol - PC3	-0.073	2	-0.498	0.50837	0.5227	50
276	proglumide - PC3	0.428	2	0.498	0.50877	0.3802	50
277	tribenoside - MCF7	0.423	2	0.497	0.51036	0.5323	50
278	sulfinpyrazone - MCF7	0.244	2	0.497	0.51185	0.4088	50
279	lynestrenol - MCF7	0.415	2	0.496	0.51437	0.5373	50
280	5279552 - MCF7	0.413	2	0.496	0.51622	0.5139	50
281	hexylcaine - MCF7	-0.426	2	-0.495	0.51698	0.2529	50
282	proxyphylline - MCF7	-0.424	2	-0.495	0.51758	0.6368	50
283	bisoprolol - MCF7	-0.167	2	-0.494	0.52153	0.474	50
284	riluzole - PC3	-0.416	2	-0.494	0.52215	0.515	50
285	Prestwick-674 - PC3	-0.413	2	-0.494	0.52376	0.4663	50
286	11-deoxy-16,16-dimethylprostaglandin E2 - PC3	-0.089	2	-0.493	0.52439	0.6159	50
287	paroxetine - MCF7	-0.146	2	-0.493	0.52599	0.4438	50
288	isoxicam - MCF7	0.306	2	0.493	0.5264	0.7222	50
289	primidone - MCF7	0.139	2	0.493	0.52754	0.3726	50
290	diphemanil metilsulfate - MCF7	-0.406	2	-0.492	0.5307	0.4041	50
291	amoxapine - MCF7	-0.405	2	-0.492	0.53145	0.4261	50
292	sulfapyridine - MCF7	-0.036	2	-0.491	0.53215	0.5419	50
293	cyproheptadine - MCF7	0.397	2	0.491	0.53225	0.6071	50
294	furosemide - MCF7	0.393	2	0.49	0.53686	0.4565	50
295	proxymetacaine - MCF7	0.03	2	0.49	0.53865	0.3861	50
296	aminoglutethimide - MCF7	-0.4	2	-0.49	0.53893	0.5636	50
297	dyclonine - MCF7	0.064	2	0.489	0.5405	0.6798	50
298	diclofenac - PC3	0.33	2	0.489	0.54207	0.4964	50
299	nicardipine - MCF7	0.388	2	0.489	0.54207	0.6242	50
300	midodrine - MCF7	0.388	2	0.489	0.5428	0.5629	50
301	altizide - MCF7	-0.335	2	-0.489	0.54302	0.4422	50
302	depudecin - MCF7	-0.396	2	-0.489	0.54302	0.4671	50
303	isradipine - MCF7	0.388	2	0.488	0.5434	0.5978	50
304	salsolinol - MCF7	-0.396	2	-0.489	0.54356	0.407	50
305	remoxipride - MCF7	0.081	2	0.488	0.54513	0.5797	50
306	carisoprodol - MCF7	-0.391	2	-0.487	0.54952	0.4634	50
307	apomorphine - MCF7	0.383	2	0.486	0.55275	0.5034	50
308	dipivefrine - MCF7	-0.388	2	-0.486	0.55356	0.488	50
309	nimesulide - MCF7	0.383	2	0.485	0.55521	0.4786	50
310	mianserin - MCF7	-0.388	2	-0.485	0.55551	0.4423	50
311	isoxsuprine - PC3	-0.385	2	-0.485	0.55738	0.6027	50
312	meprylcaine - MCF7	-0.384	2	-0.485	0.55845	0.5852	50
313	nomifensine - PC3	-0.383	2	-0.484	0.5597	0.5449	50
314	mebendazole - PC3	-0.383	2	-0.484	0.5605	0.6777	50
315	physostigmine - MCF7	-0.383	2	-0.484	0.56185	0.6036	50
316	loracarbef - MCF7	0.381	2	0.484	0.56213	0.5894	50
317	novobiocin - PC3	0.38	2	0.483	0.56277	0.4638	50
318	dexamethasone - MCF7	0.243	4	0.359	0.56643	0.4578	50
319	ketanserin - MCF7	-0.38	2	-0.482	0.56678	0.8066	50
320	carcinine - MCF7	0.379	2	0.482	0.56694	0.2558	50
321	Prestwick-981 - MCF7	0.377	2	0.481	0.57058	0.579	50
322	etoposide - MCF7	0.233	2	0.481	0.57171	0.8073	50
323	oleandomycin - PC3	0.268	2	0.481	0.57219	0.4692	50
324	pizotifen - MCF7	0.375	2	0.48	0.5734	0.7435	50
325	strophanthidin - MCF7	-0.374	2	-0.48	0.57358	0.3719	50
326	enalapril - MCF7	0.374	2	0.48	0.57398	0.3239	50
327	racecadotril - MCF7	-0.132	2	-0.48	0.57539	0.6154	50
328	pimethixene - MCF7	-0.113	2	-0.48	0.57668	0.5938	50
329	cisapride - MCF7	0.372	2	0.479	0.5779	0.5444	50
330	lynestrenol - PC3	0.336	2	0.479	0.5779	0.6667	50
331	nadide - MCF7	0.279	2	0.479	0.57961	0.5492	50
332	levcycloserine - MCF7	-0.371	2	-0.479	0.57988	0.6385	50
333	tiletamine - MCF7	-0.108	2	-0.478	0.58102	0.601	50
334	methoxsalen - MCF7	-0.37	2	-0.478	0.58281	0.3936	50
335	rifampicin - MCF7	-0.369	2	-0.477	0.58537	0.5294	50
336	dienestrol - MCF7	0.023	2	0.477	0.5869	0.6344	50
337	acemetacin - MCF7	0.37	2	0.477	0.58748	0.4914	50
338	astemizole - MCF7	0.35	2	0.477	0.58811	0.8972	50
339	niclosamide - MCF7	0.37	2	0.477	0.58811	0.8643	50
340	ascorbic acid - MCF7	-0.082	2	-0.476	0.59024	0.6392	50
341	disopyramide - MCF7	-0.061	2	-0.476	0.59094	0.8617	50
342	Prestwick-857 - MCF7	0.251	2	0.476	0.59102	0.64	50
343	geldanamycin - PC3	0.368	2	0.476	0.59175	0.7684	50
344	tridihexethyl - MCF7	0.368	2	0.475	0.59305	0.4722	50
345	oxantel - MCF7	-0.085	2	-0.475	0.59332	0.5235	50
346	ivermectin - PC3	-0.364	2	-0.475	0.59432	0.5379	50
347	tiapride - PC3	-0.363	2	-0.475	0.59497	0.7436	50
348	zomepirac - MCF7	-0.363	2	-0.474	0.59555	0.5922	50
349	idoxuridine - MCF7	-0.363	2	-0.474	0.59744	0.3973	50
350	ondansetron - MCF7	0.036	2	0.473	0.59943	0.7151	50
351	Prestwick-682 - MCF7	0.363	2	0.473	0.60205	0.5032	50
352	tiratricol - MCF7	-0.359	2	-0.473	0.60221	0.6083	50
353	hexetidine - MCF7	0.362	2	0.472	0.6038	0.8726	50
354	isocorydine - MCF7	-0.359	2	-0.472	0.6039	0.6988	50
355	ampicillin - MCF7	0.039	2	0.472	0.60422	0.7303	50
356	pirlindole - MCF7	0.361	2	0.471	0.60629	0.5912	50
357	naringin - MCF7	0.285	2	0.471	0.60792	0.5704	50
358	sulfadiazine - MCF7	-0.357	2	-0.471	0.60893	0.6902	50
359	fursultiamine - MCF7	0.36	2	0.47	0.61044	0.7516	50
360	levodopa - PC3	-0.053	2	-0.47	0.61112	0.7536	50
361	acebutolol - MCF7	0.359	2	0.47	0.61247	0.7107	50
362	calycanthine - MCF7	-0.309	2	-0.47	0.61342	0.5159	50
363	puromycin - MCF7	0.358	2	0.469	0.61382	0.8065	50
364	zoxazolamine - MCF7	-0.008	2	-0.469	0.61404	0.6527	50
365	azacyclonol - MCF7	0.358	2	0.468	0.6175	0.8341	50
366	canrenoic acid - MCF7	0.356	2	0.468	0.61927	0.3714	50
367	sulfadiazine - PC3	-0.353	2	-0.468	0.62052	0.4796	50
368	glycopyrronium bromide - PC3	-0.353	2	-0.468	0.6212	0.7208	50
369	sulfathiazole - MCF7	0.004	2	0.467	0.62146	0.46	50
370	xylometazoline - MCF7	-0.352	2	-0.467	0.62183	0.5771	50
371	lincomycin - MCF7	0.355	2	0.467	0.62418	0.488	50
372	ursolic acid - PC3	-0.351	2	-0.467	0.62446	0.6047	50
373	isometheptene - MCF7	-0.018	2	-0.466	0.62563	0.5936	50
374	tetrahydroalstonine - MCF7	-0.35	2	-0.466	0.62637	0.4529	50
375	dobutamine - MCF7	-0.104	2	-0.466	0.62768	0.6667	50
376	pindolol - MCF7	0.351	2	0.464	0.63323	0.7602	50
377	pyrantel - MCF7	0.351	2	0.464	0.63364	0.6319	50
378	SR-95639A - MCF7	0.351	2	0.464	0.63402	0.5347	50
379	Prestwick-664 - PC3	-0.344	2	-0.463	0.63746	0.7485	50
380	BCB000040 - PC3	0.349	2	0.462	0.63869	0.6235	50
381	PF-01378883-00 - MCF7	-0.33	2	-0.463	0.63881	0.6711	50
382	piperine - MCF7	0.349	2	0.462	0.63939	0.4571	50
383	iobenguane - MCF7	0.349	2	0.462	0.64092	0.542	50
384	fluspirilene - MCF7	-0.288	2	-0.461	0.64398	0.6893	50
385	dimenhydrinate - MCF7	0.347	2	0.46	0.64482	0.8509	50
386	loxapine - MCF7	-0.015	2	-0.46	0.64619	0.4016	50
387	prednisone - MCF7	0.347	2	0.46	0.64661	0.6178	50
388	azacyclonol - PC3	-0.339	2	-0.46	0.64822	0.8142	50
389	guanadrel - PC3	-0.338	2	-0.459	0.64935	0.5503	50
390	aztreonam - MCF7	0.261	2	0.459	0.6507	0.6257	50
391	clindamycin - PC3	-0.312	2	-0.459	0.6513	0.6811	50
392	santonin - MCF7	-0.338	2	-0.459	0.65287	0.6707	50
393	glycocholic acid - MCF7	0.007	2	-0.458	0.65436	0.7267	50
394	cefadroxil - MCF7	-0.337	2	-0.458	0.65537	0.6011	50
395	aztreonam - PC3	-0.012	2	-0.458	0.65587	0.7089	50
396	CP-319743 - MCF7	-0.336	2	-0.457	0.65694	0.7046	50
397	0173570-0000 - MCF7	-0.309	2	-0.457	0.6582	0.7416	50
398	digitoxigenin - MCF7	-0.335	2	-0.457	0.65883	0.6322	50
399	tubocurarine chloride - MCF7	0.343	2	0.456	0.65979	0.7123	50
400	dirithromycin - MCF7	-0.333	2	-0.455	0.66357	0.6707	50
401	megestrol - MCF7	-0.333	2	-0.455	0.66406	0.5971	50
402	benzonatate - PC3	-0.332	2	-0.455	0.6645	0.4629	50
403	suprofen - MCF7	-0.332	2	-0.455	0.66553	0.5698	50
404	0198306-0000 - MCF7	0.342	2	0.454	0.66611	0.6038	50
405	benzonatate - MCF7	-0.3	2	-0.454	0.66625	0.586	50
406	pipenzolate bromide - MCF7	0.3	2	0.454	0.66651	0.6376	50
407	isoetarine - MCF7	-0.331	2	-0.454	0.6678	0.7289	50
408	etofylline - MCF7	-0.331	2	-0.453	0.66991	0.6331	50
409	colforsin - MCF7	0.34	2	0.452	0.67257	0.7368	50
410	gallamine triethiodide - PC3	-0.327	2	-0.451	0.67784	0.6529	50
411	piretanide - MCF7	0.338	2	0.45	0.67891	0.5956	50
412	idoxuridine - PC3	0.337	2	0.45	0.67933	0.6482	50
413	allantoin - MCF7	-0.326	2	-0.45	0.68054	0.6059	50
414	androsterone - MCF7	-0.325	2	-0.45	0.68215	0.8563	50
415	probenecid - MCF7	-0.325	2	-0.449	0.68257	0.6258	50
416	dinoprost - MCF7	0.336	2	0.448	0.68615	0.6667	50
417	todralazine - PC3	-0.323	2	-0.448	0.68796	0.7076	50
418	pimozide - MCF7	0.335	2	0.447	0.6885	0.8916	50
419	flutamide - MCF7	-0.292	2	-0.447	0.69124	0.7143	50
420	sulfamethoxazole - PC3	-0.321	2	-0.447	0.69223	0.5796	50
421	tacrine - MCF7	0.334	2	0.446	0.69241	0.5414	50
422	lidocaine - PC3	-0.32	2	-0.445	0.69563	0.8333	50
423	azaperone - MCF7	-0.011	2	-0.445	0.69697	0.6892	50
424	phenacetin - MCF7	0.332	2	0.444	0.69728	0.74	50
425	naftifine - MCF7	0.332	2	0.444	0.69824	0.8667	50
426	cytisine - MCF7	-0.317	2	-0.444	0.69889	0.5345	50
427	hecogenin - MCF7	-0.317	2	-0.444	0.69961	0.785	50
428	R-atenolol - MCF7	0.33	2	0.441	0.70774	0.6054	50
429	Chicago Sky Blue 6B - MCF7	0.33	2	0.441	0.7085	0.7929	50
430	syrosingopine - MCF7	0.329	2	0.44	0.70955	0.93	50
431	lactobionic acid - MCF7	-0.311	2	-0.44	0.70979	0.541	50
432	pregnenolone - MCF7	0.004	2	-0.44	0.71118	0.7218	50
433	(+/-)-catechin - MCF7	0.329	2	0.44	0.71152	0.5517	50
434	cicloheximide - MCF7	0.328	2	0.44	0.7121	0.8177	50
435	epitiostanol - MCF7	0.328	2	0.439	0.71359	0.859	50
436	fludrocortisone - PC3	0.325	2	0.436	0.72112	0.72	50
437	chlorphenamine - MCF7	0.313	2	0.436	0.72146	0.766	50
438	lidocaine - MCF7	0.325	2	0.436	0.72146	0.8443	50
439	diphemanil metilsulfate - PC3	-0.303	2	-0.436	0.72172	0.6871	50
440	dropropizine - MCF7	0.324	2	0.435	0.7244	0.8609	50
441	esculin - MCF7	0.324	2	0.435	0.72484	0.6148	50
442	sparteine - MCF7	-0.271	2	-0.435	0.72677	0.7543	50
443	josamycin - PC3	-0.071	2	-0.434	0.72715	0.6928	50
444	propofol - MCF7	-0.3	2	-0.434	0.72856	0.664	50
445	5155877 - PC3	0.009	2	-0.434	0.72903	0.7972	50
446	15(S)-15-methylprostaglandin E2 - MCF7	0.312	2	0.433	0.73106	0.8084	50
447	alprenolol - MCF7	-0.298	2	-0.433	0.73243	0.7462	50
448	gemfibrozil - MCF7	0.321	2	0.432	0.73299	0.745	50
449	5255229 - MCF7	-0.297	2	-0.432	0.73418	0.582	50
450	esculetin - MCF7	0.022	2	-0.431	0.73703	0.7315	50
451	flupentixol - MCF7	0.319	2	0.431	0.73772	0.8359	50
452	loperamide - PC3	0.315	2	0.431	0.73772	0.787	50
453	ornidazole - MCF7	0.318	2	0.431	0.73814	0.6767	50
454	prednisone - PC3	0.318	2	0.43	0.73953	0.7047	50
455	phenazopyridine - MCF7	-0.292	2	-0.43	0.74013	0.6306	50
456	praziquantel - MCF7	-0.268	2	-0.43	0.74088	0.7643	50
457	scopolamine N-oxide - MCF7	-0.274	2	-0.429	0.7414	0.6685	50
458	semustine - MCF7	-0.017	2	-0.429	0.7419	0.8519	50
459	tremorine - MCF7	-0.289	2	-0.428	0.74418	0.8065	50
460	gentamicin - PC3	0.316	2	0.428	0.74502	0.8834	50
461	SR-95531 - MCF7	-0.288	2	-0.428	0.74548	0.6875	50
462	netilmicin - MCF7	-0.284	2	-0.426	0.75043	0.6806	50
463	vancomycin - MCF7	0.315	2	0.426	0.75049	0.8493	50
464	indometacin - PC3	-0.284	2	-0.426	0.75084	0.677	50
465	velnacrine - MCF7	-0.261	2	-0.426	0.75224	0.6108	50
466	levobunolol - MCF7	0.314	2	0.425	0.75375	0.7987	50
467	midecamycin - PC3	-0.277	2	-0.424	0.75707	0.8226	50
468	ampyrone - PC3	0.313	2	0.424	0.75764	0.8046	50
469	pirinixic acid - MCF7	-0.274	2	-0.423	0.75927	0.7011	50
470	nordihydroguaiaretic acid - ssMCF7	-0.264	2	-0.423	0.75971	0.7107	50
471	quinidine - MCF7	0.291	2	0.423	0.76154	0.6623	50
472	mephenytoin - MCF7	0.023	2	-0.422	0.76391	0.6721	50
473	ioxaglic acid - MCF7	-0.27	2	-0.421	0.76532	0.7362	50
474	calcium folinate - PC3	0.309	2	0.419	0.77015	0.8148	50
475	alclometasone - MCF7	-0.261	2	-0.418	0.77381	0.8204	50
476	lidoflazine - MCF7	0.307	2	0.418	0.77383	0.75	50
477	iopanoic acid - MCF7	0.307	2	0.418	0.77576	0.8731	50
478	trimethoprim - MCF7	-0.25	2	-0.416	0.7788	0.784	50
479	terbutaline - MCF7	-0.248	2	-0.416	0.78039	0.7692	50
480	mometasone - MCF7	0.305	2	0.415	0.78212	0.8783	50
481	tolnaftate - PC3	0.011	2	-0.415	0.78256	0.8767	50
482	leflunomide - MCF7	0.305	2	0.415	0.78303	0.8875	50
483	spiradoline - MCF7	0.304	2	0.414	0.78506	0.8929	50
484	halcinonide - PC3	0.303	2	0.413	0.78761	0.7427	50
485	fenspiride - PC3	-0.23	2	-0.412	0.78834	0.8333	50
486	pronetalol - MCF7	-0.218	2	-0.41	0.79375	0.8958	50
487	profenamine - MCF7	0.299	2	0.408	0.80182	0.9015	50
488	diphenhydramine - PC3	0.299	2	0.407	0.8027	0.8506	50
489	mebhydrolin - MCF7	0.299	2	0.407	0.80309	0.8013	50
490	amprolium - PC3	0.298	2	0.406	0.80616	0.8671	50
491	orciprenaline - MCF7	0.297	2	0.406	0.80729	0.7823	50
492	pilocarpine - MCF7	0.297	2	0.405	0.80804	0.9563	50
493	isoniazid - MCF7	0.296	2	0.404	0.80995	0.775	50
494	nifuroxazide - MCF7	0.295	2	0.404	0.81105	0.8721	50
495	methotrexate - HL60	0.214	2	0.401	0.81683	0.8743	50
496	naftidrofuryl - MCF7	0.291	2	0.4	0.82111	0.8519	50
497	cefotaxime - MCF7	0.291	2	0.399	0.82202	0.7279	50
498	folic acid - MCF7	0.291	2	0.399	0.82232	0.9341	50
499	butacaine - MCF7	0.291	2	0.399	0.8227	0.75	50
500	PNU-0251126 - MCF7	0.289	2	0.397	0.82844	0.8675	50
501	lobelanidine - MCF7	0.288	2	0.396	0.82952	0.7862	50
502	metitepine - MCF7	0.288	2	0.396	0.83045	0.9754	50
503	amrinone - MCF7	0.284	2	0.393	0.83699	0.8387	50
504	fenofibrate - MCF7	0.281	2	0.392	0.83976	0.9026	50
505	convolamine - MCF7	0.279	2	0.39	0.84405	0.8734	50
506	methocarbamol - MCF7	0.277	2	0.388	0.84691	0.7985	50
507	mafenide - MCF7	0.277	2	0.388	0.84729	0.8288	50
508	clemastine - MCF7	0.276	2	0.388	0.84813	0.9	50
509	10-methoxyharmalan - MCF7	0.275	2	0.387	0.85019	0.8165	50
510	captopril - MCF7	0.274	2	0.385	0.85369	0.9085	50
511	nimodipine - MCF7	0.273	2	0.385	0.85405	0.8662	50
512	bumetanide - MCF7	0.273	2	0.384	0.8557	0.9218	50
513	0225151-0000 - PC3	0.271	2	0.383	0.8583	0.9157	50
514	CP-863187 - MCF7	0.27	2	0.382	0.86111	0.9299	50
515	vanoxerine - MCF7	0.266	2	0.379	0.86606	0.9318	50
516	carbimazole - MCF7	0.265	2	0.379	0.86665	0.9261	50
517	nitrofural - MCF7	0.264	2	0.378	0.86976	0.8834	50
518	chlormezanone - MCF7	0.262	2	0.376	0.87308	0.8642	50
519	cyclopenthiazide - MCF7	0.261	2	0.375	0.87429	0.8226	50
520	cinchocaine - MCF7	0.259	2	0.374	0.87753	0.8411	50
521	7-aminocephalosporanic acid - MCF7	0.256	2	0.372	0.88216	0.9044	50
522	16-phenyltetranorprostaglandin E2 - MCF7	0.255	2	0.37	0.88528	0.8582	50
523	chlorphenesin - MCF7	0.254	2	0.369	0.88767	0.8702	50
524	piperacetazine - MCF7	0.253	2	0.368	0.89008	0.9361	50
525	chlortetracycline - PC3	0.253	2	0.367	0.89059	0.8222	50
526	isoxsuprine - MCF7	0.251	2	0.366	0.89322	0.9294	50
527	dihydroergotamine - MCF7	0.248	2	0.365	0.89536	0.8963	50
528	atracurium besilate - MCF7	0.235	2	0.36	0.90487	0.977	50
529	arachidonyltrifluoromethane - MCF7	0.207	2	0.352	0.91733	0.9623	50
530	asiaticoside - PC3	-0.947	1	-1	---	---	100
531	hycanthone - PC3	-0.912	1	-0.999	---	---	100
532	mepenzolate bromide - HL60	-0.894	1	-0.998	---	---	100
533	nabumetone - PC3	0.858	1	0.998	---	---	100
534	yohimbic acid - PC3	-0.887	1	-0.998	---	---	100
535	protriptyline - PC3	0.849	1	0.997	---	---	100
536	cytisine - PC3	-0.874	1	-0.997	---	---	100
537	oxytetracycline - PC3	0.844	1	0.997	---	---	100
538	anisomycin - PC3	-0.87	1	-0.997	---	---	100
539	pirlindole - HL60	-0.866	1	-0.997	---	---	100
540	galantamine - PC3	-0.866	1	-0.996	---	---	100
541	methazolamide - PC3	0.837	1	0.996	---	---	100
542	alclometasone - PC3	-0.862	1	-0.996	---	---	100
543	letrozole - PC3	-0.858	1	-0.996	---	---	100
544	sulfamonomethoxine - HL60	0.83	1	0.996	---	---	100
545	ondansetron - PC3	0.826	1	0.995	---	---	100
546	bephenium hydroxynaphthoate - PC3	-0.844	1	-0.995	---	---	100
547	spectinomycin - PC3	-0.836	1	-0.995	---	---	100
548	pirenperone - PC3	-0.835	1	-0.995	---	---	100
549	tremorine - PC3	0.812	1	0.994	---	---	100
550	diphenylpyraline - HL60	-0.83	1	-0.994	---	---	100
551	anabasine - HL60	-0.826	1	-0.994	---	---	100
552	profenamine - HL60	0.809	1	0.994	---	---	100
553	Prestwick-984 - PC3	0.807	1	0.993	---	---	100
554	dihydroergocristine - PC3	-0.823	1	-0.993	---	---	100
555	fosfosal - PC3	0.806	1	0.993	---	---	100
556	pempidine - HL60	-0.822	1	-0.993	---	---	100
557	Prestwick-642 - PC3	-0.815	1	-0.992	---	---	100
558	(-)-isoprenaline - PC3	-0.815	1	-0.992	---	---	100
559	cephaeline - PC3	0.798	1	0.992	---	---	100
560	liothyronine - PC3	0.797	1	0.991	---	---	100
561	brinzolamide - HL60	-0.808	1	-0.991	---	---	100
562	dorzolamide - PC3	0.795	1	0.991	---	---	100
563	lycorine - HL60	-0.804	1	-0.99	---	---	100
564	demecarium bromide - PC3	0.785	1	0.99	---	---	100
565	piretanide - HL60	-0.798	1	-0.989	---	---	100
566	bisoprolol - PC3	0.778	1	0.989	---	---	100
567	pronetalol - PC3	-0.795	1	-0.989	---	---	100
568	pararosaniline - MCF7	0.777	1	0.989	---	---	100
569	xylazine - PC3	-0.794	1	-0.989	---	---	100
570	beta-escin - HL60	-0.791	1	-0.988	---	---	100
571	cyclic adenosine monophosphate - PC3	-0.791	1	-0.988	---	---	100
572	Prestwick-972 - PC3	-0.79	1	-0.988	---	---	100
573	quercetin - HL60	-0.786	1	-0.988	---	---	100
574	metitepine - PC3	-0.785	1	-0.988	---	---	100
575	oxedrine - PC3	0.771	1	0.987	---	---	100
576	S-propranolol - PC3	0.771	1	0.987	---	---	100
577	terazosin - PC3	-0.78	1	-0.987	---	---	100
578	biotin - HL60	0.768	1	0.986	---	---	100
579	doxycycline - PC3	-0.776	1	-0.986	---	---	100
580	trimethylcolchicinic acid - HL60	-0.776	1	-0.986	---	---	100
581	flucloxacillin - PC3	-0.775	1	-0.986	---	---	100
582	fursultiamine - PC3	0.765	1	0.986	---	---	100
583	iloprost - SKMEL5	-0.769	1	-0.985	---	---	100
584	lysergol - PC3	0.763	1	0.984	---	---	100
585	metergoline - PC3	-0.767	1	-0.984	---	---	100
586	ronidazole - MCF7	0.762	1	0.984	---	---	100
587	primaquine - PC3	0.762	1	0.984	---	---	100
588	ticarcillin - PC3	-0.765	1	-0.984	---	---	100
589	clotrimazole - PC3	-0.765	1	-0.983	---	---	100
590	lycorine - PC3	-0.764	1	-0.983	---	---	100
591	amphotericin B - PC3	-0.764	1	-0.983	---	---	100
592	mestranol - HL60	0.757	1	0.982	---	---	100
593	idazoxan - PC3	0.756	1	0.982	---	---	100
594	amiprilose - HL60	0.755	1	0.982	---	---	100
595	fasudil - MCF7	-0.757	1	-0.982	---	---	100
596	puromycin - PC3	0.753	1	0.981	---	---	100
597	cyclizine - PC3	-0.754	1	-0.981	---	---	100
598	cicloheximide - PC3	-0.752	1	-0.981	---	---	100
599	clenbuterol - PC3	-0.75	1	-0.981	---	---	100
600	thioperamide - PC3	-0.748	1	-0.98	---	---	100
601	ciprofibrate - PC3	-0.747	1	-0.98	---	---	100
602	diflorasone - PC3	-0.744	1	-0.979	---	---	100
603	meprylcaine - PC3	-0.744	1	-0.979	---	---	100
604	cromoglicic acid - PC3	0.743	1	0.979	---	---	100
605	5149715 - MCF7	-0.741	1	-0.978	---	---	100
606	suxibuzone - HL60	-0.74	1	-0.978	---	---	100
607	methanthelinium bromide - PC3	0.741	1	0.978	---	---	100
608	piromidic acid - PC3	-0.739	1	-0.978	---	---	100
609	streptozocin - PC3	-0.739	1	-0.978	---	---	100
610	streptomycin - PC3	0.74	1	0.977	---	---	100
611	carteolol - PC3	-0.738	1	-0.977	---	---	100
612	ramipril - HL60	0.736	1	0.976	---	---	100
613	AH-23848 - PC3	-0.732	1	-0.976	---	---	100
614	flunarizine - PC3	-0.731	1	-0.975	---	---	100
615	aminocaproic acid - HL60	-0.727	1	-0.975	---	---	100
616	cefuroxime - PC3	0.734	1	0.975	---	---	100
617	betulinic acid - HL60	0.732	1	0.974	---	---	100
618	(+/-)-catechin - PC3	-0.725	1	-0.974	---	---	100
619	nalidixic acid - HL60	-0.723	1	-0.973	---	---	100
620	novobiocin - HL60	0.726	1	0.973	---	---	100
621	cefuroxime - HL60	-0.719	1	-0.972	---	---	100
622	tetrahydroalstonine - PC3	-0.717	1	-0.972	---	---	100
623	sulfanilamide - PC3	0.722	1	0.971	---	---	100
624	rescinnamine - HL60	-0.715	1	-0.971	---	---	100
625	ricinine - PC3	-0.714	1	-0.971	---	---	100
626	imipramine - PC3	-0.712	1	-0.97	---	---	100
627	niridazole - HL60	0.718	1	0.97	---	---	100
628	iopamidol - PC3	-0.711	1	-0.97	---	---	100
629	dioxybenzone - PC3	-0.707	1	-0.968	---	---	100
630	alimemazine - PC3	0.712	1	0.968	---	---	100
631	cyclopentolate - PC3	0.712	1	0.968	---	---	100
632	bendroflumethiazide - HL60	0.711	1	0.967	---	---	100
633	MG-132 - MCF7	0.711	1	0.967	---	---	100
634	sisomicin - HL60	-0.704	1	-0.967	---	---	100
635	prasterone - PC3	0.71	1	0.966	---	---	100
636	sulfamerazine - HL60	-0.701	1	-0.966	---	---	100
637	cefalexin - PC3	0.705	1	0.966	---	---	100
638	cicloheximide - HL60	-0.699	1	-0.966	---	---	100
639	chlorcyclizine - HL60	-0.694	1	-0.964	---	---	100
640	gabapentin - PC3	0.703	1	0.964	---	---	100
641	anisomycin - HL60	-0.694	1	-0.964	---	---	100
642	bumetanide - HL60	0.703	1	0.964	---	---	100
643	quinisocaine - PC3	-0.692	1	-0.964	---	---	100
644	raubasine - HL60	-0.692	1	-0.964	---	---	100
645	mephenesin - HL60	-0.69	1	-0.963	---	---	100
646	pilocarpine - HL60	0.701	1	0.963	---	---	100
647	chloropyramine - HL60	0.7	1	0.963	---	---	100
648	trimethadione - HL60	-0.687	1	-0.963	---	---	100
649	diflorasone - HL60	-0.684	1	-0.962	---	---	100
650	ceforanide - HL60	0.697	1	0.961	---	---	100
651	5140203 - MCF7	0.696	1	0.961	---	---	100
652	difenidol - HL60	-0.682	1	-0.961	---	---	100
653	myosmine - HL60	-0.682	1	-0.961	---	---	100
654	PNU-0293363 - MCF7	-0.68	1	-0.961	---	---	100
655	16,16-dimethylprostaglandin E2 - MCF7	-0.679	1	-0.96	---	---	100
656	glafenine - PC3	0.694	1	0.96	---	---	100
657	Prestwick-983 - HL60	-0.678	1	-0.96	---	---	100
658	propoxycaine - HL60	0.693	1	0.96	---	---	100
659	parthenolide - PC3	0.693	1	0.96	---	---	100
660	canavanine - HL60	-0.676	1	-0.959	---	---	100
661	butacaine - HL60	-0.676	1	-0.959	---	---	100
662	methylprednisolone - PC3	0.692	1	0.959	---	---	100
663	praziquantel - PC3	0.691	1	0.959	---	---	100
664	altretamine - PC3	-0.672	1	-0.957	---	---	100
665	hecogenin - PC3	-0.67	1	-0.957	---	---	100
666	nisoxetine - PC3	0.687	1	0.957	---	---	100
667	gossypol - HL60	-0.669	1	-0.956	---	---	100
668	acemetacin - HL60	-0.669	1	-0.956	---	---	100
669	phenazopyridine - PC3	-0.666	1	-0.956	---	---	100
670	isradipine - PC3	0.685	1	0.955	---	---	100
671	alfadolone - MCF7	0.685	1	0.955	---	---	100
672	prasterone - HL60	0.684	1	0.955	---	---	100
673	proxyphylline - HL60	-0.663	1	-0.954	---	---	100
674	maprotiline - PC3	0.684	1	0.954	---	---	100
675	ritodrine - PC3	-0.662	1	-0.954	---	---	100
676	pridinol - HL60	-0.662	1	-0.954	---	---	100
677	amrinone - PC3	0.683	1	0.954	---	---	100
678	propofol - PC3	0.682	1	0.953	---	---	100
679	methoxamine - HL60	-0.661	1	-0.953	---	---	100
680	yohimbic acid - HL60	-0.66	1	-0.953	---	---	100
681	quinidine - PC3	0.681	1	0.953	---	---	100
682	ciclopirox - HL60	-0.659	1	-0.953	---	---	100
683	cyproterone - HL60	0.681	1	0.953	---	---	100
684	nadide - HL60	-0.659	1	-0.952	---	---	100
685	sulfanilamide - HL60	0.68	1	0.952	---	---	100
686	isosorbide - HL60	-0.658	1	-0.952	---	---	100
687	rolipram - HL60	-0.657	1	-0.952	---	---	100
688	fusidic acid - PC3	0.677	1	0.951	---	---	100
689	alprostadil - HL60	-0.652	1	-0.95	---	---	100
690	cromoglicic acid - MCF7	-0.651	1	-0.95	---	---	100
691	tubocurarine chloride - PC3	0.674	1	0.95	---	---	100
692	cefadroxil - HL60	0.674	1	0.95	---	---	100
693	tiratricol - PC3	-0.65	1	-0.949	---	---	100
694	bicuculline - HL60	-0.65	1	-0.949	---	---	100
695	bucladesine - HL60	-0.65	1	-0.949	---	---	100
696	dexibuprofen - PC3	0.673	1	0.949	---	---	100
697	sulfamethoxazole - HL60	-0.65	1	-0.949	---	---	100
698	flucytosine - HL60	0.673	1	0.949	---	---	100
699	halcinonide - HL60	-0.647	1	-0.948	---	---	100
700	ramipril - PC3	0.672	1	0.948	---	---	100
701	rifabutin - PC3	0.672	1	0.948	---	---	100
702	sulfachlorpyridazine - HL60	-0.642	1	-0.947	---	---	100
703	suloctidil - HL60	-0.641	1	-0.947	---	---	100
704	pyrvinium - PC3	0.67	1	0.947	---	---	100
705	bepridil - HL60	-0.641	1	-0.946	---	---	100
706	brompheniramine - HL60	0.667	1	0.946	---	---	100
707	methylergometrine - PC3	0.667	1	0.945	---	---	100
708	theobromine - PC3	-0.639	1	-0.945	---	---	100
709	zidovudine - PC3	-0.636	1	-0.945	---	---	100
710	sulfamethizole - PC3	-0.636	1	-0.945	---	---	100
711	doxepin - HL60	0.665	1	0.944	---	---	100
712	pipenzolate bromide - PC3	0.665	1	0.944	---	---	100
713	eticlopride - PC3	-0.633	1	-0.944	---	---	100
714	guanfacine - PC3	0.665	1	0.944	---	---	100
715	oxybenzone - PC3	-0.629	1	-0.943	---	---	100
716	alfadolone - HL60	-0.629	1	-0.943	---	---	100
717	quinpirole - HL60	-0.629	1	-0.943	---	---	100
718	tribenoside - PC3	0.663	1	0.943	---	---	100
719	pizotifen - PC3	0.663	1	0.943	---	---	100
720	nystatin - PC3	0.662	1	0.942	---	---	100
721	bacitracin - HL60	-0.624	1	-0.942	---	---	100
722	betulinic acid - PC3	0.662	1	0.942	---	---	100
723	docosahexaenoic acid ethyl ester - PC3	-0.624	1	-0.942	---	---	100
724	tetramisole - HL60	0.661	1	0.942	---	---	100
725	neostigmine bromide - HL60	0.661	1	0.942	---	---	100
726	betonicine - HL60	-0.622	1	-0.941	---	---	100
727	debrisoquine - PC3	-0.622	1	-0.941	---	---	100
728	Prestwick-857 - HL60	0.659	1	0.94	---	---	100
729	cefmetazole - HL60	-0.618	1	-0.939	---	---	100
730	lanatoside C - HL60	-0.618	1	-0.939	---	---	100
731	deptropine - HL60	-0.618	1	-0.939	---	---	100
732	monobenzone - HL60	0.656	1	0.939	---	---	100
733	(-)-isoprenaline - HL60	-0.616	1	-0.939	---	---	100
734	tetrandrine - HL60	-0.616	1	-0.939	---	---	100
735	metacycline - HL60	-0.613	1	-0.938	---	---	100
736	scoulerine - HL60	-0.613	1	-0.938	---	---	100
737	5109870 - MCF7	0.655	1	0.938	---	---	100
738	quipazine - PC3	-0.611	1	-0.937	---	---	100
739	bambuterol - PC3	-0.61	1	-0.937	---	---	100
740	biotin - PC3	0.654	1	0.937	---	---	100
741	alimemazine - HL60	-0.61	1	-0.937	---	---	100
742	ergocalciferol - HL60	0.653	1	0.937	---	---	100
743	colchicine - HL60	-0.608	1	-0.937	---	---	100
744	canadine - PC3	0.651	1	0.937	---	---	100
745	ricinine - HL60	-0.605	1	-0.936	---	---	100
746	5286656 - MCF7	0.65	1	0.936	---	---	100
747	benzbromarone - PC3	-0.604	1	-0.936	---	---	100
748	isoxsuprine - HL60	-0.603	1	-0.935	---	---	100
749	sulmazole - HL60	-0.602	1	-0.935	---	---	100
750	betamethasone - PC3	0.645	1	0.934	---	---	100
751	phenylpropanolamine - PC3	0.645	1	0.934	---	---	100
752	dexamethasone - ssMCF7	-0.598	1	-0.933	---	---	100
753	lincomycin - HL60	-0.597	1	-0.933	---	---	100
754	tocainide - HL60	0.643	1	0.933	---	---	100
755	hesperidin - HL60	-0.597	1	-0.933	---	---	100
756	droperidol - HL60	-0.595	1	-0.932	---	---	100
757	bergenin - PC3	-0.595	1	-0.932	---	---	100
758	thiostrepton - HL60	-0.593	1	-0.932	---	---	100
759	clonidine - PC3	-0.588	1	-0.931	---	---	100
760	protoveratrine A - PC3	0.636	1	0.93	---	---	100
761	tetraethylenepentamine - PC3	-0.588	1	-0.93	---	---	100
762	nicergoline - HL60	0.636	1	0.93	---	---	100
763	benzathine benzylpenicillin - HL60	-0.586	1	-0.93	---	---	100
764	trapidil - HL60	0.636	1	0.93	---	---	100
765	epiandrosterone - PC3	-0.581	1	-0.929	---	---	100
766	guanethidine - MCF7	-0.58	1	-0.929	---	---	100
767	danazol - PC3	-0.579	1	-0.929	---	---	100
768	digoxin - HL60	0.633	1	0.929	---	---	100
769	dimethadione - PC3	0.632	1	0.929	---	---	100
770	dinoprost - PC3	-0.576	1	-0.928	---	---	100
771	Prestwick-685 - HL60	-0.576	1	-0.928	---	---	100
772	securinine - PC3	0.631	1	0.927	---	---	100
773	budesonide - HL60	-0.573	1	-0.927	---	---	100
774	mevalolactone - MCF7	-0.572	1	-0.927	---	---	100
775	cefapirin - PC3	0.63	1	0.927	---	---	100
776	torasemide - PC3	0.63	1	0.927	---	---	100
777	perhexiline - HL60	-0.569	1	-0.926	---	---	100
778	noretynodrel - PC3	0.629	1	0.926	---	---	100
779	oxolinic acid - HL60	-0.566	1	-0.926	---	---	100
780	brinzolamide - PC3	0.628	1	0.926	---	---	100
781	florfenicol - HL60	-0.566	1	-0.926	---	---	100
782	capsaicin - PC3	0.628	1	0.926	---	---	100
783	nimesulide - PC3	-0.563	1	-0.925	---	---	100
784	mepacrine - HL60	-0.56	1	-0.925	---	---	100
785	ketoprofen - HL60	0.627	1	0.925	---	---	100
786	flumequine - HL60	-0.556	1	-0.925	---	---	100
787	aztreonam - HL60	-0.554	1	-0.924	---	---	100
788	ethosuximide - HL60	-0.554	1	-0.924	---	---	100
789	delsoline - HL60	-0.552	1	-0.924	---	---	100
790	ketoconazole - PC3	-0.55	1	-0.924	---	---	100
791	dyclonine - PC3	0.625	1	0.923	---	---	100
792	glycopyrronium bromide - HL60	-0.548	1	-0.923	---	---	100
793	probucol - HL60	-0.546	1	-0.923	---	---	100
794	terazosin - HL60	-0.546	1	-0.923	---	---	100
795	amprolium - HL60	-0.546	1	-0.922	---	---	100
796	amantadine - PC3	0.623	1	0.922	---	---	100
797	1,5-isoquinolinediol - HL60	-0.543	1	-0.922	---	---	100
798	7-aminocephalosporanic acid - HL60	0.623	1	0.922	---	---	100
799	galantamine - HL60	0.622	1	0.922	---	---	100
800	pseudopelletierine - PC3	0.621	1	0.921	---	---	100
801	betahistine - PC3	0.621	1	0.921	---	---	100
802	hydroquinine - HL60	-0.539	1	-0.921	---	---	100
803	5666823 - MCF7	-0.537	1	-0.921	---	---	100
804	MG-262 - MCF7	0.621	1	0.921	---	---	100
805	harmaline - PC3	0.619	1	0.92	---	---	100
806	mesoridazine - PC3	0.618	1	0.92	---	---	100
807	androsterone - HL60	-0.53	1	-0.92	---	---	100
808	sulfasalazine - HL60	-0.529	1	-0.92	---	---	100
809	nadide - PC3	0.617	1	0.919	---	---	100
810	sulfabenzamide - PC3	0.617	1	0.919	---	---	100
811	hesperidin - PC3	0.615	1	0.919	---	---	100
812	iproniazid - HL60	-0.524	1	-0.919	---	---	100
813	memantine - HL60	0.615	1	0.919	---	---	100
814	nimesulide - HL60	-0.524	1	-0.919	---	---	100
815	CAY-10397 - MCF7	0.614	1	0.918	---	---	100
816	propranolol - PC3	0.614	1	0.918	---	---	100
817	benserazide - SKMEL5	0.614	1	0.918	---	---	100
818	prilocaine - HL60	-0.519	1	-0.918	---	---	100
819	antazoline - HL60	-0.514	1	-0.918	---	---	100
820	kaempferol - PC3	-0.508	1	-0.917	---	---	100
821	salsolinol - PC3	0.612	1	0.917	---	---	100
822	flufenamic acid - HL60	-0.503	1	-0.917	---	---	100
823	sulfacetamide - HL60	-0.503	1	-0.917	---	---	100
824	oxymetazoline - HL60	-0.502	1	-0.917	---	---	100
825	amiloride - HL60	-0.501	1	-0.916	---	---	100
826	HC toxin - MCF7	0.611	1	0.916	---	---	100
827	acepromazine - HL60	0.611	1	0.916	---	---	100
828	guanethidine - HL60	-0.498	1	-0.916	---	---	100
829	bisacodyl - HL60	0.61	1	0.916	---	---	100
830	velnacrine - HL60	0.61	1	0.915	---	---	100
831	erythromycin - HL60	-0.491	1	-0.915	---	---	100
832	ornidazole - HL60	-0.491	1	-0.915	---	---	100
833	bupivacaine - HL60	0.609	1	0.915	---	---	100
834	moracizine - HL60	-0.484	1	-0.915	---	---	100
835	denatonium benzoate - PC3	0.609	1	0.914	---	---	100
836	ritodrine - HL60	-0.483	1	-0.914	---	---	100
837	clenbuterol - HL60	-0.481	1	-0.914	---	---	100
838	procaine - HL60	-0.48	1	-0.914	---	---	100
839	clonidine - HL60	-0.48	1	-0.914	---	---	100
840	clorgiline - HL60	-0.476	1	-0.914	---	---	100
841	mometasone - HL60	-0.474	1	-0.913	---	---	100
842	ciprofloxacin - HL60	-0.472	1	-0.913	---	---	100
843	SR-95531 - HL60	-0.469	1	-0.913	---	---	100
844	metergoline - HL60	-0.469	1	-0.913	---	---	100
845	indometacin - SKMEL5	-0.461	1	-0.913	---	---	100
846	flutamide - HL60	0.604	1	0.912	---	---	100
847	progesterone - HL60	0.604	1	0.912	---	---	100
848	Prestwick-1085 - HL60	0.604	1	0.912	---	---	100
849	hycanthone - HL60	-0.456	1	-0.912	---	---	100
850	norfloxacin - HL60	-0.456	1	-0.912	---	---	100
851	phenylpropanolamine - HL60	-0.454	1	-0.912	---	---	100
852	altizide - HL60	0.604	1	0.911	---	---	100
853	mesoridazine - HL60	-0.454	1	-0.911	---	---	100
854	sulfamerazine - PC3	0.603	1	0.911	---	---	100
855	selegiline - HL60	0.603	1	0.911	---	---	100
856	ticlopidine - HL60	-0.447	1	-0.911	---	---	100
857	chlorpropamide - HL60	-0.441	1	-0.911	---	---	100
858	hydroxyzine - HL60	-0.438	1	-0.911	---	---	100
859	novobiocin - ssMCF7	-0.438	1	-0.91	---	---	100
860	benserazide - PC3	0.603	1	0.91	---	---	100
861	desipramine - HL60	-0.436	1	-0.91	---	---	100
862	glycocholic acid - PC3	0.602	1	0.91	---	---	100
863	metitepine - HL60	-0.435	1	-0.91	---	---	100
864	apomorphine - HL60	-0.433	1	-0.91	---	---	100
865	levodopa - HL60	-0.431	1	-0.91	---	---	100
866	(-)-catechin - MCF7	0.601	1	0.909	---	---	100
867	megestrol - PC3	0.601	1	0.909	---	---	100
868	spironolactone - HL60	-0.423	1	-0.909	---	---	100
869	oxamic acid - MCF7	-0.421	1	-0.909	---	---	100
870	tolfenamic acid - HL60	-0.419	1	-0.909	---	---	100
871	sulfapyridine - PC3	0.6	1	0.909	---	---	100
872	sulfathiazole - HL60	-0.413	1	-0.909	---	---	100
873	gemfibrozil - HL60	-0.412	1	-0.909	---	---	100
874	10-methoxyharmalan - HL60	-0.407	1	-0.908	---	---	100
875	dexamethasone - HL60	-0.406	1	-0.908	---	---	100
876	levamisole - HL60	-0.406	1	-0.908	---	---	100
877	hydrocotarnine - PC3	0.598	1	0.908	---	---	100
878	alverine - HL60	-0.401	1	-0.908	---	---	100
879	fipexide - HL60	-0.391	1	-0.907	---	---	100
880	vinpocetine - HL60	-0.385	1	-0.907	---	---	100
881	dihydroergocristine - HL60	-0.384	1	-0.907	---	---	100
882	miconazole - HL60	-0.37	1	-0.907	---	---	100
883	antimycin A - HL60	-0.362	1	-0.907	---	---	100
884	arecoline - HL60	0.597	1	0.907	---	---	100
885	celecoxib - PC3	0.597	1	0.906	---	---	100
886	mefexamide - HL60	-0.358	1	-0.906	---	---	100
887	pancuronium bromide - PC3	0.596	1	0.906	---	---	100
888	azathioprine - HL60	-0.353	1	-0.906	---	---	100
889	diltiazem - HL60	-0.328	1	-0.906	---	---	100
890	diflunisal - HL60	-0.322	1	-0.906	---	---	100
891	phenazopyridine - HL60	0.594	1	0.906	---	---	100
892	dosulepin - HL60	-0.321	1	-0.906	---	---	100
893	dydrogesterone - PC3	0.594	1	0.905	---	---	100
894	prednisone - HL60	-0.313	1	-0.905	---	---	100
895	alprenolol - HL60	-0.308	1	-0.905	---	---	100
896	benzthiazide - PC3	0.594	1	0.905	---	---	100
897	hemicholinium - HL60	-0.298	1	-0.905	---	---	100
898	labetalol - PC3	0	1	-0.905	---	---	0
899	iohexol - PC3	0	1	-0.904	---	---	0
900	securinine - HL60	0.592	1	0.904	---	---	100
901	antazoline - PC3	0.59	1	0.904	---	---	100
902	indoprofen - HL60	0.59	1	0.903	---	---	100
903	pinacidil - PC3	0.59	1	0.903	---	---	100
904	ciclosporin - PC3	0	1	-0.903	---	---	0
905	cefoxitin - PC3	0.589	1	0.903	---	---	100
906	clofazimine - PC3	0	1	-0.903	---	---	0
907	cytochalasin B - MCF7	0.589	1	0.903	---	---	100
908	pargyline - PC3	0.588	1	0.902	---	---	100
909	fluorocurarine - PC3	0.588	1	0.902	---	---	100
910	methyldopate - PC3	0	1	-0.902	---	---	0
911	naftifine - PC3	0	1	-0.902	---	---	0
912	amrinone - HL60	0.587	1	0.901	---	---	100
913	3-hydroxy-DL-kynurenine - PC3	0	1	-0.901	---	---	0
914	nimodipine - PC3	0	1	-0.901	---	---	0
915	bephenium hydroxynaphthoate - HL60	0.585	1	0.901	---	---	100
916	succinylsulfathiazole - PC3	0.585	1	0.9	---	---	100
917	sulmazole - MCF7	0	1	-0.9	---	---	0
918	propofol - HL60	0.582	1	0.9	---	---	100
919	beclometasone - PC3	0	1	-0.899	---	---	0
920	epiandrosterone - HL60	0.581	1	0.899	---	---	100
921	viomycin - PC3	0	1	-0.899	---	---	0
922	drofenine - HL60	0.58	1	0.899	---	---	100
923	flurbiprofen - HL60	0.58	1	0.898	---	---	100
924	adiphenine - PC3	0	2	-0.898	---	---	0
925	nomegestrol - PC3	0	1	-0.898	---	---	0
926	amiprilose - PC3	0	1	-0.897	---	---	0
927	fluoxetine - PC3	0.578	1	0.897	---	---	100
928	theobromine - HL60	0.578	1	0.897	---	---	100
929	fasudil - PC3	0.577	1	0.897	---	---	100
930	valproic acid - ssMCF7	0.576	1	0.896	---	---	100
931	iocetamic acid - PC3	0	1	-0.896	---	---	0
932	butyl hydroxybenzoate - HL60	0.574	1	0.896	---	---	100
933	hemicholinium - PC3	0.574	1	0.895	---	---	100
934	probenecid - HL60	0.574	1	0.895	---	---	100
935	bethanechol - PC3	0	1	-0.895	---	---	0
936	Prestwick-664 - HL60	0.569	1	0.894	---	---	100
937	vancomycin - PC3	0	1	-0.894	---	---	0
938	2-aminobenzenesulfonamide - PC3	0	1	-0.894	---	---	0
939	metoclopramide - HL60	0.569	1	0.894	---	---	100
940	3-acetamidocoumarin - PC3	0	1	-0.893	---	---	0
941	DL-PPMP - MCF7	0	1	-0.893	---	---	0
942	leflunomide - PC3	0.565	1	0.892	---	---	100
943	nadolol - PC3	0	1	-0.892	---	---	0
944	fluticasone - MCF7	0	2	-0.891	---	---	0
945	pramocaine - HL60	0.56	1	0.891	---	---	100
946	ketotifen - PC3	0	1	-0.891	---	---	0
947	aconitine - PC3	0	1	-0.891	---	---	0
948	pentoxyverine - HL60	0.558	1	0.891	---	---	100
949	Prestwick-1082 - PC3	0	1	-0.89	---	---	0
950	benfluorex - HL60	0.558	1	0.89	---	---	100
951	carisoprodol - HL60	0.557	1	0.89	---	---	100
952	vanoxerine - PC3	0	1	-0.89	---	---	0
953	metixene - HL60	0.556	1	0.889	---	---	100
954	dimenhydrinate - HL60	0.556	1	0.889	---	---	100
955	Prestwick-691 - PC3	0	1	-0.889	---	---	0
956	androsterone - PC3	0	1	-0.888	---	---	0
957	suprofen - PC3	0	1	-0.888	---	---	0
958	cefapirin - HL60	0.553	1	0.888	---	---	100
959	ifosfamide - PC3	0	1	-0.888	---	---	0
960	isopropamide iodide - HL60	0.55	1	0.887	---	---	100
961	piperine - HL60	0.55	1	0.887	---	---	100
962	ipratropium bromide - HL60	0.55	1	0.887	---	---	100
963	ethionamide - MCF7	0	1	-0.886	---	---	0
964	clomipramine - HL60	0.548	1	0.886	---	---	100
965	domperidone - PC3	0	1	-0.886	---	---	0
966	megestrol - HL60	0	1	-0.885	---	---	0
967	chlortalidone - PC3	0	1	-0.885	---	---	0
968	5186324 - MCF7	0	1	-0.885	---	---	0
969	calcium pantothenate - HL60	0.546	1	0.885	---	---	100
970	arecoline - PC3	0	1	-0.885	---	---	0
971	isoflupredone - PC3	0	1	-0.884	---	---	0
972	Prestwick-692 - PC3	0	1	-0.884	---	---	0
973	trichostatin A - ssMCF7	0.545	1	0.884	---	---	100
974	bezafibrate - PC3	0.543	1	0.884	---	---	100
975	benzbromarone - MCF7	0	1	-0.883	---	---	0
976	tyrphostin AG-1478 - MCF7	0	1	-0.883	---	---	0
977	minocycline - HL60	0.541	1	0.883	---	---	100
978	clebopride - PC3	0	1	-0.882	---	---	0
979	propranolol - HL60	0.541	1	0.882	---	---	100
980	clofilium tosylate - PC3	0	1	-0.882	---	---	0
981	mefexamide - PC3	0	1	-0.882	---	---	0
982	isotretinoin - PC3	0.538	1	0.882	---	---	100
983	serotonin - HL60	0.537	1	0.881	---	---	100
984	mephentermine - HL60	0.537	1	0.881	---	---	100
985	clebopride - HL60	0.536	1	0.881	---	---	100
986	methyldopa - PC3	0	1	-0.881	---	---	0
987	digoxigenin - PC3	0	1	-0.881	---	---	0
988	lomefloxacin - HL60	0.536	1	0.881	---	---	100
989	S-propranolol - HL60	0.535	1	0.88	---	---	100
990	azapropazone - PC3	0	1	-0.88	---	---	0
991	scopolamine - HL60	0.534	1	0.88	---	---	100
992	isoflupredone - MCF7	0	1	-0.88	---	---	0
993	acemetacin - PC3	0	1	-0.88	---	---	0
994	isotretinoin - HL60	0.532	1	0.88	---	---	100
995	Prestwick-642 - HL60	0.531	1	0.879	---	---	100
996	retrorsine - PC3	0.529	1	0.878	---	---	100
997	convolamine - HL60	0.528	1	0.878	---	---	100
998	suprofen - HL60	0.527	1	0.878	---	---	100
999	bretylium tosilate - HL60	0.526	1	0.877	---	---	100
1000	triflupromazine - HL60	0.526	1	0.877	---	---	100
1001	selegiline - PC3	0	1	-0.876	---	---	0
1002	spectinomycin - HL60	0.524	1	0.876	---	---	100
1003	cefoxitin - HL60	0.524	1	0.876	---	---	100
1004	chenodeoxycholic acid - PC3	0	1	-0.876	---	---	0
1005	raubasine - PC3	0	1	-0.876	---	---	0
1006	terconazole - PC3	0	1	-0.875	---	---	0
1007	chlorphenesin - HL60	0.523	1	0.875	---	---	100
1008	cinchonine - HL60	0.523	1	0.875	---	---	100
1009	metronidazole - MCF7	0	2	-0.875	---	---	0
1010	dextromethorphan - HL60	0.523	1	0.875	---	---	100
1011	nitrofurantoin - HL60	0.522	1	0.875	---	---	100
1012	atracurium besilate - PC3	0	1	-0.874	---	---	0
1013	gabapentin - HL60	0.521	1	0.874	---	---	100
1014	chlorogenic acid - PC3	0	1	-0.874	---	---	0
1015	Prestwick-675 - MCF7	0.518	1	0.874	---	---	100
1016	stachydrine - HL60	0.516	1	0.874	---	---	100
1017	felbinac - PC3	0	1	-0.873	---	---	0
1018	benperidol - HL60	0.515	1	0.873	---	---	100
1019	piretanide - PC3	0	1	-0.873	---	---	0
1020	econazole - PC3	0.515	1	0.873	---	---	100
1021	betamethasone - HL60	0.515	1	0.873	---	---	100
1022	disopyramide - PC3	0	1	-0.873	---	---	0
1023	mexiletine - HL60	0.514	1	0.872	---	---	100
1024	cefoperazone - PC3	0	1	-0.872	---	---	0
1025	khellin - HL60	0.514	1	0.872	---	---	100
1026	metampicillin - PC3	0	2	-0.872	---	---	0
1027	benzylpenicillin - PC3	0	1	-0.871	---	---	0
1028	naltrexone - HL60	0.512	1	0.871	---	---	100
1029	amiodarone - HL60	0.511	1	0.871	---	---	100
1030	podophyllotoxin - PC3	0	1	-0.871	---	---	0
1031	ciprofibrate - HL60	0.51	1	0.871	---	---	100
1032	etilefrine - PC3	0	1	-0.87	---	---	0
1033	octopamine - HL60	0.51	1	0.87	---	---	100
1034	topiramate - MCF7	0	1	-0.87	---	---	0
1035	sodium phenylbutyrate - PC3	0.509	1	0.87	---	---	100
1036	nifuroxazide - PC3	0.508	1	0.869	---	---	100
1037	indapamide - HL60	0.508	1	0.869	---	---	100
1038	finasteride - HL60	0	1	-0.868	---	---	0
1039	ribavirin - HL60	0.507	1	0.868	---	---	100
1040	methyldopate - MCF7	0	2	-0.868	---	---	0
1041	kaempferol - HL60	0.506	1	0.868	---	---	100
1042	gelsemine - PC3	0	1	-0.868	---	---	0
1043	monensin - PC3	0	2	-0.868	---	---	0
1044	hydralazine - HL60	0.505	1	0.867	---	---	100
1045	dapsone - MCF7	0	2	-0.867	---	---	0
1046	hydrocotarnine - HL60	0.503	1	0.867	---	---	100
1047	ranitidine - HL60	0.503	1	0.866	---	---	100
1048	cefotaxime - HL60	0.503	1	0.866	---	---	100
1049	vinburnine - PC3	0	1	-0.866	---	---	0
1050	thiamphenicol - PC3	0	2	-0.866	---	---	0
1051	Prestwick-857 - PC3	0	1	-0.866	---	---	0
1052	hexetidine - PC3	0	1	-0.865	---	---	0
1053	fusaric acid - HL60	0.497	1	0.865	---	---	100
1054	PHA-00665752 - MCF7	0.496	1	0.865	---	---	100
1055	racecadotril - PC3	0	1	-0.864	---	---	0
1056	chlormezanone - HL60	0.492	1	0.864	---	---	100
1057	mesalazine - PC3	0	1	-0.864	---	---	0
1058	scopolamine N-oxide - HL60	0.489	1	0.864	---	---	100
1059	testosterone - HL60	0.489	1	0.863	---	---	100
1060	ambroxol - MCF7	0	2	-0.863	---	---	0
1061	berberine - HL60	0.487	1	0.863	---	---	100
1062	cinchonine - PC3	0	1	-0.863	---	---	0
1063	ribavirin - PC3	0	1	-0.863	---	---	0
1064	iohexol - HL60	0.485	1	0.862	---	---	100
1065	spaglumic acid - MCF7	0	1	-0.862	---	---	0
1066	captopril - HL60	0.484	1	0.862	---	---	100
1067	U0125 - PC3	0.484	1	0.862	---	---	100
1068	pyrithyldione - PC3	0	1	-0.862	---	---	0
1069	nadolol - MCF7	0	2	-0.862	---	---	0
1070	metronidazole - HL60	0.478	1	0.861	---	---	100
1071	HNMPA-(AM)3 - PC3	0.476	1	0.861	---	---	100
1072	chlormezanone - PC3	0	1	-0.861	---	---	0
1073	acetazolamide - HL60	0.476	1	0.86	---	---	100
1074	furazolidone - HL60	0.472	1	0.86	---	---	100
1075	salsolidin - PC3	0	1	-0.86	---	---	0
1076	clidinium bromide - HL60	0.471	1	0.86	---	---	100
1077	naftopidil - PC3	0	1	-0.86	---	---	0
1078	isosorbide - PC3	0	1	-0.86	---	---	0
1079	Prestwick-691 - MCF7	0	2	-0.86	---	---	0
1080	tioguanine - MCF7	0.466	1	0.859	---	---	100
1081	myricetin - MCF7	0	2	-0.859	---	---	0
1082	N-acetyl-L-aspartic acid - PC3	0	1	-0.859	---	---	0
1083	propantheline bromide - HL60	0.463	1	0.859	---	---	100
1084	pentoxifylline - PC3	0	2	-0.859	---	---	0
1085	Trolox C - HL60	0.462	1	0.858	---	---	100
1086	chenodeoxycholic acid - HL60	0.462	1	0.858	---	---	100
1087	eucatropine - HL60	0.461	1	0.858	---	---	100
1088	triprolidine - PC3	0	1	-0.858	---	---	0
1089	pralidoxime - HL60	0.461	1	0.858	---	---	100
1090	amodiaquine - HL60	0.46	1	0.858	---	---	100
1091	troglitazone - SKMEL5	0.46	1	0.858	---	---	100
1092	yohimbic acid - MCF7	0	1	-0.858	---	---	0
1093	zoxazolamine - HL60	0.458	1	0.857	---	---	100
1094	benzthiazide - HL60	0.457	1	0.857	---	---	100
1095	propoxycaine - PC3	0	1	-0.857	---	---	0
1096	LY-294002 - SKMEL5	0.456	1	0.857	---	---	100
1097	racecadotril - HL60	0.453	1	0.857	---	---	100
1098	thiamine - HL60	0.445	1	0.856	---	---	100
1099	adenosine phosphate - PC3	0	1	-0.856	---	---	0
1100	clomifene - HL60	0.443	1	0.855	---	---	100
1101	ethisterone - PC3	0	2	-0.855	---	---	0
1102	dipivefrine - HL60	0.443	1	0.855	---	---	100
1103	N-acetyl-L-aspartic acid - HL60	0.441	1	0.855	---	---	100
1104	naringenin - PC3	0	1	-0.855	---	---	0
1105	LY-294002 - ssMCF7	0.441	1	0.855	---	---	100
1106	prazosin - PC3	0	1	-0.855	---	---	0
1107	thalidomide - HL60	0.44	1	0.855	---	---	100
1108	glipizide - HL60	0.44	1	0.855	---	---	100
1109	bromopride - HL60	0.438	1	0.854	---	---	100
1110	biperiden - PC3	0	1	-0.854	---	---	0
1111	molindone - PC3	0	1	-0.854	---	---	0
1112	neomycin - HL60	0.425	1	0.854	---	---	100
1113	bupropion - HL60	0.424	1	0.853	---	---	100
1114	ceftazidime - PC3	0	1	-0.853	---	---	0
1115	gallamine triethiodide - HL60	0.421	1	0.853	---	---	100
1116	piperlongumine - HL60	0.419	1	0.853	---	---	100
1117	midodrine - HL60	0.416	1	0.853	---	---	100
1118	epivincamine - HL60	0.414	1	0.853	---	---	100
1119	carcinine - HL60	0.408	1	0.852	---	---	100
1120	thapsigargin - PC3	0	1	-0.852	---	---	0
1121	ethionamide - PC3	0	1	-0.852	---	---	0
1122	dihydrostreptomycin - HL60	0.403	1	0.852	---	---	100
1123	nitrofural - PC3	0	1	-0.851	---	---	0
1124	tomatidine - HL60	0.4	1	0.851	---	---	100
1125	aminophenazone - HL60	0.396	1	0.851	---	---	100
1126	sodium phenylbutyrate - SKMEL5	0.393	1	0.851	---	---	100
1127	adiphenine - HL60	0	1	-0.851	---	---	0
1128	paclitaxel - HL60	0.388	1	0.851	---	---	100
1129	debrisoquine - HL60	0.377	1	0.85	---	---	100
1130	spiperone - HL60	0.376	1	0.85	---	---	100
1131	cefalotin - PC3	0	1	-0.85	---	---	0
1132	hydrastine hydrochloride - HL60	0.369	1	0.85	---	---	100
1133	lobelanidine - HL60	0.368	1	0.85	---	---	100
1134	midodrine - PC3	0	2	-0.85	---	---	0
1135	calycanthine - HL60	0.366	1	0.85	---	---	100
1136	cinchocaine - HL60	0.366	1	0.849	---	---	100
1137	amitriptyline - PC3	0	2	-0.849	---	---	0
1138	fenspiride - HL60	0.363	1	0.849	---	---	100
1139	cinnarizine - HL60	0.362	1	0.849	---	---	100
1140	maprotiline - MCF7	0	2	-0.849	---	---	0
1141	acetylsalicylsalicylic acid - HL60	0.355	1	0.849	---	---	100
1142	oxolamine - HL60	0.353	1	0.849	---	---	100
1143	rilmenidine - PC3	0	1	-0.849	---	---	0
1144	physostigmine - HL60	0.342	1	0.849	---	---	100
1145	quipazine - HL60	0.334	1	0.849	---	---	100
1146	tiaprofenic acid - MCF7	0	2	-0.848	---	---	0
1147	pseudopelletierine - HL60	0.33	1	0.848	---	---	100
1148	nilutamide - PC3	0	1	-0.848	---	---	0
1149	tiratricol - HL60	0.328	1	0.848	---	---	100
1150	pheniramine - MCF7	0	2	-0.848	---	---	0
1151	tamoxifen - HL60	0.326	1	0.848	---	---	100
1152	pyrithyldione - MCF7	0	2	-0.848	---	---	0
1153	pargyline - HL60	0.323	1	0.848	---	---	100
1154	pirenzepine - HL60	0.321	1	0.848	---	---	100
1155	thiocolchicoside - HL60	0.315	1	0.848	---	---	100
1156	mianserin - HL60	0.31	1	0.847	---	---	100
1157	enalapril - PC3	0	1	-0.847	---	---	0
1158	nifenazone - HL60	0.297	1	0.847	---	---	100
1159	Prestwick-1103 - PC3	0	1	-0.847	---	---	0
1160	triamcinolone - HL60	0.293	1	0.847	---	---	100
1161	furosemide - PC3	0	1	-0.847	---	---	0
1162	hydrochlorothiazide - HL60	0.291	1	0.847	---	---	100
1163	minaprine - HL60	0.287	1	0.847	---	---	100
1164	vinburnine - HL60	0.279	1	0.847	---	---	100
1165	oxetacaine - HL60	0.25	1	0.846	---	---	100
1166	Prestwick-1083 - MCF7	0	1	-0.846	---	---	0
1167	alsterpaullone - MCF7	0	1	0.845	---	---	0
1168	mephenytoin - PC3	0	1	-0.845	---	---	0
1169	3-acetamidocoumarin - MCF7	0	2	-0.845	---	---	0
1170	iopromide - PC3	0	1	-0.845	---	---	0
1171	cefixime - PC3	0	1	0.843	---	---	0
1172	fluvoxamine - PC3	0	1	0.843	---	---	0
1173	etofenamate - PC3	0	1	0.843	---	---	0
1174	hydroxyachillin - HL60	0	1	-0.842	---	---	0
1175	rifampicin - PC3	0	1	-0.842	---	---	0
1176	podophyllotoxin - HL60	0	1	-0.841	---	---	0
1177	butyl hydroxybenzoate - PC3	0	1	0.841	---	---	0
1178	tenoxicam - HL60	0	1	-0.841	---	---	0
1179	memantine - PC3	0	1	-0.84	---	---	0
1180	vigabatrin - MCF7	0	1	-0.84	---	---	0
1181	GW-8510 - PC3	0	2	0.839	---	---	0
1182	dantrolene - PC3	0	2	-0.839	---	---	0
1183	Prestwick-864 - PC3	0	1	-0.839	---	---	0
1184	apigenin - PC3	0	1	0.839	---	---	0
1185	sisomicin - PC3	0	1	-0.838	---	---	0
1186	clorsulon - PC3	0	1	-0.838	---	---	0
1187	tolnaftate - MCF7	0	2	-0.838	---	---	0
1188	latamoxef - PC3	0	1	0.838	---	---	0
1189	dexibuprofen - HL60	0	1	-0.838	---	---	0
1190	zalcitabine - MCF7	0	2	-0.837	---	---	0
1191	heptaminol - PC3	0	2	-0.836	---	---	0
1192	cyclopenthiazide - PC3	0	1	0.836	---	---	0
1193	Prestwick-682 - HL60	0	1	-0.836	---	---	0
1194	triflupromazine - PC3	0	1	-0.836	---	---	0
1195	zoxazolamine - PC3	0	1	0.836	---	---	0
1196	naftidrofuryl - PC3	0	1	0.836	---	---	0
1197	xamoterol - MCF7	0	2	-0.835	---	---	0
1198	lisuride - MCF7	0	2	-0.835	---	---	0
1199	benfotiamine - PC3	0	1	0.835	---	---	0
1200	levocabastine - PC3	0	1	-0.834	---	---	0
1201	10-methoxyharmalan - PC3	0	1	-0.834	---	---	0
1202	gliclazide - PC3	0	1	0.834	---	---	0
1203	vinblastine - PC3	0	1	-0.834	---	---	0
1204	neostigmine bromide - PC3	0	1	0.833	---	---	0
1205	terbutaline - PC3	0	1	-0.833	---	---	0
1206	aminocaproic acid - MCF7	0	1	0.833	---	---	0
1207	trihexyphenidyl - MCF7	0	1	-0.833	---	---	0
1208	cloxacillin - PC3	0	1	-0.833	---	---	0
1209	adipiodone - HL60	0	1	-0.832	---	---	0
1210	pentamidine - PC3	0	1	-0.832	---	---	0
1211	lymecycline - PC3	0	1	0.832	---	---	0
1212	(+)-chelidonine - PC3	0	1	-0.831	---	---	0
1213	ellipticine - PC3	0	1	0.83	---	---	0
1214	corticosterone - HL60	0	1	-0.83	---	---	0
1215	sulfaphenazole - PC3	0	1	0.83	---	---	0
1216	brompheniramine - PC3	0	1	-0.829	---	---	0
1217	quipazine - MCF7	0	2	-0.829	---	---	0
1218	betaxolol - PC3	0	1	0.829	---	---	0
1219	arcaine - PC3	0	1	-0.829	---	---	0
1220	piribedil - PC3	0	1	0.828	---	---	0
1221	amitriptyline - HL60	0	1	-0.828	---	---	0
1222	mebhydrolin - PC3	0	1	-0.827	---	---	0
1223	emetine - HL60	0	1	-0.827	---	---	0
1224	solasodine - PC3	0	2	0.827	---	---	0
1225	emetine - PC3	0	1	-0.827	---	---	0
1226	neostigmine bromide - MCF7	0	2	-0.827	---	---	0
1227	acetylsalicylsalicylic acid - PC3	0	1	0.826	---	---	0
1228	PF-00539745-00 - PC3	0	2	-0.826	---	---	0
1229	lumicolchicine - PC3	0	1	-0.826	---	---	0
1230	canadine - MCF7	0	2	-0.825	---	---	0
1231	lumicolchicine - HL60	0	1	-0.825	---	---	0
1232	betulin - HL60	0	1	-0.825	---	---	0
1233	acetohexamide - PC3	0	1	0.825	---	---	0
1234	flucloxacillin - HL60	0	1	-0.824	---	---	0
1235	camptothecin - MCF7	0	2	0.824	---	---	0
1236	cefaclor - MCF7	0	2	-0.824	---	---	0
1237	sulfafurazole - PC3	0	1	-0.823	---	---	0
1238	nizatidine - HL60	0	1	-0.823	---	---	0
1239	pergolide - PC3	0	1	-0.823	---	---	0
1240	cefepime - PC3	0	1	-0.823	---	---	0
1241	pivmecillinam - HL60	0	1	-0.822	---	---	0
1242	clorsulon - MCF7	0	2	-0.822	---	---	0
1243	altretamine - HL60	0	1	-0.822	---	---	0
1244	ramifenazone - HL60	0	1	-0.821	---	---	0
1245	sanguinarine - MCF7	0	1	0.821	---	---	0
1246	0225151-0000 - MCF7	0	1	0.821	---	---	0
1247	citiolone - PC3	0	2	0.821	---	---	0
1248	levobunolol - PC3	0	1	-0.821	---	---	0
1249	iocetamic acid - HL60	0	1	-0.821	---	---	0
1250	ursodeoxycholic acid - MCF7	0	1	0.82	---	---	0
1251	F0447-0125 - PC3	0	2	-0.82	---	---	0
1252	cyproterone - MCF7	0	2	0.82	---	---	0
1253	sulfamonomethoxine - PC3	0	1	-0.819	---	---	0
1254	tranexamic acid - PC3	0	2	-0.819	---	---	0
1255	Gly-His-Lys - MCF7	0	1	-0.819	---	---	0
1256	benzocaine - HL60	0	1	-0.819	---	---	0
1257	alfuzosin - PC3	0	1	0.818	---	---	0
1258	cyclic adenosine monophosphate - HL60	0	1	-0.818	---	---	0
1259	sulfadimethoxine - MCF7	0	2	-0.818	---	---	0
1260	proxymetacaine - PC3	0	1	0.818	---	---	0
1261	biperiden - HL60	0	1	-0.818	---	---	0
1262	primaquine - HL60	0	1	-0.817	---	---	0
1263	betamethasone - MCF7	0	1	0.817	---	---	0
1264	viomycin - MCF7	0	2	-0.817	---	---	0
1265	STOCK1N-35215 - MCF7	0	1	0.817	---	---	0
1266	berberine - PC3	0	1	0.816	---	---	0
1267	sulfamonomethoxine - MCF7	0	2	-0.816	---	---	0
1268	zomepirac - PC3	0	1	0.816	---	---	0
1269	sertaconazole - PC3	0	1	0.816	---	---	0
1270	lansoprazole - PC3	0	1	0.815	---	---	0
1271	CP-645525-01 - PC3	0	1	0.815	---	---	0
1272	oxamniquine - PC3	0	1	-0.814	---	---	0
1273	cefixime - HL60	0	1	-0.814	---	---	0
1274	chenodeoxycholic acid - MCF7	0	2	-0.813	---	---	0
1275	5186223 - MCF7	0	1	-0.812	---	---	0
1276	BAS-012416453 - PC3	0	1	0.812	---	---	0
1277	alprenolol - PC3	0	1	-0.812	---	---	0
1278	pipemidic acid - MCF7	0	1	-0.811	---	---	0
1279	benzathine benzylpenicillin - MCF7	0	2	-0.811	---	---	0
1280	hexestrol - MCF7	0	2	0.811	---	---	0
1281	8-azaguanine - PC3	0	1	0.811	---	---	0
1282	primidone - PC3	0	1	-0.81	---	---	0
1283	GW-8510 - MCF7	0	2	0.81	---	---	0
1284	lobeline - HL60	0	1	-0.809	---	---	0
1285	folic acid - PC3	0	1	-0.809	---	---	0
1286	fendiline - MCF7	0	2	-0.809	---	---	0
1287	camptothecin - PC3	0	1	0.808	---	---	0
1288	MG-262 - PC3	0	2	-0.808	---	---	0
1289	chloropyrazine - PC3	0	1	-0.808	---	---	0
1290	diphenhydramine - HL60	0	1	-0.808	---	---	0
1291	tiletamine - PC3	0	1	-0.807	---	---	0
1292	pentetic acid - PC3	0	1	-0.807	---	---	0
1293	harmine - MCF7	0	2	0.807	---	---	0
1294	cefalexin - MCF7	0.222	3	0.807	---	---	33
1295	PF-00875133-00 - PC3	0	1	-0.807	---	---	0
1296	harpagoside - PC3	0	1	-0.807	---	---	0
1297	aminohippuric acid - PC3	0	1	0.806	---	---	0
1298	sparteine - HL60	0	1	-0.806	---	---	0
1299	ganciclovir - HL60	0	1	0.806	---	---	0
1300	metformin - HL60	0	1	-0.805	---	---	0
1301	lumicolchicine - MCF7	0	1	0.805	---	---	0
1302	etynodiol - PC3	0	1	-0.805	---	---	0
1303	oxybuprocaine - PC3	0	1	0.805	---	---	0
1304	ajmaline - MCF7	0	2	-0.805	---	---	0
1305	doxorubicin - PC3	0	1	0.804	---	---	0
1306	seneciphylline - MCF7	0	2	0.804	---	---	0
1307	BW-B70C - MCF7	0	1	-0.804	---	---	0
1308	bemegride - PC3	0	1	0.803	---	---	0
1309	meglumine - PC3	0	1	0.802	---	---	0
1310	vitexin - HL60	0	1	-0.802	---	---	0
1311	5151277 - MCF7	0	1	-0.801	---	---	0
1312	levopropoxyphene - HL60	0	1	-0.801	---	---	0
1313	betulinic acid - MCF7	0	2	-0.801	---	---	0
1314	vidarabine - PC3	0	1	0.8	---	---	0
1315	ozagrel - PC3	0	1	0.8	---	---	0
1316	adiphenine - MCF7	0	2	-0.8	---	---	0
1317	oxybutynin - PC3	0	1	0.8	---	---	0
1318	clidinium bromide - PC3	0	1	-0.8	---	---	0
1319	metamizole sodium - PC3	0	2	0.8	---	---	0
1320	myricetin - PC3	0	1	0.799	---	---	0
1321	tiaprofenic acid - PC3	0	1	0.799	---	---	0
1322	diperodon - PC3	0	1	-0.798	---	---	0
1323	karakoline - PC3	0	2	-0.798	---	---	0
1324	piperlongumine - MCF7	0	1	0.798	---	---	0
1325	piperidolate - MCF7	0	2	0.798	---	---	0
1326	estropipate - PC3	0	1	-0.797	---	---	0
1327	rimexolone - MCF7	0	2	0.797	---	---	0
1328	meclozine - PC3	0	1	0.796	---	---	0
1329	cloxacillin - MCF7	0	2	-0.796	---	---	0
1330	metolazone - MCF7	0	2	-0.796	---	---	0
1331	sulmazole - PC3	0	1	-0.795	---	---	0
1332	kinetin - PC3	0	1	-0.795	---	---	0
1333	merbromin - HL60	0	1	-0.795	---	---	0
1334	mebeverine - PC3	0	1	-0.795	---	---	0
1335	streptozocin - HL60	0	1	-0.795	---	---	0
1336	atovaquone - MCF7	0	1	0.794	---	---	0
1337	tolazamide - PC3	0	1	-0.794	---	---	0
1338	isometheptene - PC3	0	1	-0.794	---	---	0
1339	doxazosin - HL60	0	1	0.793	---	---	0
1340	cycloserine - MCF7	0	2	0.793	---	---	0
1341	metoprolol - PC3	0	1	-0.793	---	---	0
1342	amantadine - MCF7	0	2	-0.793	---	---	0
1343	protoveratrine A - MCF7	0	2	0.792	---	---	0
1344	cyproterone - PC3	0	1	0.792	---	---	0
1345	alexidine - HL60	0	1	-0.792	---	---	0
1346	1,4-chrysenequinone - PC3	0	1	0.791	---	---	0
1347	phthalylsulfathiazole - PC3	0	1	0.791	---	---	0
1348	lasalocid - HL60	0	1	-0.791	---	---	0
1349	methoxamine - MCF7	0	2	-0.791	---	---	0
1350	Prestwick-1084 - PC3	0	1	0.79	---	---	0
1351	corbadrine - PC3	0	1	0.79	---	---	0
1352	Trolox C - PC3	0	1	-0.79	---	---	0
1353	N-acetyl-L-leucine - MCF7	0	2	0.79	---	---	0
1354	doxazosin - PC3	0	1	0.789	---	---	0
1355	ketanserin - PC3	0	1	0.789	---	---	0
1356	oxolamine - PC3	0	1	-0.789	---	---	0
1357	dimenhydrinate - PC3	0	1	-0.789	---	---	0
1358	bretylium tosilate - PC3	0	1	0.788	---	---	0
1359	velnacrine - PC3	0	1	-0.788	---	---	0
1360	levopropoxyphene - MCF7	0	2	-0.788	---	---	0
1361	betonicine - PC3	0	2	-0.788	---	---	0
1362	serotonin - PC3	0	1	-0.788	---	---	0
1363	lidoflazine - PC3	0	1	-0.787	---	---	0
1364	griseofulvin - HL60	0	1	-0.787	---	---	0
1365	eticlopride - MCF7	0	2	-0.787	---	---	0
1366	benzocaine - MCF7	0	2	-0.787	---	---	0
1367	thiamphenicol - MCF7	0	2	-0.787	---	---	0
1368	canavanine - MCF7	0	1	0.787	---	---	0
1369	SC-560 - PC3	0	1	-0.787	---	---	0
1370	trimethylcolchicinic acid - PC3	0	1	-0.786	---	---	0
1371	PF-00539745-00 - MCF7	0	1	-0.786	---	---	0
1372	lobeline - PC3	0	1	-0.786	---	---	0
1373	scoulerine - PC3	0	1	-0.785	---	---	0
1374	testosterone - PC3	0	1	-0.785	---	---	0
1375	phenacetin - PC3	0	1	0.784	---	---	0
1376	sulindac - PC3	0	2	-0.784	---	---	0
1377	trichlormethiazide - HL60	0	1	0.784	---	---	0
1378	alexidine - MCF7	0	1	0.783	---	---	0
1379	phenazone - PC3	0	1	-0.783	---	---	0
1380	clemizole - PC3	0	2	0.783	---	---	0
1381	thioguanosine - PC3	0	1	0.783	---	---	0
1382	adrenosterone - PC3	0	1	0.783	---	---	0
1383	sulconazole - HL60	0	1	0.783	---	---	0
1384	raloxifene - ssMCF7	0	1	-0.782	---	---	0
1385	artemisinin - MCF7	0	1	0.782	---	---	0
1386	cephaeline - HL60	0	1	-0.782	---	---	0
1387	ellipticine - MCF7	0	2	0.782	---	---	0
1388	cefalonium - PC3	0	1	-0.781	---	---	0
1389	chlorphenamine - PC3	0	1	0.781	---	---	0
1390	atractyloside - HL60	0	1	-0.78	---	---	0
1391	chrysin - MCF7	0	2	0.78	---	---	0
1392	SR-95531 - PC3	0	1	-0.78	---	---	0
1393	naringenin - MCF7	0	2	-0.78	---	---	0
1394	practolol - PC3	0	1	0.779	---	---	0
1395	Prestwick-692 - HL60	0	1	-0.779	---	---	0
1396	decitabine - MCF7	0	1	-0.779	---	---	0
1397	terguride - PC3	0	2	-0.779	---	---	0
1398	finasteride - MCF7	0	3	-0.778	---	---	0
1399	benzamil - HL60	0	1	-0.778	---	---	0
1400	dirithromycin - HL60	0	1	-0.778	---	---	0
1401	sulfamethoxypyridazine - HL60	0	1	0.778	---	---	0
1402	carbarsone - MCF7	0	2	0.778	---	---	0
1403	iohexol - MCF7	0	2	-0.777	---	---	0
1404	naringin - PC3	0	1	0.777	---	---	0
1405	ifenprodil - PC3	0	1	0.777	---	---	0
1406	foliosidine - HL60	0	1	-0.777	---	---	0
1407	ampyrone - MCF7	0	2	-0.777	---	---	0
1408	viomycin - HL60	0	1	-0.776	---	---	0
1409	asiaticoside - HL60	0	1	-0.776	---	---	0
1410	diphenhydramine - MCF7	0	2	-0.776	---	---	0
1411	Prestwick-1082 - MCF7	0	2	-0.775	---	---	0
1412	clopamide - HL60	0	1	-0.775	---	---	0
1413	alfadolone - PC3	0	1	-0.774	---	---	0
1414	phenoxybenzamine - MCF7	0.26	3	0.774	---	---	33
1415	6-benzylaminopurine - PC3	0	1	-0.774	---	---	0
1416	IC-86621 - PC3	0	2	-0.774	---	---	0
1417	sotalol - PC3	0	1	0.774	---	---	0
1418	skimmianine - PC3	0	1	0.773	---	---	0
1419	co-dergocrine mesilate - PC3	0	1	-0.773	---	---	0
1420	hexestrol - PC3	0	1	0.773	---	---	0
1421	clioquinol - PC3	0	1	0.773	---	---	0
1422	pyridoxine - MCF7	0	2	0.773	---	---	0
1423	thapsigargin - MCF7	0	2	-0.773	---	---	0
1424	suloctidil - PC3	0	1	-0.772	---	---	0
1425	altizide - PC3	0	1	-0.772	---	---	0
1426	phenyl biguanide - MCF7	0	1	-0.772	---	---	0
1427	penbutolol - HL60	0	1	-0.772	---	---	0
1428	sulfadimethoxine - HL60	0	1	-0.771	---	---	0
1429	boldine - HL60	0	1	-0.771	---	---	0
1430	hexetidine - HL60	0	1	-0.77	---	---	0
1431	saquinavir - HL60	0	1	-0.77	---	---	0
1432	thiocolchicoside - PC3	0	1	0.77	---	---	0
1433	0316684-0000 - PC3	0	2	-0.77	---	---	0
1434	primidone - HL60	0	1	-0.769	---	---	0
1435	mebendazole - MCF7	0	2	0.769	---	---	0
1436	triamterene - PC3	0	2	-0.769	---	---	0
1437	butoconazole - PC3	0	1	0.769	---	---	0
1438	phenindione - PC3	0	1	0.768	---	---	0
1439	bacitracin - MCF7	0	2	-0.768	---	---	0
1440	alpha-yohimbine - PC3	0	1	-0.768	---	---	0
1441	fluocinonide - PC3	0	2	0.768	---	---	0
1442	5213008 - MCF7	0	1	-0.768	---	---	0
1443	luteolin - PC3	0	1	0.768	---	---	0
1444	oxyphenbutazone - PC3	0	1	-0.768	---	---	0
1445	trimipramine - HL60	0	1	-0.767	---	---	0
1446	acetohexamide - HL60	0	1	-0.767	---	---	0
1447	bicuculline - PC3	0	1	-0.767	---	---	0
1448	dextromethorphan - PC3	0	1	0.767	---	---	0
1449	glibenclamide - HL60	0	1	-0.767	---	---	0
1450	8-azaguanine - MCF7	0	2	0.767	---	---	0
1451	nefopam - PC3	0	1	-0.766	---	---	0
1452	asiaticoside - MCF7	0	2	0.766	---	---	0
1453	tolazamide - MCF7	0	1	-0.766	---	---	0
1454	heptaminol - MCF7	0	2	-0.765	---	---	0
1455	latamoxef - MCF7	0	1	0.765	---	---	0
1456	gramine - HL60	0	1	-0.765	---	---	0
1457	epivincamine - PC3	0	1	-0.764	---	---	0
1458	famprofazone - PC3	0	2	0.764	---	---	0
1459	STOCK1N-35696 - PC3	0	1	-0.764	---	---	0
1460	nizatidine - MCF7	0	2	-0.764	---	---	0
1461	nicardipine - PC3	0	1	0.763	---	---	0
1462	felbinac - MCF7	0	2	-0.763	---	---	0
1463	ribostamycin - PC3	0	1	0.763	---	---	0
1464	melatonin - MCF7	0	2	-0.762	---	---	0
1465	mefenamic acid - HL60	0	1	-0.762	---	---	0
1466	metoprolol - MCF7	0	2	-0.762	---	---	0
1467	menadione - PC3	0	1	0.761	---	---	0
1468	rilmenidine - HL60	0	1	-0.761	---	---	0
1469	clotrimazole - HL60	0	1	-0.761	---	---	0
1470	fluoxetine - MCF7	0	2	-0.761	---	---	0
1471	metyrapone - PC3	0	1	0.761	---	---	0
1472	timolol - PC3	0	1	-0.761	---	---	0
1473	methanthelinium bromide - HL60	0	1	-0.76	---	---	0
1474	norcyclobenzaprine - MCF7	0	2	0.76	---	---	0
1475	articaine - PC3	0	1	-0.76	---	---	0
1476	fosfosal - HL60	0	1	0.76	---	---	0
1477	mecamylamine - PC3	0	1	-0.759	---	---	0
1478	cefotiam - PC3	0	1	-0.759	---	---	0
1479	scopoletin - MCF7	0	1	0.759	---	---	0
1480	aminocaproic acid - PC3	0	1	0.759	---	---	0
1481	Prestwick-559 - MCF7	0	2	0.759	---	---	0
1482	laudanosine - PC3	0	1	-0.758	---	---	0
1483	furazolidone - MCF7	0	2	-0.758	---	---	0
1484	minoxidil - MCF7	0	2	-0.758	---	---	0
1485	cefotaxime - PC3	0	2	-0.758	---	---	0
1486	calycanthine - PC3	0	1	-0.758	---	---	0
1487	cefotetan - PC3	0	1	-0.757	---	---	0
1488	nisoxetine - MCF7	0	2	0.757	---	---	0
1489	trihexyphenidyl - PC3	0	1	-0.757	---	---	0
1490	gentamicin - MCF7	0	2	-0.757	---	---	0
1491	pheneticillin - PC3	0	1	-0.757	---	---	0
1492	ginkgolide A - MCF7	0	2	0.757	---	---	0
1493	paromomycin - PC3	0	1	-0.757	---	---	0
1494	cinnarizine - PC3	0	1	-0.756	---	---	0
1495	enoxacin - PC3	0	1	-0.756	---	---	0
1496	thiamazole - HL60	0	1	-0.756	---	---	0
1497	lorglumide - PC3	0	1	0.755	---	---	0
1498	ebselen - PC3	0	1	0.755	---	---	0
1499	levomepromazine - MCF7	0	2	-0.755	---	---	0
1500	mebeverine - HL60	0	1	-0.754	---	---	0
1501	eticlopride - HL60	0	1	-0.754	---	---	0
1502	rimexolone - PC3	0	1	0.754	---	---	0
1503	bufexamac - MCF7	0	2	0.753	---	---	0
1504	piracetam - PC3	0	1	0.753	---	---	0
1505	procyclidine - HL60	0	1	-0.752	---	---	0
1506	zaprinast - PC3	0	1	-0.752	---	---	0
1507	phenylpropanolamine - MCF7	0	2	0.752	---	---	0
1508	proadifen - PC3	0	1	-0.751	---	---	0
1509	netilmicin - HL60	0	1	-0.751	---	---	0
1510	ozagrel - HL60	0	1	-0.751	---	---	0
1511	oligomycin - MCF7	0	1	-0.75	---	---	0
1512	Prestwick-685 - PC3	0	2	0.75	---	---	0
1513	cloperastine - PC3	0	2	0.75	---	---	0
1514	lithocholic acid - HL60	0	1	-0.75	---	---	0
1515	acetazolamide - PC3	0	1	-0.749	---	---	0
1516	nilutamide - HL60	0	1	-0.749	---	---	0
1517	homochlorcyclizine - PC3	0	1	-0.749	---	---	0
1518	arcaine - HL60	0	1	0.748	---	---	0
1519	diperodon - MCF7	0	1	0.748	---	---	0
1520	quinisocaine - HL60	0	1	-0.748	---	---	0
1521	co-dergocrine mesilate - MCF7	0	2	-0.748	---	---	0
1522	riboflavin - PC3	0	1	0.748	---	---	0
1523	harmalol - MCF7	0	2	-0.747	---	---	0
1524	ascorbic acid - PC3	0	1	0.747	---	---	0
1525	Prestwick-1085 - MCF7	0	2	0.747	---	---	0
1526	pempidine - PC3	0	1	0.747	---	---	0
1527	pipemidic acid - PC3	0	1	-0.747	---	---	0
1528	levcycloserine - PC3	0	2	0.747	---	---	0
1529	budesonide - PC3	0	1	0.746	---	---	0
1530	butamben - PC3	0	1	0.746	---	---	0
1531	monastrol - PC3	0	1	0.746	---	---	0
1532	clioquinol - HL60	0	1	-0.745	---	---	0
1533	isoxicam - PC3	0	2	-0.745	---	---	0
1534	STOCK1N-28457 - PC3	0	1	0.745	---	---	0
1535	crotamiton - PC3	0	1	-0.745	---	---	0
1536	benzocaine - PC3	0	1	0.744	---	---	0
1537	CP-319743 - PC3	0	2	-0.744	---	---	0
1538	fluoxetine - HL60	0	1	-0.744	---	---	0
1539	atovaquone - PC3	0	1	-0.743	---	---	0
1540	bupropion - PC3	0	1	0.743	---	---	0
1541	letrozole - HL60	0	1	0.743	---	---	0
1542	clomipramine - PC3	0	1	0.743	---	---	0
1543	nicotinic acid - HL60	0	1	0.743	---	---	0
1544	idazoxan - MCF7	0	2	0.742	---	---	0
1545	tolmetin - HL60	0	1	-0.742	---	---	0
1546	blebbistatin - MCF7	0	2	0.742	---	---	0
1547	calcium folinate - MCF7	0	2	-0.742	---	---	0
1548	hydroquinine - PC3	0	1	-0.742	---	---	0
1549	fisetin - PC3	0	1	0.742	---	---	0
1550	cefotiam - MCF7	0	2	-0.742	---	---	0
1551	chlorprothixene - PC3	0	1	0.741	---	---	0
1552	sparteine - PC3	0	1	0.741	---	---	0
1553	atropine - MCF7	0	2	0.741	---	---	0
1554	gramine - PC3	0	1	-0.741	---	---	0
1555	etidronic acid - PC3	0	1	0.741	---	---	0
1556	merbromin - PC3	0	2	-0.741	---	---	0
1557	rolitetracycline - HL60	0	1	0.74	---	---	0
1558	Prestwick-967 - PC3	0	1	-0.74	---	---	0
1559	dl-alpha tocopherol - PC3	0	1	0.74	---	---	0
1560	galantamine - MCF7	0	2	0.74	---	---	0
1561	enoxacin - MCF7	0	2	0.74	---	---	0
1562	estrone - HL60	0	1	-0.74	---	---	0
1563	doxepin - MCF7	0	1	-0.739	---	---	0
1564	ginkgolide A - PC3	0	1	0.739	---	---	0
1565	propafenone - PC3	0	1	0.739	---	---	0
1566	finasteride - PC3	0	2	-0.739	---	---	0
1567	guanadrel - HL60	0	1	-0.739	---	---	0
1568	sitosterol - MCF7	0	2	0.739	---	---	0
1569	iproniazid - PC3	0	2	-0.738	---	---	0
1570	betahistine - HL60	0	1	0.738	---	---	0
1571	monensin - HL60	0	1	-0.738	---	---	0
1572	lasalocid - MCF7	0	2	-0.737	---	---	0
1573	quinethazone - PC3	0	2	0.737	---	---	0
1574	isometheptene - HL60	0	1	-0.737	---	---	0
1575	esculin - PC3	0	1	-0.737	---	---	0
1576	tetracycline - PC3	0	2	-0.737	---	---	0
1577	scopolamine N-oxide - PC3	0	2	0.736	---	---	0
1578	SB-203580 - MCF7	0	3	-0.736	---	---	0
1579	tropine - HL60	0	1	-0.736	---	---	0
1580	(-)-MK-801 - PC3	0	1	0.736	---	---	0
1581	selegiline - MCF7	0	2	0.736	---	---	0
1582	sulconazole - MCF7	0	2	0.736	---	---	0
1583	ampyrone - HL60	0	1	-0.735	---	---	0
1584	deptropine - PC3	0	1	0.735	---	---	0
1585	tolmetin - PC3	0	1	0.734	---	---	0
1586	tomatidine - MCF7	0	2	0.734	---	---	0
1587	butamben - HL60	0	1	-0.734	---	---	0
1588	paracetamol - PC3	0	1	0.733	---	---	0
1589	diloxanide - MCF7	0	2	-0.733	---	---	0
1590	nifenazone - PC3	0	2	-0.733	---	---	0
1591	remoxipride - PC3	0	1	0.733	---	---	0
1592	trichlormethiazide - PC3	0	1	-0.733	---	---	0
1593	bambuterol - MCF7	0	2	-0.733	---	---	0
1594	pepstatin - PC3	0	1	-0.732	---	---	0
1595	pentoxyverine - PC3	0	1	0.732	---	---	0
1596	proguanil - HL60	0	1	-0.732	---	---	0
1597	meticrane - PC3	0	2	0.732	---	---	0
1598	tetroquinone - HL60	0	1	-0.731	---	---	0
1599	pregnenolone - HL60	0	1	-0.731	---	---	0
1600	vinpocetine - PC3	0	1	0.731	---	---	0
1601	phenoxybenzamine - PC3	0	1	0.731	---	---	0
1602	clorgiline - MCF7	0	2	0.731	---	---	0
1603	harpagoside - MCF7	0	2	-0.731	---	---	0
1604	pivampicillin - PC3	0	1	0.73	---	---	0
1605	pirenperone - HL60	0	1	-0.73	---	---	0
1606	lansoprazole - MCF7	0	2	-0.73	---	---	0
1607	methoxamine - PC3	0	1	-0.73	---	---	0
1608	thioguanosine - MCF7	0	2	0.73	---	---	0
1609	procarbazine - HL60	0	1	-0.729	---	---	0
1610	leflunomide - HL60	0	1	-0.729	---	---	0
1611	methylbenzethonium chloride - PC3	0	2	0.729	---	---	0
1612	fluorometholone - PC3	0	1	0.728	---	---	0
1613	ambroxol - PC3	0	1	-0.728	---	---	0
1614	thalidomide - PC3	0	2	0.728	---	---	0
1615	lactobionic acid - PC3	0	1	-0.728	---	---	0
1616	etacrynic acid - HL60	0	1	-0.728	---	---	0
1617	trimethobenzamide - MCF7	0	2	-0.728	---	---	0
1618	ajmaline - HL60	0	1	-0.728	---	---	0
1619	ribavirin - MCF7	0	2	-0.727	---	---	0
1620	ampicillin - PC3	0	1	0.727	---	---	0
1621	hydroxyachillin - PC3	0	1	-0.727	---	---	0
1622	propidium iodide - PC3	0	1	-0.727	---	---	0
1623	capsaicin - HL60	0	1	0.727	---	---	0
1624	lasalocid - PC3	0	1	-0.727	---	---	0
1625	epitiostanol - PC3	0	1	-0.726	---	---	0
1626	mafenide - HL60	0	1	-0.726	---	---	0
1627	scopolamine - PC3	0	1	0.726	---	---	0
1628	isocorydine - PC3	0	1	-0.726	---	---	0
1629	PHA-00846566E - MCF7	0	1	0.726	---	---	0
1630	oxolinic acid - MCF7	0	2	0.725	---	---	0
1631	diphenylpyraline - MCF7	0	3	-0.725	---	---	0
1632	benperidol - MCF7	0	2	0.725	---	---	0
1633	mycophenolic acid - PC3	0	1	-0.725	---	---	0
1634	gabexate - MCF7	0	2	-0.725	---	---	0
1635	delsoline - MCF7	0	2	0.725	---	---	0
1636	monobenzone - PC3	0	1	-0.725	---	---	0
1637	caffeic acid - PC3	0	1	-0.724	---	---	0
1638	meropenem - PC3	0	1	0.724	---	---	0
1639	benzathine benzylpenicillin - PC3	0	1	-0.724	---	---	0
1640	lovastatin - MCF7	0	2	-0.724	---	---	0
1641	cotinine - MCF7	0.194	3	0.724	---	---	33
1642	carbachol - PC3	0	1	0.724	---	---	0
1643	meteneprost - PC3	0	2	-0.724	---	---	0
1644	alexidine - PC3	0	2	0.723	---	---	0
1645	triamcinolone - PC3	0	2	-0.723	---	---	0
1646	ranitidine - PC3	0	2	0.723	---	---	0
1647	sulfadimidine - PC3	0	2	-0.723	---	---	0
1648	bacampicillin - PC3	0	1	0.723	---	---	0
1649	harmaline - HL60	0	1	-0.723	---	---	0
1650	prednicarbate - PC3	0	1	-0.722	---	---	0
1651	apramycin - HL60	0	1	0.722	---	---	0
1652	SR-95639A - PC3	0	1	0.721	---	---	0
1653	seneciphylline - HL60	0	1	-0.721	---	---	0
1654	monocrotaline - PC3	0	1	0.721	---	---	0
1655	carbinoxamine - PC3	0	1	0.721	---	---	0
1656	cisapride - PC3	0	1	-0.721	---	---	0
1657	pentamidine - HL60	0	1	0.721	---	---	0
1658	C-75 - MCF7	0	2	0.72	---	---	0
1659	nortriptyline - PC3	0	1	0.72	---	---	0
1660	adrenosterone - HL60	0	1	0.72	---	---	0
1661	phenazone - MCF7	0	1	-0.72	---	---	0
1662	harman - HL60	0	1	-0.72	---	---	0
1663	metixene - MCF7	0	2	-0.72	---	---	0
1664	clorgiline - PC3	0	1	0.719	---	---	0
1665	tenoxicam - PC3	0	1	-0.719	---	---	0
1666	probucol - PC3	0	1	-0.719	---	---	0
1667	dacarbazine - MCF7	0	2	0.719	---	---	0
1668	pizotifen - HL60	0	1	-0.719	---	---	0
1669	pheneticillin - HL60	0	1	-0.719	---	---	0
1670	metampicillin - MCF7	0	2	-0.719	---	---	0
1671	apramycin - PC3	0	1	0.718	---	---	0
1672	sulfacetamide - PC3	0	2	-0.718	---	---	0
1673	fenoterol - PC3	0	1	0.718	---	---	0
1674	lansoprazole - HL60	0	1	-0.718	---	---	0
1675	bumetanide - PC3	0	1	-0.718	---	---	0
1676	chlorhexidine - MCF7	0	2	-0.717	---	---	0
1677	acepromazine - MCF7	0	2	0.717	---	---	0
1678	amikacin - PC3	0	1	-0.717	---	---	0
1679	cyanocobalamin - PC3	0	1	0.717	---	---	0
1680	abamectin - PC3	0	1	0.717	---	---	0
1681	metronidazole - PC3	0	2	-0.717	---	---	0
1682	dequalinium chloride - PC3	0	1	0.717	---	---	0
1683	caffeic acid - HL60	0	1	-0.716	---	---	0
1684	crotamiton - HL60	0	1	0.716	---	---	0
1685	moroxydine - MCF7	0	2	-0.716	---	---	0
1686	celastrol - MCF7	0	1	0.716	---	---	0
1687	perphenazine - MCF7	0	2	-0.716	---	---	0
1688	atropine methonitrate - MCF7	0	1	0.716	---	---	0
1689	danazol - HL60	0	1	-0.716	---	---	0
1690	pyrazinamide - HL60	0	1	0.716	---	---	0
1691	alverine - MCF7	0	1	-0.715	---	---	0
1692	hydroflumethiazide - PC3	0	2	-0.715	---	---	0
1693	nafcillin - HL60	0	1	-0.715	---	---	0
1694	amylocaine - MCF7	0	2	-0.714	---	---	0
1695	ebselen - MCF7	0	1	0.714	---	---	0
1696	picrotoxinin - HL60	0	1	0.714	---	---	0
1697	procaine - PC3	0	2	0.714	---	---	0
1698	lovastatin - PC3	0	1	-0.713	---	---	0
1699	moxonidine - PC3	0	1	0.713	---	---	0
1700	tamoxifen - PC3	0	1	0.713	---	---	0
1701	phthalylsulfathiazole - HL60	0	1	0.713	---	---	0
1702	oxybenzone - HL60	0	1	-0.713	---	---	0
1703	esculin - HL60	0	1	0.713	---	---	0
1704	5162773 - MCF7	0	1	-0.713	---	---	0
1705	saquinavir - PC3	0	1	0.713	---	---	0
1706	(+)-chelidonine - HL60	0	1	-0.712	---	---	0
1707	harmine - PC3	0	1	0.712	---	---	0
1708	oxyphenbutazone - HL60	0	1	-0.712	---	---	0
1709	ritodrine - MCF7	0	2	0.712	---	---	0
1710	harmol - PC3	0	1	-0.712	---	---	0
1711	ioversol - HL60	0	1	0.712	---	---	0
1712	benfluorex - PC3	0	1	0.711	---	---	0
1713	theophylline - PC3	0	1	-0.711	---	---	0
1714	atractyloside - PC3	0	2	-0.711	---	---	0
1715	moracizine - PC3	0	1	0.711	---	---	0
1716	timolol - MCF7	0	3	-0.711	---	---	0
1717	homochlorcyclizine - HL60	0	1	-0.71	---	---	0
1718	reserpine - PC3	0	1	-0.71	---	---	0
1719	nalidixic acid - PC3	0	2	0.71	---	---	0
1720	Prestwick-674 - MCF7	0	3	0.71	---	---	0
1721	nafcillin - PC3	0	1	-0.71	---	---	0
1722	semustine - PC3	0	2	-0.71	---	---	0
1723	luteolin - HL60	0	1	0.709	---	---	0
1724	pancuronium bromide - HL60	0	1	0.709	---	---	0
1725	glimepiride - PC3	0	1	0.709	---	---	0
1726	spiperone - PC3	0	1	-0.709	---	---	0
1727	ceforanide - MCF7	0	2	-0.709	---	---	0
1728	procainamide - MCF7	0	2	0.709	---	---	0
1729	mebhydrolin - HL60	0	1	-0.708	---	---	0
1730	myricetin - HL60	0	1	-0.708	---	---	0
1731	homatropine - HL60	0	1	-0.708	---	---	0
1732	ouabain - PC3	0	1	-0.708	---	---	0
1733	pentetrazol - PC3	0	1	0.708	---	---	0
1734	dexpanthenol - HL60	0	1	-0.707	---	---	0
1735	tinidazole - HL60	0	1	0.707	---	---	0
1736	dexpanthenol - PC3	0	1	-0.707	---	---	0
1737	Prestwick-983 - MCF7	0	2	-0.707	---	---	0
1738	trioxysalen - MCF7	0	2	0.707	---	---	0
1739	chlorpropamide - PC3	0	1	0.707	---	---	0
1740	quercetin - PC3	0	1	-0.707	---	---	0
1741	caffeic acid - MCF7	0	1	0.707	---	---	0
1742	vitexin - PC3	0	1	-0.707	---	---	0
1743	cetirizine - HL60	0	1	0.706	---	---	0
1744	tiapride - HL60	0	1	-0.706	---	---	0
1745	harmalol - PC3	0	1	-0.706	---	---	0
1746	pyrantel - PC3	0	2	0.706	---	---	0
1747	chlorogenic acid - HL60	0	1	-0.706	---	---	0
1748	verteporfin - MCF7	0	2	0.706	---	---	0
1749	12,13-EODE - MCF7	0	1	-0.706	---	---	0
1750	isopropamide iodide - PC3	0	1	0.706	---	---	0
1751	arcaine - MCF7	0	2	-0.705	---	---	0
1752	sulfamethoxypyridazine - PC3	0	1	0.705	---	---	0
1753	ipratropium bromide - MCF7	0	1	0.705	---	---	0
1754	rofecoxib - PC3	0	1	-0.705	---	---	0
1755	seneciphylline - PC3	0	1	-0.705	---	---	0
1756	Prestwick-1103 - HL60	0	1	-0.704	---	---	0
1757	sulconazole - PC3	0	1	0.704	---	---	0
1758	Prestwick-864 - HL60	0	1	-0.704	---	---	0
1759	oxprenolol - PC3	0	1	0.704	---	---	0
1760	vigabatrin - HL60	0	1	-0.704	---	---	0
1761	sertaconazole - HL60	0	1	-0.704	---	---	0
1762	ganciclovir - PC3	0	1	0.703	---	---	0
1763	dicoumarol - HL60	0	1	0.703	---	---	0
1764	nomifensine - MCF7	0	2	0.703	---	---	0
1765	azaperone - HL60	0	1	0.703	---	---	0
1766	tocainide - PC3	0	1	-0.703	---	---	0
1767	Prestwick-692 - MCF7	0	2	-0.703	---	---	0
1768	atropine - PC3	0	1	0.703	---	---	0
1769	oxedrine - HL60	0	1	-0.702	---	---	0
1770	astemizole - PC3	0	2	0.702	---	---	0
1771	loracarbef - HL60	0	1	-0.702	---	---	0
1772	gabexate - HL60	0	1	-0.702	---	---	0
1773	Prestwick-984 - HL60	0	1	-0.702	---	---	0
1774	methylbenzethonium chloride - HL60	0	1	-0.701	---	---	0
1775	salsolidin - HL60	0	1	0.701	---	---	0
1776	DL-thiorphan - MCF7	0	2	0.701	---	---	0
1777	noscapine - PC3	0	1	0.7	---	---	0
1778	pheneticillin - MCF7	0	2	-0.7	---	---	0
1779	tonzonium bromide - HL60	0	1	-0.7	---	---	0
1780	acetazolamide - MCF7	0	2	0.7	---	---	0
1781	5152487 - MCF7	0	1	0.699	---	---	0
1782	astemizole - HL60	0	1	-0.699	---	---	0
1783	mitoxantrone - MCF7	0	2	0.699	---	---	0
1784	retrorsine - HL60	0	1	-0.699	---	---	0
1785	procyclidine - MCF7	0	2	0.699	---	---	0
1786	nialamide - PC3	0	2	0.699	---	---	0
1787	3-hydroxy-DL-kynurenine - HL60	0	1	-0.699	---	---	0
1788	cefazolin - HL60	0	1	-0.698	---	---	0
1789	ceforanide - PC3	0	1	0.698	---	---	0
1790	tocainide - MCF7	0	2	-0.698	---	---	0
1791	levomepromazine - PC3	0	2	-0.697	---	---	0
1792	mepenzolate bromide - MCF7	0	2	0.697	---	---	0
1793	hexamethonium bromide - MCF7	0	2	0.697	---	---	0
1794	carbarsone - HL60	0	1	-0.697	---	---	0
1795	baclofen - MCF7	0	2	-0.696	---	---	0
1796	canadine - HL60	0	1	-0.696	---	---	0
1797	levamisole - PC3	0	1	0.696	---	---	0
1798	gliclazide - MCF7	0	2	0.696	---	---	0
1799	karakoline - HL60	0	1	-0.696	---	---	0
1800	dexamethasone - PC3	0	2	-0.696	---	---	0
1801	trimethobenzamide - HL60	0	1	-0.696	---	---	0
1802	iopanoic acid - PC3	0	1	0.695	---	---	0
1803	dihydroergocristine - MCF7	0	2	-0.695	---	---	0
1804	dexverapamil - MCF7	0	1	0.695	---	---	0
1805	PHA-00767505E - MCF7	0	2	-0.695	---	---	0
1806	liothyronine - MCF7	0	2	0.695	---	---	0
1807	alprostadil - MCF7	0	3	-0.695	---	---	0
1808	demeclocycline - HL60	0	1	0.694	---	---	0
1809	pentolonium - PC3	0	2	0.694	---	---	0
1810	eucatropine - PC3	0	2	0.694	---	---	0
1811	pyrimethamine - PC3	0	2	-0.694	---	---	0
1812	alclometasone - HL60	0	1	-0.693	---	---	0
1813	ergocalciferol - MCF7	0	2	-0.693	---	---	0
1814	N6-methyladenosine - MCF7	0	2	-0.693	---	---	0
1815	vigabatrin - PC3	0	1	-0.693	---	---	0
1816	meclofenamic acid - PC3	0	2	-0.693	---	---	0
1817	repaglinide - MCF7	0	2	0.692	---	---	0
1818	vancomycin - HL60	0	1	-0.692	---	---	0
1819	noretynodrel - MCF7	0	2	0.692	---	---	0
1820	monensin - MCF7	-0.219	3	-0.692	---	---	33
1821	probenecid - PC3	0	1	-0.692	---	---	0
1822	luteolin - MCF7	0	2	0.692	---	---	0
1823	dacarbazine - PC3	0	1	-0.692	---	---	0
1824	deferoxamine - PC3	0	3	0.691	---	---	0
1825	benfluorex - MCF7	0	2	-0.691	---	---	0
1826	domperidone - HL60	0	1	-0.691	---	---	0
1827	mephenesin - PC3	0	2	0.691	---	---	0
1828	metformin - PC3	0	2	-0.691	---	---	0
1829	suramin sodium - PC3	0	2	-0.691	---	---	0
1830	0175029-0000 - PC3	0	4	0.69	---	---	0
1831	hydroflumethiazide - MCF7	0	2	0.69	---	---	0
1832	perphenazine - HL60	0	1	-0.69	---	---	0
1833	copper sulfate - ssMCF7	0	1	-0.689	---	---	0
1834	fluvastatin - HL60	0	1	0.689	---	---	0
1835	diprophylline - MCF7	0	2	-0.689	---	---	0
1836	amphotericin B - HL60	0	1	-0.689	---	---	0
1837	propidium iodide - HL60	0	1	-0.689	---	---	0
1838	stachydrine - PC3	0	1	0.689	---	---	0
1839	cefepime - HL60	0	1	-0.688	---	---	0
1840	hydrocotarnine - MCF7	0	2	0.688	---	---	0
1841	zardaverine - PC3	0	1	-0.688	---	---	0
1842	azlocillin - PC3	0	1	0.688	---	---	0
1843	dimethadione - HL60	0	1	0.688	---	---	0
1844	trihexyphenidyl - HL60	0	1	-0.687	---	---	0
1845	cyclopenthiazide - HL60	0	1	-0.687	---	---	0
1846	tracazolate - PC3	0	1	0.687	---	---	0
1847	dicloxacillin - MCF7	0	2	-0.687	---	---	0
1848	alpha-ergocryptine - HL60	0	1	-0.687	---	---	0
1849	flunarizine - HL60	0	1	0.687	---	---	0
1850	iopamidol - MCF7	0	2	-0.686	---	---	0
1851	roxithromycin - MCF7	0	2	0.686	---	---	0
1852	mepenzolate bromide - PC3	0	2	0.686	---	---	0
1853	benzydamine - PC3	0	1	0.686	---	---	0
1854	tropine - PC3	0	1	-0.685	---	---	0
1855	bergenin - HL60	0	1	-0.685	---	---	0
1856	cefamandole - PC3	0	2	-0.685	---	---	0
1857	carbenoxolone - PC3	0	1	-0.684	---	---	0
1858	tonzonium bromide - PC3	0	1	0.684	---	---	0
1859	tamoxifen - ssMCF7	0	1	-0.684	---	---	0
1860	parbendazole - MCF7	0	2	0.684	---	---	0
1861	procainamide - HL60	0	1	-0.684	---	---	0
1862	nystatin - HL60	0	1	-0.684	---	---	0
1863	chloroquine - PC3	0	1	0.684	---	---	0
1864	sulfadoxine - MCF7	0	2	0.683	---	---	0
1865	metixene - PC3	0	1	-0.683	---	---	0
1866	felodipine - HL60	0	1	0.683	---	---	0
1867	splitomicin - PC3	0	1	-0.683	---	---	0
1868	chlorhexidine - PC3	0	2	-0.683	---	---	0
1869	H-7 - PC3	0	2	0.683	---	---	0
1870	flunisolide - PC3	0	2	0.683	---	---	0
1871	nitrofural - HL60	0	1	-0.682	---	---	0
1872	Prestwick-665 - PC3	0	2	0.682	---	---	0
1873	chlorzoxazone - HL60	0	1	-0.682	---	---	0
1874	dropropizine - PC3	0	1	0.682	---	---	0
1875	mestranol - PC3	0	1	-0.682	---	---	0
1876	oxybenzone - MCF7	0	2	-0.682	---	---	0
1877	sulfafurazole - MCF7	0.196	3	0.681	---	---	33
1878	etamsylate - PC3	0	1	0.681	---	---	0
1879	15-delta prostaglandin J2 - SKMEL5	0	1	-0.681	---	---	0
1880	sulfabenzamide - HL60	0	1	-0.681	---	---	0
1881	nifurtimox - HL60	0	1	-0.68	---	---	0
1882	azacyclonol - HL60	0	1	-0.68	---	---	0
1883	5194442 - MCF7	0	2	-0.68	---	---	0
1884	STOCK1N-35696 - MCF7	0	1	-0.68	---	---	0
1885	SR-95639A - HL60	0	1	-0.679	---	---	0
1886	bezafibrate - MCF7	0	2	0.679	---	---	0
1887	atropine oxide - HL60	0	1	-0.679	---	---	0
1888	decamethonium bromide - MCF7	0	2	-0.679	---	---	0
1889	estriol - PC3	0	1	0.679	---	---	0
1890	ethaverine - HL60	0	1	0.678	---	---	0
1891	tanespimycin - SKMEL5	0	1	-0.678	---	---	0
1892	mimosine - PC3	0	1	0.678	---	---	0
1893	lovastatin - HL60	0	1	-0.678	---	---	0
1894	troleandomycin - MCF7	0	1	0.678	---	---	0
1895	iodixanol - HL60	0	1	-0.678	---	---	0
1896	lycorine - MCF7	0	3	-0.678	---	---	0
1897	reserpine - MCF7	0	1	0.678	---	---	0
1898	fenoprofen - MCF7	0.176	3	0.677	---	---	33
1899	repaglinide - PC3	0	1	0.677	---	---	0
1900	iopromide - MCF7	0	2	-0.677	---	---	0
1901	nitrendipine - PC3	0	1	0.677	---	---	0
1902	Prestwick-972 - HL60	0	1	-0.676	---	---	0
1903	pentoxifylline - MCF7	0	2	-0.676	---	---	0
1904	nipecotic acid - PC3	0	1	0.676	---	---	0
1905	vincamine - HL60	0	1	-0.676	---	---	0
1906	decamethonium bromide - PC3	0	1	0.675	---	---	0
1907	khellin - MCF7	0	2	-0.675	---	---	0
1908	amiodarone - PC3	0	1	0.675	---	---	0
1909	metaraminol - PC3	0	2	0.675	---	---	0
1910	Prestwick-1083 - PC3	0	1	-0.675	---	---	0
1911	nitrendipine - HL60	0	1	0.675	---	---	0
1912	rifampicin - HL60	0	1	-0.675	---	---	0
1913	practolol - HL60	0	1	-0.674	---	---	0
1914	gelsemine - HL60	0	1	-0.674	---	---	0
1915	bicuculline - MCF7	0	2	0.674	---	---	0
1916	azathioprine - PC3	0	2	-0.674	---	---	0
1917	meclofenamic acid - MCF7	0	2	-0.674	---	---	0
1918	etiocholanolone - MCF7	0	3	-0.673	---	---	0
1919	ketoconazole - HL60	0	1	-0.673	---	---	0
1920	pregnenolone - PC3	0	1	0.673	---	---	0
1921	flavoxate - PC3	0	1	0.673	---	---	0
1922	novobiocin - SKMEL5	0	1	-0.673	---	---	0
1923	nicardipine - HL60	0	1	-0.672	---	---	0
1924	tyrphostin AG-825 - MCF7	0	1	0.672	---	---	0
1925	furazolidone - PC3	0	1	-0.672	---	---	0
1926	naftopidil - HL60	0	1	0.672	---	---	0
1927	tyloxapol - MCF7	0	2	0.672	---	---	0
1928	morantel - PC3	0	2	0.672	---	---	0
1929	idazoxan - HL60	0	1	-0.672	---	---	0
1930	adenosine phosphate - HL60	0	1	-0.671	---	---	0
1931	methylergometrine - MCF7	0	2	0.671	---	---	0
1932	ketanserin - HL60	0	1	-0.671	---	---	0
1933	isotretinoin - MCF7	0	2	-0.671	---	---	0
1934	metacycline - MCF7	0	2	0.671	---	---	0
1935	nizatidine - PC3	0	1	0.671	---	---	0
1936	pyrazinamide - PC3	0	1	-0.671	---	---	0
1937	atractyloside - MCF7	0	2	-0.671	---	---	0
1938	isoniazid - PC3	0	2	-0.67	---	---	0
1939	sitosterol - PC3	0	1	0.67	---	---	0
1940	isocarboxazid - PC3	0	2	-0.67	---	---	0
1941	azapropazone - HL60	0	1	-0.67	---	---	0
1942	colecalciferol - HL60	0	1	0.67	---	---	0
1943	minaprine - MCF7	0	2	-0.67	---	---	0
1944	meglumine - MCF7	0	2	-0.669	---	---	0
1945	buflomedil - PC3	0	1	0.669	---	---	0
1946	trimetazidine - MCF7	0	2	0.669	---	---	0
1947	cyclobenzaprine - PC3	0	1	-0.669	---	---	0
1948	isocorydine - HL60	0	1	-0.669	---	---	0
1949	ketorolac - PC3	0	1	0.669	---	---	0
1950	Prestwick-675 - PC3	0	2	-0.669	---	---	0
1951	metolazone - PC3	0	2	0.668	---	---	0
1952	(+/-)-catechin - HL60	0	1	-0.668	---	---	0
1953	triflusal - MCF7	0	2	0.668	---	---	0
1954	zuclopenthixol - MCF7	0	2	-0.668	---	---	0
1955	clomifene - PC3	0	1	0.668	---	---	0
1956	naringin - HL60	0	1	0.668	---	---	0
1957	merbromin - MCF7	0	2	-0.667	---	---	0
1958	levonorgestrel - HL60	0	1	0.667	---	---	0
1959	0175029-0000 - MCF7	0	2	0.667	---	---	0
1960	tolnaftate - HL60	0	1	-0.667	---	---	0
1961	nifuroxazide - HL60	0	1	-0.666	---	---	0
1962	dexpropranolol - HL60	0	1	0.666	---	---	0
1963	rotenone - PC3	0	2	-0.666	---	---	0
1964	isoflupredone - HL60	0	1	-0.666	---	---	0
1965	cefotetan - MCF7	0	1	-0.666	---	---	0
1966	octopamine - PC3	0	1	-0.665	---	---	0
1967	Prestwick-860 - HL60	0	1	0.665	---	---	0
1968	daunorubicin - MCF7	0	3	0.665	---	---	0
1969	carbachol - HL60	0	1	0.665	---	---	0
1970	hecogenin - HL60	0	1	-0.665	---	---	0
1971	5707885 - PC3	0	2	-0.665	---	---	0
1972	meclocycline - HL60	0	1	-0.665	---	---	0
1973	ondansetron - HL60	0	1	-0.664	---	---	0
1974	halofantrine - HL60	0	1	-0.664	---	---	0
1975	ursodeoxycholic acid - HL60	0	1	0.664	---	---	0
1976	lorglumide - MCF7	0.208	3	0.664	---	---	33
1977	colistin - HL60	0	1	-0.664	---	---	0
1978	milrinone - PC3	0	1	0.663	---	---	0
1979	Prestwick-642 - MCF7	0	2	-0.663	---	---	0
1980	metrizamide - PC3	0	1	0.663	---	---	0
1981	thioperamide - HL60	0	1	-0.663	---	---	0
1982	rolipram - PC3	0	1	0.663	---	---	0
1983	betaxolol - HL60	0	1	-0.662	---	---	0
1984	nimodipine - HL60	0	1	0.662	---	---	0
1985	pindolol - HL60	0	1	-0.662	---	---	0
1986	pargyline - MCF7	0	2	0.662	---	---	0
1987	amoxicillin - PC3	0	1	0.661	---	---	0
1988	norethisterone - HL60	0	1	0.661	---	---	0
1989	calcium folinate - HL60	0	1	-0.66	---	---	0
1990	meclofenoxate - PC3	0	2	0.66	---	---	0
1991	etynodiol - HL60	0	1	-0.66	---	---	0
1992	Prestwick-674 - HL60	0	1	-0.66	---	---	0
1993	fenofibrate - HL60	0	1	-0.66	---	---	0
1994	etoposide - PC3	0	1	-0.66	---	---	0
1995	arecoline - MCF7	0	2	-0.66	---	---	0
1996	ronidazole - PC3	0	1	0.659	---	---	0
1997	biotin - MCF7	0	1	0.659	---	---	0
1998	physostigmine - PC3	0	1	-0.659	---	---	0
1999	nystatin - MCF7	0	1	0.659	---	---	0
[truncated: 1,588 more rows]

## Sheet: by atc code
rank	atc code	mean	n	enrichment	p	specificity	percent non-null
1	G03BA	0.389	5	0.608	0.02776	0.0255	60
2	C02KC	0.228	4	0.662	0.02982	0.063	50
3	C08DB	0.314	5	0.527	0.08153	0.1083	60
4	S01EX	-0.359	3	-0.583	0.16743	0.1818	66
5	A04AA	0.224	4	0.474	0.23038	0.4078	50
6	G03XA	-0.112	4	-0.466	0.2534	0.1429	50
7	A14AA	0.348	4	0.455	0.27363	0.2995	50
8	C05AX	0.377	4	0.443	0.30323	0.4392	50
9	C05CX	0.377	4	0.443	0.30323	0.4392	50
10	G04BX	-0.164	4	-0.43	0.34339	0.3797	50
11	M03AA	-0.382	2	-0.57	0.3723	0.4237	50
12	N07AX	0.324	4	0.405	0.41137	0.6289	50
13	D10BA	0.268	4	0.38	0.49362	0.5968	50
14	A07AX	0.275	4	0.37	0.53029	0.7018	50
15	A07EB	0.046	2	0.479	0.57998	0.5191	50
16	R03BC	0.046	2	0.479	0.57998	0.5191	50
17	G03HA	0.17	4	0.792	---	---	25
18	G04CB	0	6	-0.74	---	---	0
19	J02AX	0.168	4	0.655	---	---	25
20	J04AD	0	3	-0.643	---	---	0
21	J01XB	-0.186	4	-0.636	---	---	25
22	C04AD	0	5	-0.614	---	---	0
23	R05CB	0	4	-0.613	---	---	0
24	D08AC	0	5	-0.612	---	---	0
25	R02AA	0	5	-0.612	---	---	0
26	V03AC	0.155	8	0.609	---	---	25
27	L01XE	0	3	-0.606	---	---	0
28	N05CE	0	4	-0.598	---	---	0
29	R01AX	0.183	3	0.588	---	---	33
30	R03BB	0.183	3	0.588	---	---	33
31	J01DH	0.174	4	0.584	---	---	25
32	V04CD	0	4	0.561	---	---	0
33	L01CA	0	3	-0.559	---	---	0
34	A06AB	0.152	4	0.557	---	---	25
35	A06AG	0.152	4	0.557	---	---	25
36	A04AD	0.133	4	0.55	---	---	25
37	N05CM	0.133	4	0.55	---	---	25
38	L01BB	0.155	3	0.538	---	---	33
39	V04CH	0.197	4	0.537	---	---	25
40	N06DX	-0.004	4	-0.531	---	---	25
41	C03CC	0	3	-0.53	---	---	0
42	L01DB	0	10	0.522	---	---	0
43	N03AA	0.069	4	-0.52	---	---	25
44	D06BX	0.096	5	-0.517	---	---	0
45	M01AA	0	4	-0.514	---	---	0
46	C01CX	0	3	-0.502	---	---	0
47	R01BA	0.048	4	0.502	---	---	25
48	A10BX	0	4	0.493	---	---	0
49	M09AA	-0.135	4	-0.492	---	---	25
50	C07AG	0	4	-0.489	---	---	0
51	N04BD	0.151	4	0.486	---	---	25
52	P02CX	0.258	6	0.485	---	---	33
53	P01AC	0	4	-0.484	---	---	0
54	P01BE	0	3	0.48	---	---	0
55	H03BA	0	4	0.479	---	---	0
56	J01XE	0.206	5	0.479	---	---	40
57	D06BB	-0.187	15	-0.477	---	---	33
58	A05AX	0	4	-0.477	---	---	0
59	L02AA	-0.011	6	-0.471	---	---	16
60	A03AX	-0.055	8	-0.466	---	---	25
61	G03XC	0	7	-0.462	---	---	0
62	V03AF	0.123	5	-0.461	---	---	0
63	C01AB	0	3	0.459	---	---	0
64	G03XB	0	4	-0.457	---	---	0
65	C02DA	-0.29	5	-0.457	---	---	40
66	V03AH	-0.29	5	-0.457	---	---	40
67	G02AD	-0.193	8	-0.454	---	---	37
68	P01BD	0	5	-0.452	---	---	0
69	J05AE	0.183	4	0.452	---	---	25
70	J01CE	-0.049	12	-0.451	---	---	8
71	R05DA	0.151	8	0.451	---	---	25
72	J01XA	0.157	4	-0.442	---	---	0
73	B02BA	0	2	0.439	---	---	0
74	S01LA	0	3	0.438	---	---	0
75	G02AB	0.167	4	0.428	---	---	25
76	B02BX	0	4	0.428	---	---	0
77	D08AF	0.132	4	-0.423	---	---	0
78	J04AC	0.118	5	-0.42	---	---	0
79	G03GB	0.111	4	0.418	---	---	25
80	M04AC	-0.101	6	-0.415	---	---	16
81	C01EA	-0.138	7	-0.414	---	---	28
82	D08AH	0	5	0.412	---	---	0
83	G01AC	0	5	0.412	---	---	0
84	P01AA	0	5	0.412	---	---	0
85	N04BA	-0.107	5	-0.412	---	---	40
86	A10BA	-0.102	17	-0.41	---	---	17
87	N05BE	0.157	4	0.408	---	---	25
88	N03AC	-0.172	4	-0.408	---	---	25
89	A07AB	0.125	14	0.404	---	---	21
90	C02CC	-0.189	7	-0.404	---	---	42
91	N05CH	0	4	-0.395	---	---	0
92	A07AC	0.047	5	0.392	---	---	20
93	G03DA	0.151	4	0.392	---	---	25
94	A03AD	0	4	0.389	---	---	0
95	N04BB	0.156	4	-0.389	---	---	0
96	D07XC	0.185	7	0.388	---	---	42
97	C01BD	0.126	9	0.387	---	---	33
98	L02AB	-0.016	4	-0.385	---	---	25
99	L01AD	-0.089	15	-0.383	---	---	20
100	M01AC	0	8	-0.38	---	---	0
101	P01CX	0	4	-0.379	---	---	0
102	G04BD	0	8	0.378	---	---	0
103	C02CA	0.126	14	0.375	---	---	21
104	P01BC	0	5	0.374	---	---	0
105	B02AA	-0.18	8	-0.374	---	---	25
106	L04AD	-0.04	9	-0.374	---	---	22
107	M02AX	0.221	5	0.367	---	---	40
108	N07CA	0.083	12	0.367	---	---	25
109	J01GA	0.007	4	-0.366	---	---	25
110	A07XA	0.047	4	-0.364	---	---	25
111	P02CB	0	4	-0.364	---	---	0
112	C01BG	-0.121	4	-0.363	---	---	25
113	N02CA	0.05	10	-0.359	---	---	0
114	M03CA	0.112	6	-0.355	---	---	0
115	B03BB	0.145	4	-0.353	---	---	0
116	N02AF	-0.105	5	-0.351	---	---	20
117	C08EX	0.2	7	0.347	---	---	42
118	J01EC	-0.271	10	-0.347	---	---	40
119	C09AA	0.246	16	0.346	---	---	37
120	R06AC	0.058	12	0.346	---	---	8
121	J01BA	0	9	-0.346	---	---	0
122	M05BA	0	4	0.344	---	---	0
123	P01BX	0	3	-0.344	---	---	0
124	L01CB	0.117	4	0.34	---	---	25
125	C02DB	-0.012	6	0.337	---	---	16
126	C04AA	-0.174	5	-0.335	---	---	40
127	S01GX	0.012	12	-0.335	---	---	16
128	J01FF	-0.166	8	-0.334	---	---	37
129	N07AA	0.165	4	0.334	---	---	25
130	C03BD	-0.015	4	0.333	---	---	25
131	L01XB	0.298	3	0.332	---	---	33
132	S01ED	0.063	16	-0.33	---	---	6
133	P01BA	0.102	12	0.325	---	---	16
134	J01DF	-0.011	5	-0.324	---	---	40
135	J04BA	0.051	10	-0.323	---	---	0
136	P02DA	0.148	5	-0.322	---	---	0
137	C02BB	0.258	3	0.321	---	---	33
138	R05CA	0	10	0.321	---	---	0
139	N02BE	0.083	8	0.32	---	---	12
140	J01XX	-0.078	4	0.32	---	---	25
141	A11HA	0.251	11	0.319	---	---	36
142	N07AB	0.076	8	0.317	---	---	12
143	C01AA	0.001	10	0.313	---	---	10
144	G01AG	0	4	-0.313	---	---	0
145	J05AX	0.255	5	0.313	---	---	40
146	A16AX	0.129	7	-0.312	---	---	0
147	H03BB	-0.016	9	-0.312	---	---	11
148	H02AA	-0.013	12	-0.311	---	---	8
149	L01AX	0	4	0.309	---	---	0
150	C04AC	0	4	0.308	---	---	0
151	C10AD	0	4	0.308	---	---	0
152	N04AA	0.098	20	-0.306	---	---	0
153	N03AF	0.075	8	0.305	---	---	12
154	D10AF	-0.181	18	-0.305	---	---	27
155	G03CB	-0.002	9	-0.304	---	---	22
156	R03AB	0.149	4	-0.303	---	---	0
157	R03CB	0.149	4	-0.303	---	---	0
158	P02BA	0.019	8	-0.303	---	---	12
159	N01BX	0.023	8	-0.302	---	---	37
160	N06BX	0.027	17	0.299	---	---	11
161	R06AA	0.011	23	-0.298	---	---	8
162	J01CF	-0.018	12	-0.296	---	---	8
163	N05BB	-0.088	5	-0.295	---	---	20
164	D03AX	0.168	8	0.293	---	---	25
165	C10AX	-0.119	10	-0.292	---	---	30
166	S01EA	-0.175	8	-0.289	---	---	37
167	C02KD	-0.19	4	0.289	---	---	0
168	G04CA	-0.212	9	-0.289	---	---	33
169	L01CD	0.153	6	-0.284	---	---	0
170	N05AE	0	4	-0.283	---	---	0
171	B03BA	0	4	-0.283	---	---	0
172	A07EC	-0.053	10	-0.281	---	---	10
173	J01EA	-0.1	5	-0.28	---	---	20
174	N02BG	0.229	9	0.28	---	---	33
175	P02CA	-0.013	16	0.28	---	---	6
176	C01CE	0.209	13	0.279	---	---	38
177	N03AX	0.245	5	0.279	---	---	40
178	V08AB	-0.043	26	-0.278	---	---	11
179	L01BA	0.029	8	0.277	---	---	25
180	P01BB	0	3	0.276	---	---	0
181	A03BA	0	9	0.274	---	---	0
182	A08AB	0	5	-0.273	---	---	0
183	M03BA	0.047	7	0.271	---	---	28
184	V04CG	0	5	-0.27	---	---	0
185	G03AC	0.113	19	0.269	---	---	21
186	D05AD	-0.106	7	0.269	---	---	0
187	D05BA	-0.106	7	0.269	---	---	0
188	N01AX	0.005	14	0.269	---	---	14
189	P02BX	0.18	4	0.268	---	---	25
190	A02BC	0	8	0.265	---	---	0
191	N05AX	0	3	-0.261	---	---	0
192	A07DA	0.112	6	0.26	---	---	33
193	J01DC	0.035	35	-0.26	---	---	11
194	P02BB	0	5	0.259	---	---	0
195	C03DA	0.07	5	-0.259	---	---	20
196	C08DA	0	6	-0.257	---	---	0
197	L02BG	-0.172	5	-0.257	---	---	20
198	D07AA	0.117	12	0.257	---	---	16
199	D07XA	0.088	8	0.257	---	---	12
200	D10AD	0.089	26	0.253	---	---	15
201	P03AA	0.114	5	-0.253	---	---	0
202	D01AA	0.111	12	0.251	---	---	16
203	C04AE	-0.063	9	-0.251	---	---	22
204	R02AD	0.059	13	-0.249	---	---	15
205	G02CB	-0.051	14	-0.249	---	---	14
206	G01AD	-0.041	4	0.247	---	---	25
207	C02DG	0.147	4	0.243	---	---	25
208	N07BA	-0.062	4	0.243	---	---	25
209	N02CX	0.043	8	-0.243	---	---	25
210	D11AX	0.048	29	-0.243	---	---	20
211	R02AB	-0.025	8	0.243	---	---	12
212	N05AG	0.012	8	0.242	---	---	12
213	A05AA	0.066	7	-0.242	---	---	0
214	R06AE	-0.048	19	0.241	---	---	10
215	L04AX	0.073	22	0.241	---	---	22
216	N06DA	0.053	8	0.24	---	---	25
217	P02CE	-0.101	4	0.24	---	---	0
218	A01AD	-0.009	17	0.24	---	---	17
219	C07AA	0.059	36	-0.238	---	---	8
220	L01XX	0.052	34	0.238	---	---	11
221	C01BC	0.06	10	0.238	---	---	10
222	P01AX	0.105	9	-0.238	---	---	11
223	C08EA	-0.014	7	-0.237	---	---	14
224	S02DA	0.002	5	-0.236	---	---	20
225	S01EB	0.096	16	0.235	---	---	25
226	G01AX	0.111	8	0.235	---	---	37
227	D01BA	0	5	-0.234	---	---	0
228	N07XX	-0.166	5	-0.233	---	---	20
229	L01AA	0	7	-0.233	---	---	0
230	A11CC	0.082	8	0.231	---	---	12
231	R01AC	0.081	12	-0.23	---	---	16
232	C10AA	0	12	-0.229	---	---	0
233	C02DC	0.125	5	0.229	---	---	20
234	N06AX	-0.052	18	0.227	---	---	11
235	J01XC	0.169	4	0.226	---	---	25
236	M01AG	-0.03	20	-0.224	---	---	15
237	A05BA	-0.122	6	0.224	---	---	0
238	D09AA	0.067	18	-0.223	---	---	0
239	J01MB	-0.153	25	-0.223	---	---	24
240	D07AD	-0.005	8	0.22	---	---	12
241	J05AF	-0.079	8	-0.22	---	---	12
242	N03AB	0.005	10	0.219	---	---	10
243	J05AB	-0.065	23	-0.219	---	---	17
244	C03CA	0.159	16	0.216	---	---	31
245	L02BB	0.002	9	-0.216	---	---	11
246	C01BB	0.078	15	-0.215	---	---	6
247	M01AH	-0.006	14	-0.213	---	---	14
248	R03CC	-0.145	25	-0.213	---	---	24
249	R03AC	-0.144	21	-0.213	---	---	23
250	G01AA	0.039	19	0.212	---	---	15
251	R05DB	0.098	23	0.211	---	---	26
252	C03DB	0.08	10	-0.208	---	---	10
253	G02CA	-0.164	7	0.208	---	---	0
254	S01HA	0.045	26	0.206	---	---	19
255	S03AA	0.021	28	-0.205	---	---	3
256	A02BX	0.183	14	0.205	---	---	35
257	M03BB	0.127	8	0.204	---	---	25
258	N01BA	-0.04	12	-0.204	---	---	8
259	C02AA	-0.119	6	-0.203	---	---	16
260	A11DA	-0.115	8	-0.202	---	---	25
261	D01AE	0.133	21	0.2	---	---	33
262	V03AB	0.032	18	0.2	---	---	16
263	H03AA	-0.13	8	-0.199	---	---	25
264	J01DB	0.084	22	0.195	---	---	22
265	D01AC	0.044	35	0.194	---	---	14
266	D06BA	0.06	23	0.193	---	---	30
267	P01CC	0.143	8	0.193	---	---	25
268	R06AD	-0.043	12	-0.192	---	---	16
269	S03BA	0.115	16	0.192	---	---	31
270	A01AC	0.016	16	-0.192	---	---	12
271	C01EB	0.001	12	0.191	---	---	16
272	G03DB	0.048	11	-0.191	---	---	9
273	R07AB	0.047	12	0.191	---	---	8
274	G04BE	0.001	28	-0.191	---	---	10
275	N04BC	0.091	18	0.191	---	---	16
276	N02BB	0.037	19	0.19	---	---	10
277	J01EB	0.076	28	0.189	---	---	28
278	J01DE	0.132	4	-0.188	---	---	0
279	A03AA	0.057	12	-0.188	---	---	8
280	N06AF	-0.049	25	-0.188	---	---	8
281	A03FA	0.128	24	0.188	---	---	25
282	S01BC	0.062	30	0.187	---	---	20
283	N05AH	-0.014	21	-0.187	---	---	14
284	J02AB	-0.035	9	-0.186	---	---	22
285	A01AB	0.042	53	-0.186	---	---	9
286	S01EC	0.142	20	0.185	---	---	25
287	R01AA	0.006	16	-0.183	---	---	12
288	R01AB	0.006	16	-0.183	---	---	12
289	C03AA	0.101	24	0.183	---	---	20
290	S01AX	0.005	30	-0.183	---	---	6
291	N05AF	0.053	12	-0.182	---	---	0
292	C05AA	0.089	28	0.179	---	---	21
293	C08CA	0.139	31	0.178	---	---	19
294	J04AK	0.06	9	0.177	---	---	22
295	P02CF	-0.017	5	0.176	---	---	20
296	S01FA	-0.005	23	0.175	---	---	8
297	J04AB	-0.006	11	0.175	---	---	9
298	N02BA	-0.058	18	-0.175	---	---	22
299	V04CA	-0.083	7	-0.173	---	---	14
300	J01XD	0.039	16	-0.172	---	---	6
301	P01AB	0.039	16	-0.172	---	---	6
302	N07BB	0.059	10	0.172	---	---	30
303	A03AB	0.045	13	-0.172	---	---	15
304	V08AC	0.113	12	0.168	---	---	16
305	S01XA	-0.02	8	0.168	---	---	12
306	B05CA	0.059	18	-0.167	---	---	5
307	R03BX	-0.02	5	-0.166	---	---	20
308	R03DX	-0.02	5	-0.166	---	---	20
309	C02AC	0.057	16	0.164	---	---	18
310	C05AD	0.038	32	0.163	---	---	15
311	C07AB	0.137	21	0.163	---	---	28
312	N05AC	0.038	24	-0.16	---	---	25
313	J01MA	-0.016	25	-0.159	---	---	8
314	P02CC	0.059	9	0.159	---	---	22
315	A07EA	0.1	23	0.159	---	---	21
316	N05AA	0.028	37	0.156	---	---	8
317	S02BA	0.097	19	0.156	---	---	26
318	M04AB	-0.018	11	-0.156	---	---	18
319	C04AB	0.092	12	-0.155	---	---	0
320	H02AB	0.096	40	0.155	---	---	22
321	N05AL	-0.035	14	-0.151	---	---	21
322	G02CC	0.044	13	-0.147	---	---	0
323	A10BB	-0.042	41	-0.146	---	---	9
324	S01GA	0.043	20	-0.146	---	---	10
325	J01ED	-0.006	23	0.146	---	---	8
326	N03AD	0.04	8	0.145	---	---	12
327	G03DC	0.11	19	-0.144	---	---	5
328	M01AX	0.018	19	-0.144	---	---	21
329	D06AA	0.039	19	-0.142	---	---	5
330	S01BA	0.017	45	0.141	---	---	13
331	C01BA	0.033	18	-0.138	---	---	11
332	B01AC	-0.045	35	0.137	---	---	8
333	A10BG	0.023	41	-0.137	---	---	19
334	R06AB	0.099	13	-0.137	---	---	0
335	R06AX	0.058	36	-0.135	---	---	11
336	B01AA	-0.001	15	-0.134	---	---	6
337	A02BA	0.019	19	-0.133	---	---	5
338	G01AF	0.059	37	0.132	---	---	18
339	S01AB	0.015	13	-0.131	---	---	15
340	S01CB	0.08	23	0.131	---	---	21
341	D06AX	0.057	24	-0.13	---	---	8
342	M03BX	-0.013	22	0.129	---	---	9
343	J01DD	0.076	22	0.128	---	---	13
344	D07AB	-0.065	27	-0.126	---	---	18
345	C10AB	0.006	18	0.126	---	---	22
346	D07XB	-0.016	23	-0.124	---	---	13
347	R03DA	-0.01	21	0.122	---	---	14
348	N05AD	-0.045	43	-0.122	---	---	11
349	D04AA	0.093	20	0.122	---	---	15
350	G03CA	0.057	45	-0.121	---	---	4
351	D04AB	0.048	30	0.119	---	---	16
352	D07AC	-0.001	35	0.118	---	---	11
353	D10AA	0.041	16	0.117	---	---	18
354	C01CA	0.081	35	-0.117	---	---	5
355	A07AA	0.097	32	0.114	---	---	21
356	L04AA	-0.028	51	-0.112	---	---	11
357	S02AA	0.032	42	-0.112	---	---	4
358	C04AX	0.061	37	0.111	---	---	18
359	M02AA	0.008	83	-0.108	---	---	7
360	G03CC	0.043	17	-0.108	---	---	11
361	S01AD	-0.057	23	-0.108	---	---	17
362	L02BA	0.023	47	-0.107	---	---	8
363	J01FA	-0.038	37	-0.105	---	---	18
364	N06AA	0.078	46	0.105	---	---	21
365	M01AE	0.053	54	0.104	---	---	12
366	N06AB	-0.026	21	-0.103	---	---	9
367	J01GB	0.041	33	0.102	---	---	15
368	J01CA	0.018	41	-0.099	---	---	7
369	N03AG	0.039	60	-0.098	---	---	10
370	C03BA	-0.001	28	-0.096	---	---	7
371	R03BA	0.035	29	0.094	---	---	13
372	N01BB	0.043	23	0.092	---	---	17
373	M01AB	0.026	49	0.088	---	---	14
374	C01DX	0.088	21	0.082	---	---	19
375	N05AB	-0.004	60	-0.077	---	---	13
376	R01AD	0.04	42	0.067	---	---	16
377	J01AA	0.021	41	-0.061	---	---	12
378	S01AA	0.031	68	-0.05	---	---	10
