# Supplementary material for: Insights into immune responses in oral cancer through proteomic analysis of saliva and salivary extracellular vesicles
Source: Sci Rep. 2015 Nov 5;5:16305. doi: 10.1038/srep16305 (PMC4633731; doi:10.1038/srep16305)
Supplement: Supp Table 10 [file srep16305-s8.xls]

## Sheet: Matrix32_All_prots_15062015
Manuscript title: Insights into immune responses in oral cancer through proteomic analysis of saliva and salivary extracellular vesicles
Author´s list: Flavia V. Winck, Ana Carolina Prado Ribeiro, Romênia Ramos Domingues, Liu Yi Ling, Diego Mauricio Riaño-Pachón, César Rivera, Thaís Bianca Brandão, Adriele Ferreira Gouvea, Alan Roger Santos-Silva, Ricardo D. Coletta, Adriana F. Paes Leme
Supplemental table 10. List of proteins identified by mass spectrometry comparing datasets of individuals with and without lesion
LFQ intensity T1	LFQ intensity T11	LFQ intensity T12	LFQ intensity T13	LFQ intensity T14	LFQ intensity T15	LFQ intensity T16	LFQ intensity T17	LFQ intensity T19	LFQ intensity T2	LFQ intensity T20	LFQ intensity T21	LFQ intensity T23	LFQ intensity T24	LFQ intensity T3	LFQ intensity T4	LFQ intensity T5	LFQ intensity T6	LFQ intensity T7	LFQ intensity T8	LFQ intensity T9	Only identified by site	Reverse	Contaminant	ANOVA Significant	Mol. weight [kDa]	ANOVA p value	Protein IDs	Majority protein IDs	Protein names	Gene names	Proteins	Sequence coverage [%]	Unique sequence coverage [%]
NaN	NaN	NaN	22.3295	NaN	21.9403	22.3381	NaN	22.1166	24.2738	NaN	NaN	NaN	NaN	NaN	NaN	24.1073	NaN	NaN	NaN	NaN					44.816	0.284483	A6NI72;P14598;A8MVU1;P14598-2;C9J155;H7C1S1	A6NI72;P14598;A8MVU1;P14598-2;C9J155;H7C1S1	Putative neutrophil cytosol factor 1B;Neutrophil cytosol factor 1;Putative neutrophil cytosol factor 1C	NCF1B;NCF1;NCF1C	6	4.6	4.6
NaN	NaN	NaN	NaN	NaN	NaN	NaN	NaN	NaN	NaN	NaN	22.8601	NaN	NaN	NaN	NaN	NaN	NaN	NaN	NaN	NaN					52.39	1	Q13228;Q13228-3;A6PVW9;H0Y532;Q13228-2;A6PVX1;F8WCR4;F2Z2W8;C9JVL0	Q13228;Q13228-3;A6PVW9;H0Y532;Q13228-2;A6PVX1;F8WCR4;F2Z2W8;C9JVL0	Selenium-binding protein 1	SELENBP1	9	6.8	6.8
NaN	NaN	NaN	NaN	NaN	NaN	NaN	NaN	NaN	NaN	NaN	NaN	NaN	NaN	NaN	NaN	20.8182	NaN	NaN	NaN	NaN					58.947	1	A7MAP1;A7MAP0;Q9ULV4;B4E3S0	A7MAP1;A7MAP0;Q9ULV4;B4E3S0	Coronin-1C	CORO1C	4	3	3
25.6484	25.0814	25.8082	25.5273	NaN	25.4907	NaN	NaN	25.1718	24.937	26.5771	NaN	26.9496	NaN	25.3407	27.0218	24.0866	NaN	NaN	25.9726	24.8508					161.1	0.559217	A8K2U0;H0YGG5;F5H2Z2;H0YH14	A8K2U0;H0YGG5;F5H2Z2	Alpha-2-macroglobulin-like protein 1	A2ML1	4	14.2	14.2
NaN	NaN	NaN	NaN	NaN	NaN	NaN	NaN	NaN	NaN	NaN	NaN	NaN	NaN	NaN	NaN	NaN	NaN	NaN	21.9909	NaN					29.225	1	P18124;A8MUD9	P18124;A8MUD9	60S ribosomal protein L7	RPL7	2	5.6	5.6
NaN	NaN	NaN	NaN	NaN	NaN	NaN	NaN	NaN	NaN	NaN	NaN	NaN	NaN	NaN	NaN	NaN	NaN	NaN	23.1248	NaN					84.781	1	P05107;A8MYE6;J3KNI6	P05107;A8MYE6;J3KNI6	Integrin beta-2;Integrin beta	ITGB2	3	2	2
NaN	NaN	NaN	NaN	NaN	NaN	NaN	NaN	NaN	NaN	NaN	NaN	NaN	NaN	NaN	NaN	22.2572	NaN	NaN	NaN	NaN					247.56	1	Q01668-2;Q01668;B0FYA3;Q59GD8;F5H313	Q01668-2;Q01668;B0FYA3	Voltage-dependent L-type calcium channel subunit alpha-1D	CACNA1D	5	1.5	1.5
NaN	NaN	NaN	NaN	NaN	NaN	NaN	NaN	NaN	NaN	NaN	NaN	NaN	NaN	NaN	NaN	NaN	NaN	NaN	21.3988	NaN					192.87	1	B0UZ83;P0C0L4;P0C0L4-2;F5H2J9;CON__ENSEMBL:ENSBTAP00000007350;CON__P01030	B0UZ83;P0C0L4;P0C0L4-2	Complement C4-A;Complement C4 beta chain;Complement C4-A alpha chain;C4a anaphylatoxin;C4b-A;C4d-A;Complement C4 gamma chain	C4A	6	15.7	0.7
24.4133	23.141	22.9886	23.3443	24.8463	23.8356	23.1665	NaN	NaN	24.1297	25.0514	NaN	23.1564	NaN	NaN	NaN	25.1371	NaN	NaN	24.2449	23.4125					21.429	0.911408	P15153;B1AH80;B1AH77;P63000-2;P60763;P63000;B1AH78;J3QLK0;J3KSC4	P15153;B1AH80;B1AH77;P63000-2;P60763;P63000;B1AH78;J3QLK0;J3KSC4	Ras-related C3 botulinum toxin substrate 2;Ras-related C3 botulinum toxin substrate 3;Ras-related C3 botulinum toxin substrate 1	RAC2;RAC3;RAC1	9	18.2	18.2
NaN	NaN	NaN	23.5756	23.2005	NaN	NaN	NaN	21.7093	NaN	NaN	NaN	NaN	NaN	NaN	NaN	NaN	NaN	NaN	NaN	NaN					93.313	1	Q15063;B1ALD8;B1ALD9;Q15063-3;Q15063-2;Q15063-4;F5H628;CON__Q2KJC7	Q15063;B1ALD8;B1ALD9;Q15063-3;Q15063-2;Q15063-4;F5H628	Periostin	POSTN	8	7.2	7.2
NaN	NaN	22.9507	NaN	NaN	NaN	NaN	NaN	NaN	NaN	24.4336	NaN	NaN	NaN	NaN	NaN	NaN	NaN	NaN	NaN	NaN					61.692	1	B1AVU8;P07602-3;C9JIZ6;P07602-2;P07602	B1AVU8;P07602-3;C9JIZ6;P07602-2;P07602	Proactivator polypeptide;Saposin-A;Saposin-B-Val;Saposin-B;Saposin-C;Saposin-D	PSAP	5	6.1	6.1
NaN	NaN	NaN	NaN	NaN	NaN	NaN	NaN	NaN	NaN	NaN	NaN	NaN	NaN	NaN	NaN	NaN	NaN	NaN	NaN	23.654					56.634	1	B3KUE5;P55058;P55058-2;P55058-3	B3KUE5;P55058;P55058-2;P55058-3	Phospholipid transfer protein	PLTP	4	4.9	4.9
NaN	NaN	NaN	NaN	NaN	NaN	NaN	NaN	NaN	NaN	NaN	NaN	NaN	NaN	NaN	NaN	NaN	NaN	NaN	21.5243	NaN					24.722	1	P04179;P04179-2;B3KUK2;B4E3K9	P04179;P04179-2;B3KUK2;B4E3K9	Superoxide dismutase [Mn], mitochondrial;Superoxide dismutase	SOD2	4	6.3	6.3
NaN	NaN	NaN	22.7003	21.4878	21.1556	NaN	NaN	NaN	NaN	NaN	NaN	NaN	NaN	NaN	NaN	NaN	NaN	NaN	NaN	NaN					35.943	1	B4DUT8;Q99439;B4DDF4;Q99439-2;K7ES69;H3BQH0;H3BVI6;H3BTZ5;H3BQR6	B4DUT8;Q99439;B4DDF4;Q99439-2;K7ES69;H3BQH0;H3BVI6	Calponin-2	CNN2	9	19.7	19.7
NaN	NaN	NaN	NaN	NaN	24.085	23.0829	NaN	23.7911	24.1976	NaN	NaN	NaN	NaN	NaN	NaN	22.8927	NaN	NaN	30.5381	NaN					16.621	0.539313	K7ES00;P68431;P84243;Q16695;Q71DI3;Q6NXT2;K7EK07;B4DEB1;K7EP01;K7EMV3	K7ES00;P68431;P84243;Q16695;Q71DI3;Q6NXT2;K7EK07;B4DEB1;K7EP01;K7EMV3	Histone H3.1;Histone H3.3;Histone H3.1t;Histone H3.2;Histone H3.3C;Histone H3	HIST1H3A;H3F3A;HIST3H3;HIST2H3A;H3F3C	10	10.6	10.6
NaN	NaN	NaN	NaN	NaN	NaN	NaN	NaN	NaN	NaN	NaN	NaN	NaN	NaN	NaN	NaN	NaN	NaN	NaN	17.886	NaN					48.207	1	Q9UJU6;H0Y5J4;B4DEM2	Q9UJU6;H0Y5J4;B4DEM2	Drebrin-like protein	DBNL	3	2.8	2.8
NaN	NaN	NaN	NaN	NaN	NaN	NaN	NaN	NaN	NaN	NaN	20.3125	NaN	NaN	NaN	NaN	NaN	NaN	NaN	NaN	NaN					32.949	1	P47755;F8W9N7;B4DG50;C9JUG7	P47755;F8W9N7;B4DG50;C9JUG7	F-actin-capping protein subunit alpha-2	CAPZA2	4	4.9	4.9
NaN	NaN	NaN	NaN	NaN	NaN	NaN	NaN	NaN	NaN	NaN	NaN	NaN	NaN	NaN	NaN	NaN	NaN	NaN	23.0274	NaN					71.502	1	B4DGP8;P27824;B4E2T8	B4DGP8;P27824;B4E2T8	Calnexin	CANX	3	2.4	2.4
NaN	NaN	NaN	NaN	NaN	NaN	NaN	NaN	NaN	NaN	NaN	NaN	NaN	NaN	NaN	NaN	NaN	NaN	NaN	NaN	21.5861					85.496	1	P35222;B4DGU4	P35222;B4DGU4	Catenin beta-1	CTNNB1	2	1.5	1.5
NaN	NaN	NaN	NaN	NaN	NaN	NaN	NaN	NaN	NaN	NaN	NaN	NaN	NaN	NaN	NaN	NaN	NaN	NaN	NaN	NaN					44.228	1	B4DIH5;H0YM03	B4DIH5;H0YM03		COPS2	2	7.7	7.7
NaN	NaN	NaN	NaN	NaN	NaN	NaN	NaN	19.9615	NaN	NaN	NaN	NaN	NaN	NaN	NaN	NaN	NaN	NaN	NaN	NaN					46.263	1	O60235;B4DL57	O60235;B4DL57	Transmembrane protease serine 11D;Transmembrane protease serine 11D non-catalytic chain;Transmembrane protease serine 11D catalytic chain	TMPRSS11D	2	4.5	4.5
NaN	NaN	NaN	NaN	NaN	NaN	NaN	NaN	NaN	NaN	NaN	NaN	NaN	NaN	NaN	NaN	NaN	NaN	NaN	20.5626	NaN					62.942	1	O43776;B4DN60	O43776;B4DN60	Asparagine--tRNA ligase, cytoplasmic	NARS	2	1.5	1.5
NaN	NaN	NaN	NaN	NaN	NaN	NaN	NaN	NaN	NaN	NaN	NaN	NaN	24.1897	NaN	NaN	NaN	NaN	NaN	NaN	NaN					35.548	1	Q9BRF8;Q9BRF8-2;B4DQ68	Q9BRF8;Q9BRF8-2;B4DQ68	Calcineurin-like phosphoesterase domain-containing protein 1	CPPED1	3	3.5	3.5
NaN	NaN	NaN	NaN	NaN	NaN	NaN	NaN	NaN	NaN	NaN	NaN	NaN	NaN	NaN	NaN	NaN	NaN	NaN	21.8237	NaN					58.502	1	O95498;O95498-6;O95498-2;J3QT03;J3KQ55;J3KQQ7;O95498-4;O95498-3;B4DQB2;E9PL76;E9PQ75;E9PLK5;O95498-5;E9PRD9;E9PK31	O95498;O95498-6;O95498-2;J3QT03;J3KQ55;J3KQQ7;O95498-4;O95498-3;B4DQB2;E9PL76;E9PQ75;E9PLK5;O95498-5;E9PRD9;E9PK31	Vascular non-inflammatory molecule 2	VNN2	15	2.5	2.5
25.6805	26.5908	26.1081	26.7073	26.4523	27.853	26.7075	26.1489	26.5556	27.1611	27.1404	27.8105	24.5658	24.1325	24.8702	NaN	25.9976	NaN	23.6766	26.0169	25.5526					53.139	0.274269	P52209;B4DQJ8;F5H7U0;K7EM49;K7EPF6;K7EMN2;K7ELN9	P52209;B4DQJ8;F5H7U0;K7EM49	6-phosphogluconate dehydrogenase, decarboxylating	PGD	7	33.7	33.7
26.6777	NaN	23.9249	NaN	24.0754	25.8682	23.0036	24.8977	NaN	26.567	NaN	21.8776	NaN	NaN	NaN	25.3252	27.4248	NaN	25.0769	28.7425	25.0274					18.041	0.633422	B4DR52;Q5QNW6-2;Q5QNW6;Q93079;P23527;P58876;Q99877;Q99880;P33778;Q8N257;Q96A08	B4DR52;Q5QNW6-2;Q5QNW6;Q93079;P23527;P58876;Q99877;Q99880;P33778;Q8N257	Histone H2B;Histone H2B type 2-F;Histone H2B type 1-H;Histone H2B type 1-O;Histone H2B type 1-D;Histone H2B type 1-N;Histone H2B type 1-L;Histone H2B type 1-B;Histone H2B type 3-B	HIST2H2BF;HIST1H2BH;HIST1H2BO;HIST1H2BD;HIST1H2BN;HIST1H2BL;HIST1H2BB;HIST3H2BB	11	31.3	6.6
NaN	NaN	NaN	NaN	NaN	NaN	NaN	NaN	21.9958	NaN	NaN	NaN	NaN	NaN	NaN	NaN	21.2915	NaN	NaN	NaN	NaN					33.67	1	P07910;G3V2Q1;P07910-2;G3V4C1;B4DY08;G3V4W0;P07910-4;G3V576;G3V575;G3V555;B4DSU6;G3V251;G3V3K6;G3V5X6;G3V4M8;O60812;P07910-3;G3V2H6	P07910;G3V2Q1;P07910-2;G3V4C1;B4DY08;G3V4W0;P07910-4;G3V576;G3V575;G3V555;B4DSU6;G3V251;G3V3K6;G3V5X6;G3V4M8;O60812;P07910-3;G3V2H6	Heterogeneous nuclear ribonucleoproteins C1/C2;Heterogeneous nuclear ribonucleoprotein C-like 1	HNRNPC;HNRNPCL1	18	7.5	7.5
NaN	NaN	NaN	NaN	NaN	NaN	NaN	NaN	NaN	NaN	20.5188	NaN	NaN	NaN	NaN	NaN	NaN	NaN	NaN	NaN	NaN					123.8	1	P18206;P18206-2;B4DTM7;P18206-3	P18206;P18206-2;B4DTM7;P18206-3	Vinculin	VCL	4	3.7	3.7
25.1332	24.3142	24.827	22.9185	24.1345	23.083	24.7663	24.4828	22.9834	24.9862	24.9798	NaN	NaN	24.0559	NaN	NaN	24.3404	NaN	NaN	23.3144	23.8394					38.498	0.683573	P40121;P40121-2;B4DU58;E7ENU9;B8ZZL6;H7C0X8	P40121;P40121-2;B4DU58;E7ENU9;B8ZZL6	Macrophage-capping protein	CAPG	6	26.1	26.1
NaN	NaN	NaN	NaN	NaN	NaN	NaN	NaN	NaN	NaN	NaN	NaN	NaN	NaN	NaN	NaN	NaN	NaN	NaN	NaN	22.9349					26.816	1	J3KQE5;B5MDF5;P62826;F5H018;B4DV51	J3KQE5;B5MDF5;P62826;F5H018;B4DV51	GTP-binding nuclear protein Ran	RAN	5	6	6
NaN	NaN	NaN	NaN	NaN	NaN	NaN	NaN	NaN	NaN	NaN	NaN	NaN	NaN	NaN	NaN	NaN	NaN	NaN	22.7811	NaN					54.389	1	P50995;B4DVE7	P50995;B4DVE7	Annexin A11;Annexin	ANXA11	2	5.3	5.3
NaN	NaN	NaN	NaN	NaN	NaN	NaN	NaN	NaN	NaN	NaN	NaN	NaN	NaN	NaN	NaN	NaN	NaN	NaN	NaN	NaN					89.657	1	P24394;B4E076	P24394;B4E076	Interleukin-4 receptor subunit alpha;Soluble interleukin-4 receptor subunit alpha	IL4R	2	1.6	1.6
NaN	NaN	NaN	23.2172	NaN	NaN	NaN	NaN	24.2505	NaN	NaN	NaN	NaN	NaN	NaN	NaN	NaN	NaN	NaN	23.1655	NaN					59.491	1	E9PGN7;B4E1F0;P05155;B4E1H2;H9KV48	E9PGN7;B4E1F0;P05155;B4E1H2;H9KV48	Plasma protease C1 inhibitor	SERPING1	5	8.1	8.1
NaN	25.2666	23.9811	26.0373	25.9967	23.4714	26.0532	23.6634	25.366	23.6454	23.216	24.2828	24.6514	NaN	23.2381	NaN	25.6496	NaN	24.0419	23.6528	24.3391					140.94	0.61807	B4E1Z4;P00751;E7ETN3;H7C5H1;P00751-2;B0UXW4;C9JRT3;H7C526	B4E1Z4;P00751;E7ETN3;H7C5H1	Complement factor B;Complement factor B Ba fragment;Complement factor B Bb fragment	CFB	8	10.3	10.3
NaN	NaN	NaN	NaN	NaN	NaN	NaN	NaN	NaN	NaN	NaN	NaN	NaN	NaN	NaN	NaN	NaN	NaN	NaN	22.4337	NaN					31.73	1	P27105;B4E2V5;P27105-2	P27105;B4E2V5;P27105-2	Erythrocyte band 7 integral membrane protein	STOM	3	6.6	6.6
NaN	NaN	NaN	NaN	NaN	NaN	NaN	NaN	NaN	NaN	NaN	NaN	NaN	NaN	NaN	NaN	19.3162	NaN	NaN	NaN	NaN					75.207	1	Q14515;B4E2Z0	Q14515;B4E2Z0	SPARC-like protein 1	SPARCL1	2	2.4	2.4
NaN	NaN	NaN	NaN	NaN	NaN	NaN	NaN	NaN	NaN	NaN	NaN	NaN	NaN	NaN	NaN	NaN	NaN	NaN	19.6359	NaN					120.84	1	P53396;P53396-2;B4E3P0	P53396;P53396-2;B4E3P0	ATP-citrate synthase	ACLY	3	1.4	1.4
NaN	NaN	NaN	NaN	NaN	NaN	NaN	NaN	NaN	NaN	NaN	NaN	NaN	NaN	NaN	NaN	NaN	NaN	NaN	21.0299	NaN					53.9	1	Q15084-2;B5MCQ5;F8WA83;Q15084;B7Z254	Q15084-2;B5MCQ5;F8WA83;Q15084;B7Z254	Protein disulfide-isomerase A6	PDIA6	5	2.8	2.8
NaN	NaN	NaN	NaN	NaN	NaN	NaN	NaN	NaN	NaN	NaN	NaN	NaN	NaN	NaN	22.7276	NaN	NaN	NaN	NaN	NaN					52.384	1	P48637;B6F210;B7Z514	P48637;B6F210	Glutathione synthetase	GSS	3	9.5	9.5
NaN	NaN	NaN	NaN	NaN	NaN	NaN	NaN	NaN	NaN	NaN	NaN	NaN	NaN	NaN	NaN	21.9997	NaN	NaN	NaN	NaN					68.303	1	P38606;B7Z1R5;C9JVW8;C9JA17	P38606;B7Z1R5	V-type proton ATPase catalytic subunit A	ATP6V1A	4	7.1	7.1
NaN	NaN	NaN	NaN	NaN	NaN	NaN	NaN	NaN	NaN	NaN	NaN	NaN	NaN	NaN	NaN	NaN	NaN	NaN	21.6335	NaN					25.006	1	Q14964;P20340;P20340-2;Q9NRW1;H0YGL6;B7Z337;F5H668;H7BYW1;F5GZB1;J3KR73;C9JU14;F5GXN4;C9JB90	Q14964;P20340;P20340-2;Q9NRW1;H0YGL6;B7Z337;F5H668;H7BYW1;F5GZB1;J3KR73;C9JU14;F5GXN4;C9JB90	Ras-related protein Rab-39A;Ras-related protein Rab-6A;Ras-related protein Rab-6B	RAB39A;RAB6A;RAB6B	13	5.1	5.1
NaN	NaN	NaN	22.831	NaN	21.8348	NaN	NaN	NaN	NaN	NaN	NaN	NaN	NaN	NaN	NaN	NaN	NaN	NaN	NaN	NaN					103.28	1	P55786;E9PLK3;B7Z463;H0YDG0	P55786;E9PLK3;B7Z463;H0YDG0	Puromycin-sensitive aminopeptidase	NPEPPS	4	3.7	3.7
NaN	NaN	NaN	24.3951	23.7629	23.8764	23.8469	NaN	23.9352	23.3149	NaN	24.6995	NaN	NaN	NaN	NaN	23.6084	NaN	NaN	23.3899	NaN					103.88	0.859342	B7ZKJ8;Q14624;Q14624-2;Q14624-3;Q14624-4;H7C0L5;F5GXQ1	B7ZKJ8;Q14624;Q14624-2;Q14624-3;Q14624-4;H7C0L5;F5GXQ1	Inter-alpha-trypsin inhibitor heavy chain H4;70 kDa inter-alpha-trypsin inhibitor heavy chain H4;35 kDa inter-alpha-trypsin inhibitor heavy chain H4	ITIH4	7	10.6	10.6
NaN	NaN	NaN	NaN	NaN	NaN	NaN	NaN	NaN	NaN	NaN	NaN	NaN	NaN	NaN	22.9159	NaN	NaN	NaN	NaN	NaN					19.916	1	Q9UK76-2;Q9UK76;F5GY98;Q9UK76-3;B8ZZT7;J3KT51;J3KSH8	Q9UK76-2;Q9UK76;F5GY98;Q9UK76-3;B8ZZT7;J3KT51;J3KSH8	Hematological and neurological expressed 1 protein	HN1	7	9.9	9.9
NaN	NaN	NaN	NaN	NaN	NaN	NaN	NaN	NaN	NaN	NaN	NaN	NaN	NaN	NaN	NaN	NaN	NaN	NaN	NaN	NaN					38.627	1	P40925-3;P40925;P40925-2;B9A041;B8ZZ51;C9JF79;C9JRL4	P40925-3;P40925;P40925-2;B9A041;B8ZZ51;C9JF79	Malate dehydrogenase, cytoplasmic;Malate dehydrogenase	MDH1	7	18.5	18.5
NaN	23.9552	25.2756	26.2304	26.6606	26.1921	25.3944	27.1361	28.256	26.2401	27.1669	27.7322	23.9515	23.9638	NaN	25.0782	27.176	NaN	26.1793	26.5529	25.4922					23.063	0.132657	B9A064;P0CG04	B9A064;P0CG04	Immunoglobulin lambda-like polypeptide 5;Ig lambda-1 chain C regions	IGLL5;IGLC1	2	51.4	20.6
NaN	NaN	NaN	NaN	NaN	NaN	NaN	NaN	NaN	NaN	NaN	23.3042	NaN	NaN	NaN	NaN	NaN	NaN	NaN	NaN	NaN					11.006	1	P01040;C9J0E4	P01040;C9J0E4	Cystatin-A	CSTA	2	14.3	14.3
NaN	NaN	NaN	NaN	NaN	NaN	NaN	NaN	NaN	NaN	NaN	NaN	NaN	NaN	NaN	NaN	19.7885	NaN	NaN	NaN	NaN					62.171	1	G5E977;Q6XQN6-2;C9JC60;Q6XQN6;Q6XQN6-3	G5E977;Q6XQN6-2;C9JC60;Q6XQN6;Q6XQN6-3	Nicotinate phosphoribosyltransferase	NAPRT1	5	4.8	4.8
NaN	NaN	NaN	NaN	NaN	NaN	NaN	NaN	NaN	NaN	NaN	NaN	NaN	NaN	23.7793	NaN	NaN	NaN	NaN	NaN	NaN					50.404	1	P19971-2;P19971;C9JGI3	P19971-2;P19971;C9JGI3	Thymidine phosphorylase	TYMP	3	2.7	2.7
NaN	NaN	NaN	NaN	NaN	NaN	NaN	NaN	NaN	NaN	NaN	22.4775	NaN	NaN	NaN	NaN	NaN	NaN	NaN	NaN	NaN					81.673	1	C9JIF9;P13798	C9JIF9;P13798	Acylamino-acid-releasing enzyme	APEH	2	1.6	1.6
NaN	NaN	NaN	22.7319	NaN	NaN	NaN	NaN	22.9323	22.8834	21.7943	NaN	NaN	NaN	NaN	NaN	22.1737	NaN	NaN	NaN	NaN					12.895	1	P58546;C9JL85	P58546;C9JL85	Myotrophin	MTPN	2	22.9	22.9
NaN	NaN	NaN	NaN	NaN	NaN	NaN	NaN	NaN	NaN	NaN	NaN	NaN	NaN	NaN	NaN	NaN	NaN	NaN	NaN	NaN					68.135	1	C9JLX5;Q3ZCX4;E7ER33;C9K0F2;C9JZ58	C9JLX5;Q3ZCX4;E7ER33;C9K0F2;C9JZ58	Zinc finger protein 568	ZNF568	5	7.4	7.4
NaN	NaN	NaN	NaN	NaN	23.6009	22.7957	NaN	24.7885	23.5513	23.9852	NaN	25.1273	NaN	24.3014	24.3104	NaN	NaN	NaN	NaN	NaN					50.394	0.159803	P30838;E9PNN6;C9JMC5;A8MYB8;I3L3I9;C9JKT2;I3L1H6;I3L4E5;I3L3W9	P30838;E9PNN6;C9JMC5;A8MYB8;I3L3I9	Aldehyde dehydrogenase, dimeric NADP-preferring	ALDH3A1	9	15.5	15.5
NaN	NaN	NaN	NaN	NaN	NaN	NaN	NaN	NaN	NaN	NaN	21.2186	NaN	NaN	NaN	NaN	NaN	NaN	NaN	NaN	NaN					39.383	1	P46976;P46976-2;D3DNH0;C9JQ42;P46976-3;G5E9W8	P46976;P46976-2;D3DNH0;C9JQ42;P46976-3;G5E9W8	Glycogenin-1	GYG1	6	4	4
NaN	NaN	NaN	NaN	NaN	NaN	NaN	NaN	NaN	NaN	22.755	NaN	NaN	24.8016	NaN	NaN	NaN	NaN	NaN	NaN	NaN					36.537	1	C9JRZ8-2;O60218	C9JRZ8-2;O60218	Aldo-keto reductase family 1 member B10	AKR1B10	2	3.5	3.5
NaN	NaN	NaN	NaN	NaN	NaN	NaN	NaN	NaN	19.3697	NaN	NaN	NaN	NaN	NaN	NaN	NaN	NaN	NaN	NaN	NaN					46.937	1	J3KQ32;Q9NTK5;Q9NTK5-3;C9JTK6	J3KQ32;Q9NTK5;Q9NTK5-3;C9JTK6	Obg-like ATPase 1	OLA1	4	3.6	3.6
24.6611	NaN	NaN	NaN	24.6118	22.6663	23.0957	NaN	NaN	NaN	NaN	NaN	24.1548	NaN	22.7338	NaN	23.0723	NaN	NaN	22.1605	22.7315					70.036	0.431329	P00734;E9PIT3;C9JV37;CON__P00735	P00734;E9PIT3;C9JV37	Prothrombin;Activation peptide fragment 1;Activation peptide fragment 2;Thrombin light chain;Thrombin heavy chain	F2	4	7.9	7.9
25.1044	23.3254	24.1315	24.4991	28.315	24.7623	23.6287	23.0491	24.1073	23.9476	25.082	NaN	27.8967	NaN	22.0831	NaN	25.0421	NaN	21.7396	24.4303	22.2826					39.411	0.733842	C9JV77;P02765;CON__P12763	C9JV77;P02765	Alpha-2-HS-glycoprotein;Alpha-2-HS-glycoprotein chain A;Alpha-2-HS-glycoprotein chain B	AHSG	3	23.1	23.1
NaN	NaN	NaN	NaN	NaN	NaN	NaN	23.9897	NaN	NaN	NaN	NaN	NaN	NaN	NaN	NaN	NaN	NaN	NaN	NaN	NaN					20.546	1	O15145;C9JZD1;F8VR50	O15145;C9JZD1	Actin-related protein 2/3 complex subunit 3	ARPC3	3	14	14
NaN	NaN	NaN	NaN	NaN	NaN	NaN	NaN	20.819	NaN	NaN	NaN	19.9019	NaN	NaN	NaN	20.2606	NaN	NaN	24.8165	NaN					36.375	1	P12429;D6RFG5;D6RCA8;D6RAZ8;D6RA82	P12429;D6RFG5;D6RCA8;D6RAZ8	Annexin A3;Annexin	ANXA3	5	16.4	16.4
NaN	NaN	NaN	NaN	NaN	NaN	NaN	NaN	NaN	NaN	NaN	NaN	NaN	23.7601	NaN	NaN	NaN	NaN	NaN	NaN	NaN					18.121	1	D6RD17;D6RHJ6;C9JA05	D6RD17;D6RHJ6		IGJ	3	55.1	12
25.6186	25.6664	26.8156	28.7137	26.801	26.3673	25.5899	25.7317	28.2145	24.6015	25.4246	25.1743	25.7837	NaN	23.5287	NaN	26.3234	NaN	NaN	25.5771	24.4137					53.02	0.480381	D6RF35;D6RBJ7;D6RF20;CON__ENSEMBL:ENSBTAP00000018229;CON__Q3MHN5	D6RF35;D6RBJ7		GC	5	51.7	2.7
NaN	NaN	NaN	NaN	23.3542	NaN	NaN	NaN	NaN	NaN	NaN	NaN	NaN	NaN	NaN	NaN	NaN	NaN	NaN	NaN	NaN					372.82	1	P13611;P13611-5;P13611-2;P13611-3;E9PF17;D6RGZ6;P13611-4;Q86W61	P13611;P13611-5;P13611-2;P13611-3;E9PF17;D6RGZ6;P13611-4;Q86W61	Versican core protein	VCAN	8	0.7	0.7
NaN	NaN	NaN	NaN	NaN	NaN	NaN	NaN	NaN	NaN	NaN	NaN	NaN	NaN	NaN	NaN	NaN	NaN	NaN	21.0022	NaN					42.835	1	Q92597;Q92597-2;Q92597-3;E5RIM2;E5RIV1;E5RGM5;E5RIR1;E5RG99	Q92597;Q92597-2;Q92597-3;E5RIM2;E5RIV1;E5RGM5;E5RIR1;E5RG99	Protein NDRG1	NDRG1	8	4.1	4.1
NaN	NaN	NaN	NaN	NaN	NaN	NaN	NaN	NaN	NaN	NaN	NaN	NaN	NaN	NaN	NaN	NaN	NaN	NaN	19.229	NaN					24.669	1	O75608;O75608-2;E5RGR0;E5RJA0;E5RJ48	O75608;O75608-2;E5RGR0;E5RJA0;E5RJ48	Acyl-protein thioesterase 1	LYPLA1	5	6.1	6.1
NaN	NaN	22.7782	22.3586	NaN	NaN	NaN	27.6555	22.2734	28.7739	23.7319	30.7163	NaN	NaN	NaN	NaN	22.8998	NaN	NaN	25.3236	NaN					28.87	1	P00915;E5RHP7;E5RH81;E5RG43;E5RIF9;E5RFL2;E5RGU8;E5RFE7;E5RII2;H0YBE2;E5RJI8;E5RG81;E5RJF6;E5RHS7	P00915;E5RHP7;E5RH81;E5RG43;E5RIF9;E5RFL2;E5RGU8;E5RFE7;E5RII2	Carbonic anhydrase 1	CA1	14	49.8	49.8
NaN	NaN	NaN	NaN	NaN	NaN	NaN	NaN	NaN	NaN	21.9154	NaN	NaN	NaN	NaN	NaN	NaN	NaN	NaN	NaN	NaN					14.306	1	E5RJD8;O75347;E5RIW3;E5RIX8	E5RJD8;O75347;E5RIW3;E5RIX8	Tubulin-specific chaperone A	TBCA	4	23.5	23.5
NaN	NaN	NaN	NaN	NaN	NaN	NaN	NaN	NaN	NaN	NaN	NaN	NaN	NaN	NaN	NaN	NaN	NaN	NaN	20.2851	NaN					35.936	1	P08758;E7ENQ5;E9PHT9	P08758;E7ENQ5;E9PHT9	Annexin A5;Annexin	ANXA5	3	5	5
NaN	NaN	NaN	NaN	NaN	NaN	NaN	NaN	NaN	NaN	NaN	NaN	NaN	NaN	NaN	NaN	NaN	NaN	NaN	28.1965	NaN					68.283	1	Q96G03;E7ENQ8;E9PD70	Q96G03;E7ENQ8;E9PD70	Phosphoglucomutase-2	PGM2	3	3.9	3.9
NaN	NaN	NaN	22.4633	NaN	NaN	NaN	NaN	NaN	NaN	NaN	NaN	NaN	NaN	NaN	NaN	22.1599	NaN	NaN	NaN	NaN					81.537	1	P16070;P16070-5;E7EPC6;P16070-7;P16070-3;P16070-4;P16070-6;P16070-17;P16070-9;P16070-8;P16070-16;P16070-10;P16070-11;P16070-13;P16070-14;P16070-12;P16070-18;H0Y5E4;P16070-15;H0Y2P0;H0YCV9;H0YDW7;H0YD17;H0YD13;H0YDX6;E9PKC6	P16070;P16070-5;E7EPC6;P16070-7;P16070-3;P16070-4;P16070-6;P16070-17;P16070-9;P16070-8;P16070-16;P16070-10;P16070-11;P16070-13;P16070-14;P16070-12;P16070-18;H0Y5E4;P16070-15;H0Y2P0;H0YCV9;H0YDW7;H0YD17;H0YD13;H0YDX6;E9PKC6	CD44 antigen	CD44	26	3	3
NaN	NaN	NaN	NaN	NaN	NaN	NaN	NaN	NaN	NaN	NaN	NaN	NaN	NaN	NaN	NaN	NaN	NaN	NaN	NaN	20.3703					14.46	1	P37840;P37840-3;E7EPV7;P37840-2	P37840;P37840-3;E7EPV7;P37840-2	Alpha-synuclein	SNCA	4	11.4	11.4
NaN	NaN	NaN	NaN	NaN	NaN	NaN	NaN	NaN	NaN	NaN	NaN	NaN	NaN	NaN	NaN	NaN	NaN	NaN	23.4215	NaN					69.412	1	P15311;E7EQR4	P15311;E7EQR4	Ezrin	EZR	2	10.8	6.3
28.9737	31.1029	29.6788	29.9427	28.9441	30.8584	29.7437	30.0161	31.5619	29.5659	28.9785	28.7146	30.719	29.5742	31.4425	29.8263	29.4875	30.8618	29.8992	32.7111	31.6192					78.181	0.870214	P02788;E7ER44;E7EQB2;P02788-2;C9JCF5;C9J0S5	P02788;E7ER44;E7EQB2;P02788-2	Lactotransferrin;Kaliocin-1;Lactoferroxin-A;Lactoferroxin-B;Lactoferroxin-C	LTF	6	78.5	76.8
NaN	NaN	NaN	NaN	NaN	NaN	NaN	NaN	NaN	NaN	21.5532	NaN	NaN	NaN	NaN	NaN	NaN	NaN	NaN	NaN	NaN					47.517	1	P00505;E7ERW2	P00505;E7ERW2	Aspartate aminotransferase, mitochondrial;Aspartate aminotransferase	GOT2	2	2.3	2.3
NaN	NaN	NaN	NaN	NaN	NaN	NaN	NaN	NaN	NaN	NaN	NaN	22.5512	NaN	NaN	NaN	NaN	NaN	NaN	NaN	NaN					124.84	1	E9PEN8;E7ESC6;Q9UIA9	E9PEN8;E7ESC6;Q9UIA9	Exportin-7	XPO7	3	0.7	0.7
NaN	23.2092	NaN	22.9964	NaN	NaN	NaN	22.0517	21.8002	NaN	NaN	23.6743	NaN	22.4117	NaN	NaN	22.4455	NaN	NaN	23.6606	23.4594					57.832	0.924291	P10909-2;P10909-5;P10909;P10909-4;E7ETA7;P10909-3;H0YC35;H0YAS8;H0YLK8;E7ERK6	P10909-2;P10909-5;P10909;P10909-4;E7ETA7;P10909-3;H0YC35;H0YAS8	Clusterin;Clusterin beta chain;Clusterin alpha chain;Clusterin	CLU	10	11.8	11.8
22.7874	NaN	NaN	21.1492	21.8417	21.7575	NaN	20.6828	20.242	22.2764	NaN	21.3749	NaN	NaN	NaN	NaN	23.1372	NaN	NaN	21.8929	NaN					26.591	0.367791	E7ETU3;P60953;P60953-1	E7ETU3;P60953	Cell division control protein 42 homolog	CDC42	3	14.2	14.2
NaN	23.229	23.7098	24.1465	23.0596	23.9249	23.5616	23.511	25.4458	26.0872	NaN	25.401	24.0288	NaN	23.32	NaN	24.801	NaN	NaN	24.1741	22.9868				+	51.18	0.0457515	E7EU23;P50395;P50395-2;Q5SX87;Q5SX90	E7EU23;P50395;P50395-2;Q5SX87	Rab GDP dissociation inhibitor beta	GDI2	5	18.3	10.9
30.0462	28.1517	27.2864	28.7925	29.0496	29.5808	28.609	28.0616	28.0021	29.6332	28.7195	29.3725	27.823	26.5236	27.582	27.4484	29.3439	26.6043	27.2694	28.2341	28.5963					36.053	0.527435	P04406;E7EUT4;E7EUT5	P04406;E7EUT4;E7EUT5	Glyceraldehyde-3-phosphate dehydrogenase	GAPDH	3	51.3	51.3
NaN	NaN	NaN	NaN	NaN	NaN	NaN	NaN	NaN	NaN	NaN	NaN	NaN	NaN	18.3492	NaN	NaN	NaN	NaN	NaN	NaN					31.351	1	P10163;E9PAL0;E7EXA8	P10163;E9PAL0;E7EXA8	Basic salivary proline-rich protein 4;Protein N1;Glycosylated protein A;Peptide P-D	PRB4	3	3.9	3.9
NaN	NaN	NaN	NaN	NaN	NaN	NaN	NaN	NaN	NaN	NaN	NaN	23.1282	NaN	NaN	NaN	NaN	NaN	NaN	NaN	NaN					62.591	1	P23141-2;P23141;E9PAU8	P23141-2;P23141;E9PAU8	Liver carboxylesterase 1	CES1	3	4.9	4.9
NaN	NaN	NaN	NaN	NaN	NaN	NaN	NaN	NaN	22.4261	NaN	NaN	NaN	NaN	NaN	NaN	NaN	NaN	NaN	NaN	NaN					35.503	1	P40926;E9PDB2;G3XAL0	P40926;E9PDB2	Malate dehydrogenase, mitochondrial	MDH2	3	16.3	16.3
NaN	NaN	23.0257	21.8872	22.6	NaN	NaN	NaN	NaN	NaN	NaN	NaN	NaN	NaN	NaN	NaN	NaN	NaN	NaN	22.9414	NaN					272.32	1	P02751-15;P02751-7;P02751;P02751-3;E9PE77;P02751-8;P02751-13;P02751-14;P02751-9;F8W7G7;P02751-5;P02751-6;P02751-10;P02751-4;P02751-11;P02751-12;H0Y7Z1;E9PG29;P02751-2;H0Y4K8	P02751-15;P02751-7;P02751;P02751-3;E9PE77;P02751-8;P02751-13;P02751-14;P02751-9;F8W7G7;P02751-5;P02751-6;P02751-10;P02751-4;P02751-11;P02751-12	Fibronectin;Anastellin;Ugl-Y1;Ugl-Y2;Ugl-Y3	FN1	20	3.8	3.8
NaN	NaN	NaN	NaN	NaN	NaN	NaN	NaN	NaN	24.9436	NaN	NaN	NaN	NaN	NaN	NaN	NaN	NaN	NaN	NaN	NaN					31.145	1	E9PGT2;J3KQ90;J3KQY0;P41439;P41439-2;F5H2G8	E9PGT2;J3KQ90;J3KQY0;P41439	Folate receptor gamma	FOLR3	6	15.7	15.7
NaN	NaN	NaN	NaN	NaN	NaN	NaN	NaN	NaN	NaN	NaN	NaN	NaN	NaN	NaN	NaN	23.4138	NaN	NaN	NaN	NaN					49.973	1	P13489;E9PIM9;E9PLZ3;E9PMJ3;E9PIK5;E9PMN0;E9PMA9;E9PMI1;E9PR82	P13489;E9PIM9;E9PLZ3;E9PMJ3;E9PIK5;E9PMN0;E9PMA9;E9PMI1;E9PR82	Ribonuclease inhibitor	RNH1	9	5.6	5.6
NaN	NaN	NaN	NaN	NaN	NaN	NaN	NaN	NaN	NaN	NaN	21.4131	NaN	NaN	NaN	NaN	NaN	NaN	NaN	NaN	NaN					22.017	1	Q92928;Q9H0U4;E9PLD0	Q92928;Q9H0U4;E9PLD0	Putative Ras-related protein Rab-1C;Ras-related protein Rab-1B	RAB1C;RAB1B	3	13.9	8.5
NaN	NaN	NaN	NaN	NaN	23.0795	NaN	NaN	NaN	NaN	NaN	NaN	NaN	NaN	NaN	NaN	NaN	NaN	NaN	NaN	NaN					9.9937	1	P11684;E9PN95	P11684;E9PN95	Uteroglobin	SCGB1A1	2	8.8	8.8
NaN	NaN	NaN	NaN	NaN	NaN	NaN	NaN	NaN	NaN	NaN	NaN	NaN	NaN	NaN	NaN	NaN	NaN	NaN	23.6183	NaN					14.529	1	E9PR17;P13987;E9PNW4	E9PR17;P13987;E9PNW4	CD59 glycoprotein	CD59	3	6.2	6.2
NaN	NaN	NaN	NaN	NaN	NaN	NaN	NaN	NaN	NaN	21.2409	NaN	NaN	NaN	NaN	NaN	NaN	NaN	NaN	NaN	NaN					84.375	1	G3V180;G3V1D3;Q9NY33;Q9NY33-4;E9PQ14;E9PPK9;E9PKK8;E9PNX5	G3V180;G3V1D3;Q9NY33;Q9NY33-4;E9PQ14;E9PPK9;E9PKK8;E9PNX5	Dipeptidyl peptidase 3	DPP3	8	4.6	4.6
NaN	NaN	NaN	NaN	NaN	NaN	NaN	NaN	NaN	NaN	NaN	NaN	NaN	NaN	NaN	NaN	NaN	NaN	NaN	NaN	21.7471					13.546	1	E9PQD6;P0DJI8	E9PQD6;P0DJI8	Serum amyloid A protein	SAA1	2	16.4	16.4
NaN	NaN	NaN	NaN	NaN	NaN	NaN	NaN	NaN	NaN	NaN	NaN	NaN	NaN	NaN	NaN	NaN	NaN	NaN	17.8254	NaN					35.102	1	O00764;O00764-2;F2Z2Y4;O00764-3	O00764;O00764-2;F2Z2Y4;O00764-3	Pyridoxal kinase	PDXK	4	6.7	6.7
NaN	NaN	NaN	NaN	NaN	NaN	NaN	NaN	NaN	NaN	NaN	NaN	NaN	NaN	NaN	NaN	NaN	NaN	NaN	22.0949	NaN					65.335	1	P04839;F5GWD2;F5GWU5	P04839;F5GWD2;F5GWU5	Cytochrome b-245 heavy chain	CYBB	3	3	3
NaN	NaN	NaN	NaN	NaN	NaN	NaN	NaN	NaN	NaN	NaN	NaN	NaN	NaN	NaN	NaN	NaN	NaN	NaN	20.9776	NaN					57.488	1	P78371;F5GWF6;F8VQ14	P78371;F5GWF6;F8VQ14	T-complex protein 1 subunit beta	CCT2	3	2.2	2.2
NaN	25.7847	24.5678	27.0042	24.1531	25.1973	25.5358	NaN	25.0978	24.4823	26.626	NaN	26.2858	NaN	23.8305	27.7345	NaN	NaN	NaN	25.4564	NaN					18.154	0.130788	Q9UBC9;F5GZ12;B1AN48	Q9UBC9;F5GZ12;B1AN48	Small proline-rich protein 3	SPRR3	3	69.8	69.8
25.5434	31.5287	28.4118	27.3386	21.4136	24.0194	27.8986	27.7772	25.9451	25.169	27.0823	23.9675	26.3505	27.7006	30.5521	28.2584	26.0351	31.053	27.3601	26.7728	28.9361					80.287	0.575949	P22079;F5H386;P22079-2;H0Y3I2;J3KT11;J3QSD8	P22079;F5H386;P22079-2	Lactoperoxidase	LPO	6	39.6	39.6
NaN	NaN	NaN	NaN	NaN	NaN	NaN	24.3224	NaN	NaN	NaN	NaN	NaN	NaN	NaN	NaN	NaN	NaN	NaN	NaN	NaN					68.011	1	Q6P3X8;F5H4U7;Q6P3X8-2	Q6P3X8;F5H4U7;Q6P3X8-2	PiggyBac transposable element-derived protein 2	PGBD2	3	2.5	2.5
NaN	NaN	22.9638	NaN	NaN	NaN	21.9482	NaN	NaN	22.3598	24.1511	NaN	21.8493	NaN	21.7048	NaN	NaN	23.5889	25.8034	NaN	22.3459					30.99	0.59369	F5H7C1;Q04118	F5H7C1;Q04118	Basic salivary proline-rich protein 3	PRB3	2	7.4	7.4
NaN	NaN	NaN	22.175	22.3245	NaN	NaN	NaN	23.1435	NaN	NaN	23.7474	NaN	NaN	NaN	NaN	NaN	NaN	NaN	22.2299	NaN					101.39	1	P19827;F5H7E1;P19827-2;P19827-3;H7C0N0;F8WAS2	P19827;F5H7E1;P19827-2	Inter-alpha-trypsin inhibitor heavy chain H1	ITIH1	6	3.6	3.6
NaN	NaN	NaN	NaN	NaN	NaN	NaN	NaN	NaN	NaN	NaN	NaN	NaN	NaN	NaN	NaN	NaN	NaN	NaN	23.111	NaN					56.559	1	P06576;F8VPV9;H0YH81;F8W079;F8W0P7;F8VQY0;H0YI37	P06576;F8VPV9;H0YH81;F8W079	ATP synthase subunit beta, mitochondrial;ATP synthase subunit beta	ATP5B	7	8.3	8.3
NaN	NaN	NaN	NaN	NaN	NaN	NaN	NaN	NaN	NaN	NaN	NaN	NaN	NaN	NaN	NaN	NaN	NaN	NaN	NaN	NaN					10.089	1	F8VQQ8	F8VQQ8		UBE2N	1	12.4	12.4
NaN	NaN	NaN	NaN	NaN	NaN	NaN	NaN	NaN	NaN	NaN	NaN	NaN	NaN	NaN	NaN	NaN	NaN	20.4762	NaN	NaN					9.0391	1	Q96DR8;F8VV13	Q96DR8;F8VV13	Mucin-like protein 1	MUCL1	2	13.3	13.3
NaN	NaN	NaN	NaN	NaN	NaN	NaN	NaN	NaN	NaN	NaN	NaN	NaN	NaN	NaN	NaN	NaN	NaN	NaN	24.1039	NaN					39.958	1	Q00325-2;F8VVM2;Q00325;F8VWQ0	Q00325-2;F8VVM2;Q00325;F8VWQ0	Phosphate carrier protein, mitochondrial	SLC25A3	4	10.8	10.8
NaN	NaN	NaN	NaN	NaN	NaN	NaN	NaN	NaN	NaN	NaN	NaN	NaN	NaN	NaN	NaN	20.1935	NaN	NaN	24.6887	NaN					50.135	1	Q71U36;Q13748;Q6PEY2;Q13748-2;G3V1U9;F8VXZ4;F5H5D3;C9J2C0;Q9NY65;Q9BQE3;Q9NY65-2	Q71U36;Q13748;Q6PEY2;Q13748-2;G3V1U9;F8VXZ4;F5H5D3;C9J2C0;Q9NY65;Q9BQE3;Q9NY65-2	Tubulin alpha-1A chain;Tubulin alpha-3C/D chain;Tubulin alpha-3E chain;Tubulin alpha-8 chain;Tubulin alpha-1C chain	TUBA1A;TUBA3C;TUBA3E;TUBA1C;TUBA8	11	12.9	2.9
NaN	NaN	NaN	NaN	NaN	NaN	NaN	NaN	NaN	NaN	NaN	NaN	NaN	NaN	NaN	NaN	NaN	NaN	NaN	17.8547	NaN					26.477	1	P54819;F8W1A4;P54819-2;P54819-5;P54819-6;F8VY04	P54819;F8W1A4;P54819-2;P54819-5;P54819-6;F8VY04	Adenylate kinase 2, mitochondrial	AK2	6	10.5	10.5
NaN	NaN	NaN	23.6696	NaN	NaN	NaN	25.2425	23.5639	23.6639	NaN	25.0185	NaN	NaN	NaN	NaN	24.3759	NaN	NaN	NaN	NaN					26.707	1	B7Z6Z4;G3V1V0;G8JLA2;J3KND3;P60660;P60660-2;F8W1R7;F8VZV5;F8VPF3;G3V1Y7;P14649;F8W180;F8W1I5;F8VZU9	B7Z6Z4;G3V1V0;G8JLA2;J3KND3;P60660;P60660-2;F8W1R7;F8VZV5;F8VPF3;G3V1Y7	Myosin light polypeptide 6	MYL6	14	31.5	31.5
NaN	NaN	NaN	NaN	NaN	NaN	NaN	NaN	NaN	NaN	22.6907	NaN	NaN	NaN	NaN	NaN	NaN	NaN	NaN	NaN	NaN					44.276	1	Q9UIV8;Q9UIV8-2;F8WE70	Q9UIV8;Q9UIV8-2;F8WE70	Serpin B13	SERPINB13	3	2.6	2.6
NaN	NaN	NaN	NaN	NaN	21.7891	NaN	NaN	NaN	NaN	NaN	NaN	NaN	NaN	NaN	NaN	NaN	NaN	NaN	NaN	NaN					14.716	1	P09382;F8WEI7	P09382;F8WEI7	Galectin-1	LGALS1	2	13.3	13.3
NaN	NaN	NaN	NaN	NaN	NaN	NaN	NaN	NaN	NaN	NaN	NaN	NaN	NaN	NaN	NaN	NaN	NaN	NaN	NaN	19.934					85.018	1	P17858;F8WEU2	P17858;F8WEU2	6-phosphofructokinase, liver type	PFKL	2	1.2	1.2
NaN	NaN	NaN	NaN	NaN	NaN	NaN	NaN	NaN	NaN	NaN	NaN	NaN	NaN	NaN	NaN	NaN	NaN	NaN	NaN	26.8756					17.672	1	G3V1R1;G3V1M9	G3V1R1;G3V1M9		PRB1	2	31.5	14.6
NaN	NaN	NaN	NaN	NaN	NaN	NaN	NaN	NaN	NaN	NaN	NaN	NaN	NaN	NaN	NaN	NaN	NaN	NaN	NaN	NaN					15.648	1	Q9P0R6;G3V4I5;G3V368	Q9P0R6;G3V4I5;G3V368	GSK3-beta interaction protein	GSKIP;C14orf129	3	24.5	24.5
NaN	NaN	NaN	NaN	NaN	NaN	NaN	NaN	NaN	NaN	NaN	21.7391	NaN	NaN	NaN	NaN	NaN	NaN	NaN	NaN	NaN					54.392	1	Q96HE7;G3V3E6;G3V5B3;G3V503	Q96HE7;G3V3E6;G3V5B3;G3V503	ERO1-like protein alpha	ERO1L	4	5.3	5.3
NaN	NaN	NaN	NaN	NaN	NaN	NaN	NaN	NaN	NaN	NaN	NaN	NaN	NaN	NaN	NaN	NaN	NaN	NaN	NaN	NaN					28.433	1	P25788;P25788-2;G3V5N4;G3V3W4	P25788;P25788-2;G3V5N4;G3V3W4	Proteasome subunit alpha type-3	PSMA3	4	11	11
NaN	NaN	NaN	NaN	NaN	NaN	NaN	NaN	NaN	NaN	NaN	NaN	NaN	NaN	NaN	NaN	NaN	NaN	NaN	21.4055	NaN					50.598	1	G3V5I3;P01011;G3V595;P01011-2;G3V3A0	G3V5I3;P01011;G3V595;P01011-2;G3V3A0	Alpha-1-antichymotrypsin;Alpha-1-antichymotrypsin His-Pro-less	SERPINA3	5	6.2	6.2
NaN	NaN	NaN	NaN	NaN	NaN	NaN	NaN	NaN	23.3999	NaN	NaN	NaN	NaN	NaN	NaN	21.6222	NaN	NaN	NaN	NaN					51.681	1	Q13231;G5EA51;Q13231-4;Q13231-3;Q13231-2;D6REY1	Q13231;G5EA51;Q13231-4;Q13231-3;Q13231-2;D6REY1	Chitotriosidase-1	CHIT1	6	8.6	8.6
NaN	NaN	NaN	NaN	NaN	NaN	NaN	20.8551	NaN	21.2587	NaN	NaN	NaN	NaN	NaN	NaN	NaN	NaN	NaN	21.5296	NaN					56.782	1	P30101;G5EA52	P30101;G5EA52	Protein disulfide-isomerase A3	PDIA3	2	5.3	3
NaN	NaN	NaN	NaN	NaN	NaN	NaN	NaN	NaN	NaN	NaN	NaN	NaN	NaN	NaN	NaN	21.1772	NaN	NaN	NaN	NaN					51.229	1	G8JLB6;P31943;E9PCY7;P52597;H0YB39;H0YBD7;H0YBG7;F5GZT4	G8JLB6;P31943;E9PCY7;P52597;H0YB39;H0YBD7;H0YBG7;F5GZT4	Heterogeneous nuclear ribonucleoprotein H;Heterogeneous nuclear ribonucleoprotein H, N-terminally processed;Heterogeneous nuclear ribonucleoprotein F;Heterogeneous nuclear ribonucleoprotein F, N-terminally processed	HNRNPH1;HNRNPF	8	8.5	8.5
NaN	NaN	NaN	NaN	NaN	NaN	NaN	NaN	NaN	NaN	NaN	NaN	NaN	NaN	NaN	NaN	NaN	NaN	NaN	21.8539	NaN					46.48	1	Q9HDC9;H0Y512;Q9HDC9-2	Q9HDC9;H0Y512;Q9HDC9-2	Adipocyte plasma membrane-associated protein	APMAP;C20orf3	3	6.2	6.2
NaN	NaN	NaN	NaN	NaN	NaN	NaN	NaN	NaN	NaN	NaN	NaN	NaN	NaN	NaN	NaN	NaN	NaN	NaN	21.1609	NaN					53.899	1	P17213;H0Y738	P17213;H0Y738	Bactericidal permeability-increasing protein	BPI	2	4.3	4.3
NaN	NaN	NaN	NaN	NaN	NaN	NaN	NaN	NaN	NaN	NaN	NaN	NaN	NaN	NaN	NaN	NaN	NaN	NaN	NaN	18.767					39.594	1	Q9NYL9;H0YNJ8;H0YKU1	Q9NYL9;H0YNJ8;H0YKU1	Tropomodulin-3	TMOD3	3	6.8	6.8
NaN	NaN	NaN	NaN	NaN	NaN	NaN	NaN	NaN	20.6293	NaN	NaN	NaN	NaN	NaN	NaN	NaN	NaN	NaN	NaN	NaN					46.374	1	P16930;Q53XA7;H0YLC7	P16930;Q53XA7;H0YLC7	Fumarylacetoacetase	FAH;DKFZp686F13224	3	3.1	3.1
NaN	NaN	NaN	NaN	NaN	NaN	NaN	NaN	NaN	NaN	NaN	NaN	NaN	NaN	NaN	NaN	20.5345	NaN	NaN	NaN	NaN					39.589	1	O43488;Q8NHP1;H3BLU7	O43488;Q8NHP1;H3BLU7	Aflatoxin B1 aldehyde reductase member 2;Aflatoxin B1 aldehyde reductase member 4	AKR7A2;AKR7L	3	4.2	4.2
NaN	NaN	NaN	NaN	NaN	NaN	NaN	NaN	19.0932	NaN	NaN	NaN	NaN	NaN	NaN	NaN	NaN	NaN	NaN	NaN	NaN					97.455	1	P12830;Q9UII8;H3BNC6;J3QKP1	P12830;Q9UII8;H3BNC6;J3QKP1	Cadherin-1;E-Cad/CTF1;E-Cad/CTF2;E-Cad/CTF3	CDH1	4	2.5	2.5
NaN	NaN	NaN	NaN	NaN	NaN	NaN	20.3453	NaN	NaN	NaN	NaN	NaN	NaN	NaN	NaN	NaN	NaN	NaN	NaN	NaN					34.779	1	Q1ET66;P50224;P50225;H3BRY5;P50224-2;H3BQX5;H3BNY7	Q1ET66;P50224;P50225;H3BRY5;P50224-2;H3BQX5;H3BNY7	Sulfotransferase 1A3/1A4;Sulfotransferase 1A1	ST1A5;SULT1A3;SULT1A1;SULT1A4	7	5.3	5.3
NaN	NaN	NaN	NaN	NaN	NaN	NaN	NaN	NaN	NaN	NaN	NaN	NaN	NaN	NaN	NaN	NaN	NaN	NaN	NaN	NaN					19.608	1	P07741;H3BQB1;H3BQZ9;H3BQF1;P07741-2;H3BSW3	P07741;H3BQB1;H3BQZ9;H3BQF1;P07741-2;H3BSW3	Adenine phosphoribosyltransferase	APRT	6	10.6	10.6
NaN	NaN	NaN	NaN	NaN	NaN	NaN	NaN	NaN	NaN	NaN	NaN	NaN	NaN	NaN	NaN	NaN	NaN	19.9143	NaN	NaN					15.945	1	Q14019;H3BT58	Q14019;H3BT58	Coactosin-like protein	COTL1	2	12.7	12.7
NaN	NaN	NaN	NaN	NaN	NaN	NaN	NaN	NaN	NaN	NaN	NaN	NaN	NaN	NaN	NaN	NaN	NaN	NaN	NaN	NaN					13.519	1	H7BZJ3	H7BZJ3	Thioredoxin	PDIA3	1	21.1	11.4
NaN	NaN	NaN	NaN	NaN	NaN	NaN	NaN	NaN	NaN	NaN	NaN	NaN	NaN	NaN	NaN	NaN	NaN	27.9556	NaN	NaN					37.551	1	Q9NZL9;Q9NZL9-2;Q9NZL9-4;Q9NZL9-3;H7C0X7	Q9NZL9;Q9NZL9-2;Q9NZL9-4;Q9NZL9-3;H7C0X7	Methionine adenosyltransferase 2 subunit beta	MAT2B	5	5.4	5.4
NaN	25.8668	24.1718	27.0581	26.3944	26.5851	24.7743	23.6468	27.5227	27.4263	NaN	25.5921	24.5574	NaN	24.0236	NaN	26.0687	NaN	NaN	26.4137	23.3452					22.902	0.948936	H9KV70;P80188;P80188-2	H9KV70;P80188;P80188-2	Neutrophil gelatinase-associated lipocalin	LCN2	3	38.5	38.5
NaN	NaN	25.9372	25.7724	26.2311	NaN	25.731	26.2498	26.0697	25.7575	25.7077	26.6748	NaN	NaN	NaN	NaN	25.5039	NaN	NaN	25.7317	NaN					105.57	0.868326	P12814-3;P12814;P12814-2;H9KV75;B7TY16;H0YJW3;H7C5W8;G3V2W4;H0YJ11;G3V2N5;B2RCS5;P35609	P12814-3;P12814;P12814-2;H9KV75;B7TY16	Alpha-actinin-1	ACTN1	12	21.9	15.6
NaN	NaN	NaN	NaN	NaN	NaN	NaN	NaN	NaN	NaN	NaN	NaN	NaN	NaN	NaN	NaN	NaN	NaN	NaN	23.6686	NaN					76.794	1	P06731;H9KVA7;P13688;P13688-10;P13688-8;P13688-5;P13688-6;P13688-2;P13688-9;P13688-11;E7EUB1;P13688-4;P31997;P13688-3	P06731;H9KVA7;P13688;P13688-10;P13688-8;P13688-5;P13688-6;P13688-2;P13688-9;P13688-11;E7EUB1;P13688-4;P31997;P13688-3	Carcinoembryonic antigen-related cell adhesion molecule 5;Carcinoembryonic antigen-related cell adhesion molecule 1;Carcinoembryonic antigen-related cell adhesion molecule 8	CEACAM5;CEACAM1;CEACAM8	14	5	5
NaN	NaN	NaN	NaN	NaN	NaN	NaN	NaN	NaN	NaN	NaN	NaN	NaN	NaN	NaN	NaN	NaN	NaN	NaN	NaN	NaN					13.941	1	Q9BRA2;I3L3M7;I3L0K2;I3L2R6	Q9BRA2;I3L3M7;I3L0K2;I3L2R6	Thioredoxin domain-containing protein 17	TXNDC17	4	24.4	24.4
NaN	NaN	NaN	NaN	NaN	NaN	NaN	NaN	NaN	NaN	NaN	NaN	NaN	NaN	25.1552	NaN	NaN	NaN	NaN	NaN	NaN					15.325	1	J3KMX7;P08493	J3KMX7;P08493	Matrix Gla protein	MGP	2	10.2	10.2
27.5516	NaN	25.4414	24.8515	27.0565	26.5283	24.9169	NaN	25.5535	25.384	26.8221	NaN	25.8758	NaN	NaN	NaN	24.5409	NaN	25.6052	24.9658	24.2912					19.591	0.0572043	J3KNB4;P49913	J3KNB4;P49913	Cathelicidin antimicrobial peptide;Antibacterial protein FALL-39;Antibacterial protein LL-37	CAMP	2	16.2	16.2
26.2408	26.9453	28.7513	26.1161	23.9039	25.4661	28.0536	27.4754	25.223	25.8177	27.1507	25.1988	28.1665	28.9839	26.9453	29.1833	25.891	28.721	27.4698	27.0213	26.6533					30.975	0.898592	J3KPA1;P54108-3;P54108-2;P54108;I3L0A1;J3KQX0	J3KPA1;P54108-3;P54108-2;P54108;I3L0A1	Cysteine-rich secretory protein 3	CRISP3	6	22.1	22.1
27.3546	27.1215	27.1459	27.6523	26.525	27.9232	27.0615	26.9134	27.196	27.6352	29.1027	28.4455	27.8035	26.8769	27.651	28.5233	27.0981	NaN	26.6352	26.3643	27.1506					39.817	0.171161	J3KPS3;P04075;H3BQN4;H3BPS8;H3BUH7;H3BR04;H3BMQ8;H3BU78;H3BR68;P05062;Q5T7D5	J3KPS3;P04075;H3BQN4;H3BPS8;H3BUH7	Fructose-bisphosphate aldolase A;Fructose-bisphosphate aldolase	ALDOA	11	52.7	46.5
NaN	NaN	24.9489	NaN	NaN	24.7864	NaN	NaN	NaN	NaN	NaN	NaN	NaN	NaN	NaN	NaN	NaN	NaN	NaN	NaN	NaN					23.207	1	P52565;J3KRE2;J3KRY1;J3QQX2;J3KTF8;A8MXW0;J3KS60	P52565;J3KRE2;J3KRY1;J3QQX2;J3KTF8;A8MXW0;J3KS60	Rho GDP-dissociation inhibitor 1	ARHGDIA	7	25.5	25.5
NaN	NaN	NaN	NaN	NaN	NaN	NaN	NaN	NaN	NaN	NaN	NaN	NaN	NaN	NaN	NaN	NaN	NaN	NaN	24.5803	NaN					233.83	1	K7EKI0;Q92817	K7EKI0;Q92817	Envoplakin	EVPL	2	4.5	4.5
NaN	NaN	NaN	NaN	NaN	NaN	NaN	NaN	NaN	NaN	NaN	NaN	NaN	NaN	NaN	NaN	NaN	NaN	NaN	25.8774	NaN					204.74	1	O60437;K7EKI8;K7EQ71	O60437;K7EKI8;K7EQ71	Periplakin	PPL	3	6.3	6.3
NaN	NaN	NaN	NaN	21.1938	NaN	NaN	NaN	NaN	NaN	NaN	NaN	NaN	NaN	NaN	NaN	NaN	NaN	NaN	NaN	NaN					63.544	1	P28799;P28799-2;K7EKL3;K7EMR1	P28799;P28799-2;K7EKL3;K7EMR1	Granulins;Acrogranin;Paragranulin;Granulin-1;Granulin-2;Granulin-3;Granulin-4;Granulin-5;Granulin-6;Granulin-7	GRN	4	5.1	5.1
NaN	NaN	NaN	NaN	NaN	NaN	NaN	NaN	NaN	NaN	NaN	NaN	NaN	NaN	NaN	NaN	NaN	NaN	NaN	NaN	23.0019					60.192	1	K7ELL7;P14314;P14314-2	K7ELL7;P14314;P14314-2	Glucosidase 2 subunit beta	PRKCSH	3	1.9	1.9
NaN	NaN	NaN	NaN	NaN	NaN	NaN	NaN	NaN	24.4327	NaN	NaN	NaN	NaN	NaN	NaN	NaN	NaN	NaN	NaN	NaN					19.891	1	Q99497;K7ELW0	Q99497;K7ELW0	Protein DJ-1	PARK7	2	12.2	12.2
NaN	NaN	NaN	NaN	NaN	NaN	NaN	NaN	NaN	NaN	22.2779	NaN	NaN	NaN	NaN	NaN	NaN	NaN	NaN	NaN	NaN					47.074	1	O60664;O60664-3;K7EQF4;K7ERZ3;K7EL96;O60664-2;K7ER39	O60664;O60664-3;K7EQF4;K7ERZ3;K7EL96	Perilipin-3	PLIN3	7	9.9	9.9
NaN	NaN	NaN	NaN	NaN	NaN	NaN	NaN	NaN	NaN	NaN	NaN	NaN	NaN	NaN	NaN	21.9012	NaN	NaN	NaN	NaN					16.801	1	O60234;M0R0C1;M0R1D2;M0QYG8;M0QX47	O60234;M0R0C1;M0R1D2;M0QYG8;M0QX47	Glia maturation factor gamma	GMFG	5	9.2	9.2
NaN	NaN	NaN	NaN	NaN	NaN	NaN	NaN	NaN	NaN	NaN	NaN	NaN	NaN	NaN	NaN	NaN	NaN	NaN	19.8322	NaN					25.333	1	M0R0R2;P46782;M0R0F0;M0QZN2	M0R0R2;P46782;M0R0F0;M0QZN2	40S ribosomal protein S5;40S ribosomal protein S5, N-terminally processed	RPS5	4	6.7	6.7
NaN	NaN	NaN	NaN	24.2825	NaN	NaN	NaN	24.1154	NaN	23.9069	24.6185	NaN	NaN	NaN	NaN	23.3203	NaN	NaN	24.1546	NaN					26.922	1	O00299	O00299	Chloride intracellular channel protein 1	CLIC1	1	24.5	24.5
NaN	24.1187	NaN	NaN	NaN	NaN	NaN	NaN	NaN	NaN	NaN	NaN	NaN	NaN	NaN	NaN	21.4002	NaN	NaN	NaN	NaN					82.577	1	O00391;O00391-2;A8MXT8	O00391;O00391-2	Sulfhydryl oxidase 1	QSOX1	3	6.4	6.4
NaN	NaN	NaN	NaN	NaN	NaN	NaN	NaN	NaN	NaN	NaN	NaN	NaN	NaN	NaN	NaN	NaN	NaN	NaN	22.4263	NaN					27.887	1	O14818;O14818-2;Q8TAA3;Q8TAA3-5;Q8TAA3-2;H0Y586;Q5JXJ2	O14818;O14818-2;Q8TAA3;Q8TAA3-5;Q8TAA3-2;H0Y586	Proteasome subunit alpha type-7;Proteasome subunit alpha type-7-like	PSMA7;PSMA8	7	16.1	16.1
NaN	NaN	NaN	NaN	23.5931	NaN	NaN	23.8259	23.5019	24.1424	22.2119	NaN	NaN	NaN	NaN	NaN	23.9569	NaN	NaN	NaN	NaN					40.949	1	O15143;F8WCG3;C9J6C8;C9JFG9;C9JQM8;C9JEY1;C9J4Z7	O15143	Actin-related protein 2/3 complex subunit 1B	ARPC1B	7	20.2	20.2
NaN	NaN	NaN	NaN	NaN	NaN	NaN	NaN	NaN	23.3116	NaN	NaN	NaN	NaN	NaN	NaN	NaN	NaN	NaN	NaN	NaN					34.333	1	O15144;G5E9J0;C9JTV5;G5E9S7	O15144	Actin-related protein 2/3 complex subunit 2	ARPC2	4	10.7	10.7
NaN	NaN	NaN	NaN	NaN	NaN	NaN	NaN	NaN	NaN	NaN	NaN	NaN	NaN	NaN	NaN	25.1496	NaN	NaN	NaN	NaN					16.631	1	O15511-2;O15511	O15511-2;O15511	Actin-related protein 2/3 complex subunit 5	ARPC5	2	7.8	7.8
NaN	NaN	NaN	23.9474	23.4405	22.934	23.554	NaN	23.7761	22.9739	NaN	23.2431	NaN	NaN	NaN	NaN	NaN	NaN	NaN	23.8243	NaN					104.85	0.429176	O43707;D6PXK4;F5GXS2;H7C144;K7EJH8;Q9H254;Q9H254-4;M0QZQ3;C9JRP8;Q9H254-2	O43707;D6PXK4	Alpha-actinin-4	ACTN4	10	15.5	9.2
NaN	NaN	NaN	NaN	NaN	NaN	NaN	NaN	21.0564	NaN	NaN	NaN	NaN	NaN	NaN	NaN	NaN	NaN	NaN	NaN	NaN					38.087	1	O43866	O43866	CD5 antigen-like	CD5L	1	5.8	5.8
NaN	NaN	NaN	NaN	NaN	NaN	NaN	NaN	NaN	24.9937	NaN	NaN	NaN	NaN	NaN	NaN	NaN	NaN	NaN	NaN	NaN					32.642	1	Q32Q12;P22392-2;P22392;O60361;J3KPD9;P15531-2;P15531;E7ERL0;F6XY72	Q32Q12;P22392-2;P22392;O60361;J3KPD9;P15531-2;P15531;E7ERL0;F6XY72	Nucleoside diphosphate kinase;Nucleoside diphosphate kinase B;Putative nucleoside diphosphate kinase;Nucleoside diphosphate kinase A	NME1-NME2;NME2;NME2P1;NME1	9	24.3	24.3
NaN	NaN	NaN	NaN	NaN	NaN	NaN	NaN	NaN	NaN	NaN	NaN	NaN	NaN	22.8272	NaN	NaN	NaN	NaN	NaN	NaN					13.89	1	O60814;P57053;P62807;P06899;Q16778	O60814;P57053;P62807;P06899;Q16778	Histone H2B type 1-K;Histone H2B type F-S;Histone H2B type 1-C/E/F/G/I;Histone H2B type 1-J;Histone H2B type 2-E	HIST1H2BK;H2BFS;HIST1H2BC;HIST1H2BJ;HIST2H2BE	5	41.3	8.7
NaN	NaN	NaN	NaN	NaN	NaN	NaN	NaN	NaN	NaN	NaN	NaN	NaN	NaN	NaN	NaN	22.1883	NaN	NaN	NaN	NaN					66.193	1	O75083;D6RD66;O75083-3	O75083;D6RD66	WD repeat-containing protein 1	WDR1	3	8.4	8.4
NaN	NaN	NaN	NaN	NaN	NaN	NaN	NaN	NaN	NaN	NaN	NaN	NaN	NaN	NaN	NaN	NaN	NaN	NaN	18.2906	NaN					60.13	1	O75131	O75131	Copine-3	CPNE3	1	3.4	3.4
NaN	NaN	NaN	NaN	NaN	NaN	NaN	NaN	NaN	20.2737	NaN	NaN	NaN	NaN	NaN	NaN	NaN	NaN	NaN	NaN	NaN					39.617	1	O75367;O75367-3;O75367-2	O75367;O75367-3;O75367-2	Core histone macro-H2A.1	H2AFY	3	5.9	5.9
NaN	NaN	NaN	NaN	NaN	25.6393	NaN	NaN	NaN	NaN	NaN	NaN	NaN	NaN	NaN	NaN	NaN	NaN	NaN	NaN	NaN					10.884	1	O75556	O75556	Mammaglobin-B	SCGB2A1	1	11.6	11.6
24.4177	NaN	NaN	NaN	NaN	NaN	NaN	NaN	NaN	NaN	NaN	NaN	NaN	NaN	NaN	NaN	24.8395	NaN	24.4329	NaN	24.5927					21.731	0.142968	O75594	O75594	Peptidoglycan recognition protein 1	PGLYRP1	1	27.6	27.6
NaN	NaN	NaN	NaN	NaN	NaN	NaN	NaN	NaN	NaN	NaN	NaN	NaN	NaN	NaN	NaN	NaN	NaN	NaN	20.7593	NaN					46.659	1	O75874	O75874	Isocitrate dehydrogenase [NADP] cytoplasmic	IDH1	1	2.7	2.7
NaN	NaN	NaN	NaN	NaN	NaN	NaN	NaN	NaN	NaN	NaN	NaN	NaN	NaN	NaN	NaN	NaN	NaN	NaN	22.1077	NaN					77.551	1	O95171;O95171-2;O95171-3	O95171;O95171-2;O95171-3	Sciellin	SCEL	3	1.9	1.9
NaN	NaN	NaN	21.7977	NaN	22.7394	NaN	NaN	NaN	NaN	NaN	NaN	NaN	NaN	NaN	NaN	NaN	NaN	NaN	NaN	NaN					35.97	1	O95274	O95274	Ly6/PLAUR domain-containing protein 3	LYPD3	1	9	9
NaN	NaN	NaN	NaN	NaN	NaN	NaN	NaN	NaN	NaN	NaN	NaN	NaN	NaN	NaN	NaN	NaN	NaN	NaN	19.04	NaN					27.547	1	O95336;M0R261;M0R0U3;M0R1L2	O95336;M0R261;M0R0U3;M0R1L2	6-phosphogluconolactonase	PGLS	4	15.1	15.1
27.563	26.2298	26.4865	26.8465	26.8419	27.3929	26.2094	26.365	26.5208	27.7566	27.5451	26.812	25.7695	25.2176	NaN	NaN	26.5575	NaN	NaN	25.9619	25.727					39.837	0.997133	P00338-3;P00338;F5H308;P00338-4;P00338-2;P00338-5;F5GXY2;F5GYU2;F5GXH2;F5H6W8;F5H5J4;Q6ZMR3;F5GZQ4;F5GXU1;F5GWW2;F5GXC7;F5H8H6;P07864;F5H245;G3XAP5;A8MW50;F5H155;F5H5G7	P00338-3;P00338;F5H308;P00338-4;P00338-2;P00338-5;F5GXY2	L-lactate dehydrogenase A chain;L-lactate dehydrogenase	LDHA	23	43.8	40.4
NaN	NaN	NaN	NaN	NaN	NaN	NaN	NaN	NaN	NaN	NaN	NaN	NaN	NaN	NaN	NaN	NaN	NaN	NaN	NaN	21.0068					56.256	1	P00390;P00390-3;P00390-2;P00390-4;P00390-5	P00390;P00390-3;P00390-2;P00390-4;P00390-5	Glutathione reductase, mitochondrial	GSR	5	2.3	2.3
NaN	NaN	NaN	22.454	21.9004	NaN	NaN	NaN	23.0786	20.9469	NaN	25.318	NaN	NaN	NaN	NaN	NaN	NaN	NaN	NaN	NaN					15.936	1	P00441;H7BYH4	P00441;H7BYH4	Superoxide dismutase [Cu-Zn]	SOD1	2	44.2	44.2
NaN	NaN	25.1338	26.2949	27.0677	26.2258	25.2228	NaN	26.3971	24.1959	NaN	25.221	24.075	NaN	NaN	NaN	26.5638	NaN	NaN	23.9697	24.7701					122.2	0.170881	P00450;E9PFZ2;H7C5R1;D6RE86;CON__ENSEMBL:ENSBTAP00000031900;H7C5N5	P00450;E9PFZ2;H7C5R1	Ceruloplasmin	CP	6	20.9	20.9
NaN	NaN	23.2013	23.4457	22.9931	23.2341	22.8927	23.2862	24.1678	25.633	21.5251	25.2858	NaN	NaN	NaN	NaN	23.667	NaN	NaN	22.3413	23.546					32.118	0.451551	P00491;G3V5M2;G3V308;G3V2H3	P00491	Purine nucleoside phosphorylase	PNP	4	25.3	25.3
NaN	NaN	NaN	NaN	NaN	NaN	NaN	NaN	NaN	NaN	NaN	22.6809	NaN	NaN	NaN	NaN	NaN	NaN	NaN	NaN	NaN					24.579	1	P00492	P00492	Hypoxanthine-guanine phosphoribosyltransferase	HPRT1	1	4.6	4.6
28.4935	27.2011	26.6486	28.7806	27.9602	27.7899	27.7835	27.4342	27.9667	29.0833	29.0558	29.2159	26.4813	26.38	27.7684	NaN	28.4263	27.5266	26.3458	27.5095	26.5107					44.614	0.297824	P00558;B7Z7A9;E7ERH5;P07205	P00558;B7Z7A9;E7ERH5	Phosphoglycerate kinase 1;Phosphoglycerate kinase	PGK1	4	65.2	65.2
29.6063	31.2484	30.9634	31.6445	31.8496	31.8063	32.2273	31.2505	30.7184	30.9251	31.0841	31.1056	30.6751	26.1608	29.2865	28.4696	32.1877	27.1016	28.0112	30.597	30.2831					45.205	0.128316	P00738;J3QR68;J3QLC9;Q0VAC5;H3BS21;J3KRH2;H0Y300;H3BMJ7;J3QQI8;J3KSV1;J3KTC3	P00738;J3QR68;J3QLC9;Q0VAC5	Haptoglobin;Haptoglobin alpha chain;Haptoglobin beta chain	HP	11	62.8	44.8
NaN	NaN	NaN	NaN	22.2898	NaN	NaN	NaN	NaN	20.4758	NaN	NaN	NaN	NaN	NaN	NaN	NaN	NaN	NaN	NaN	NaN					43.077	1	P00739-2;P00739	P00739-2;P00739	Haptoglobin-related protein	HPR	2	29.4	10.4
NaN	NaN	NaN	NaN	NaN	NaN	NaN	NaN	21.2212	NaN	NaN	NaN	NaN	NaN	NaN	NaN	NaN	NaN	NaN	NaN	NaN					90.568	1	P00747	P00747	Plasminogen;Plasmin heavy chain A;Activation peptide;Angiostatin;Plasmin heavy chain A, short form;Plasmin light chain B	PLG	1	3.3	3.3
NaN	NaN	NaN	NaN	NaN	NaN	NaN	NaN	NaN	24.4659	NaN	NaN	NaN	NaN	NaN	NaN	NaN	NaN	NaN	NaN	NaN					29.246	1	P00918;E5RK37;E5RID5	P00918	Carbonic anhydrase 2	CA2	3	20.8	20.8
NaN	NaN	NaN	26.1101	NaN	NaN	25.348	NaN	NaN	NaN	NaN	25.1345	NaN	NaN	NaN	NaN	NaN	NaN	NaN	25.0963	NaN					52.602	1	P01008	P01008	Antithrombin-III	SERPINC1	1	7.1	7.1
28.0802	27.0315	28.8093	30.8685	31.6872	29.351	28.1706	26.7071	29.1587	29.1774	27.2978	28.2123	29.8365	24.3398	25.9786	25.9516	30.4511	23.3083	25.9542	30.7231	29.0024					46.736	0.0681242	P01009;P01009-2;P01009-3;G3V2B9;G3V544;P20848;G3V387;G3V5R8	P01009;P01009-2;P01009-3	Alpha-1-antitrypsin;Short peptide from AAT	SERPINA1	8	43.1	43.1
NaN	NaN	NaN	22.247	NaN	NaN	NaN	NaN	NaN	NaN	NaN	NaN	NaN	NaN	NaN	NaN	NaN	NaN	NaN	NaN	NaN					53.154	1	P01019	P01019	Angiotensinogen;Angiotensin-1;Angiotensin-2;Angiotensin-3	AGT	1	8.9	8.9
29.4263	27.4047	28.0633	29.3889	28.7199	27.4412	28.5725	27.9183	29.6269	29.0829	27.0048	29.3243	28.7304	NaN	25.1369	NaN	28.5527	25.9451	24.9018	27.4197	27.359					163.29	0.0604339	P01023;P20742;P20742-2;CON__ENSEMBL:ENSBTAP00000024146;H0YGH6;H0YFH1;F8W7L3	P01023	Alpha-2-macroglobulin	A2M	7	40.6	40.6
27.4363	26.5614	27.9178	29.2586	28.9473	27.6471	28.1042	27.4235	29.2194	27.3595	28.0133	29.2807	25.5084	NaN	26.7112	NaN	28.6229	NaN	25.2002	27.6769	27.4865					187.15	0.19689	P01024;M0QXZ3;CON__Q2UVX4;M0QYC8	P01024	Complement C3;Complement C3 beta chain;Complement C3 alpha chain;C3a anaphylatoxin;Complement C3b alpha chain;Complement C3c alpha chain fragment 1;Complement C3dg fragment;Complement C3g fragment;Complement C3d fragment;Complement C3f fragment;Complement C3c alpha chain fragment 2	C3	4	33.5	31.7
NaN	NaN	NaN	NaN	NaN	NaN	NaN	NaN	NaN	NaN	NaN	NaN	NaN	NaN	NaN	NaN	21.7912	NaN	NaN	NaN	NaN					188.3	1	P01031	P01031	Complement C5;Complement C5 beta chain;Complement C5 alpha chain;C5a anaphylatoxin;Complement C5 alpha chain	C5	1	1.1	1.1
NaN	NaN	NaN	23.5384	NaN	NaN	NaN	NaN	NaN	NaN	NaN	NaN	NaN	NaN	NaN	NaN	NaN	NaN	NaN	NaN	23.3137					23.171	1	P01033;Q5H9A7;Q5H9B5;H0Y789;Q5H9B4	P01033;Q5H9A7;Q5H9B5	Metalloproteinase inhibitor 1	TIMP1	5	20.3	20.3
27.5583	28.077	27.2768	25.8953	NaN	24.4101	27.0474	25.6162	NaN	24.1072	25.364	26.2377	26.6902	28.327	26.408	28.6023	25.4513	30.4216	28.521	25.7677	27.9158					15.799	0.071769	P01034	P01034	Cystatin-C	CST3	1	39.7	39.7
NaN	NaN	32.3612	24.0665	NaN	23.5247	30.4323	32.4852	25.2547	29.5444	31.459	28.9135	29.2852	28.354	NaN	32.2643	26.6899	NaN	33.4872	28.7605	NaN					16.214	0.901011	P01036	P01036	Cystatin-S	CST4	1	79.4	63.8
26.2569	NaN	31.0166	24.7052	NaN	NaN	28.4328	30.9048	24.2335	29.1963	31.5574	NaN	29.3145	30.9822	NaN	32.7521	26.5782	NaN	34.041	26.3489	NaN					16.387	0.502244	P01037	P01037	Cystatin-SN	CST1	1	67.4	54.6
NaN	24.3994	24.0997	25.1676	26.6244	24.5926	25.3178	23.8596	24.9952	23.7514	24.9677	24.8767	26.3205	NaN	23.6933	NaN	26.6878	NaN	NaN	24.78	24.196					47.883	0.936472	P01042-2;P01042;C9JEX1	P01042-2;P01042;C9JEX1	Kininogen-1;Kininogen-1 heavy chain;T-kinin;Bradykinin;Lysyl-bradykinin;Kininogen-1 light chain;Low molecular weight growth-promoting factor	KNG1	3	23	23
28.4278	29.5457	31.3948	29.8303	28.3979	29.8097	31.0459	31.2533	29.8502	28.3081	30.9798	26.7576	28.0934	31.5103	30.4607	29.234	28.1088	29.0933	32.1465	29.0548	29.6371					18.098	0.283088	P01591	P01591	Immunoglobulin J chain	IGJ	1	61	8.8
NaN	NaN	NaN	NaN	NaN	NaN	NaN	NaN	25.183	NaN	NaN	NaN	NaN	NaN	NaN	NaN	NaN	NaN	NaN	NaN	NaN					11.992	1	P01593;P01594;P01599;P01607;P01608;P01609	P01593;P01594;P01599;P01607;P01608;P01609	Ig kappa chain V-I region AG;Ig kappa chain V-I region AU;Ig kappa chain V-I region Gal;Ig kappa chain V-I region Rei;Ig kappa chain V-I region Roy;Ig kappa chain V-I region Scw		6	27.8	11.1
NaN	NaN	NaN	24.6756	24.5388	NaN	NaN	NaN	NaN	NaN	NaN	24.9105	NaN	NaN	NaN	NaN	25.0213	NaN	NaN	NaN	NaN					11.788	1	P01598;P01596	P01598;P01596	Ig kappa chain V-I region EU;Ig kappa chain V-I region CAR		2	26.9	26.9
NaN	NaN	NaN	NaN	NaN	NaN	NaN	NaN	NaN	NaN	NaN	NaN	NaN	NaN	NaN	NaN	NaN	NaN	NaN	NaN	NaN					12.768	1	P01602	P01602	Ig kappa chain V-I region HK102	IGKV1-5	1	13.7	13.7
NaN	NaN	NaN	NaN	NaN	NaN	NaN	NaN	NaN	NaN	NaN	20.047	NaN	NaN	NaN	NaN	NaN	NaN	NaN	NaN	NaN					11.608	1	P01611	P01611	Ig kappa chain V-I region Wes		1	16.7	16.7
NaN	NaN	NaN	NaN	NaN	NaN	NaN	NaN	22.478	NaN	22.9705	22.9433	NaN	NaN	NaN	NaN	NaN	NaN	NaN	NaN	NaN					11.745	1	P01613	P01613	Ig kappa chain V-I region Ni		1	30.4	30.4
NaN	NaN	NaN	NaN	NaN	NaN	NaN	NaN	20.1761	NaN	NaN	NaN	NaN	NaN	NaN	NaN	NaN	NaN	NaN	NaN	NaN					10.825	1	P01616	P01616	Ig kappa chain V-II region MIL		1	21.4	21.4
24.9118	NaN	26.0282	26.0645	26.636	25.9689	25.5606	27.1188	26.1865	25.6016	24.6327	NaN	25.6731	27.5353	26.6202	26.8324	26.8	NaN	28.0403	24.6813	27.0404					12.664	0.392093	P06309;P01617;P01614	P06309;P01617;P01614	Ig kappa chain V-II region GM607;Ig kappa chain V-II region TEW;Ig kappa chain V-II region Cum		3	37.6	37.6
NaN	NaN	NaN	25.5557	23.9722	NaN	NaN	NaN	NaN	25.6654	NaN	NaN	NaN	NaN	26.6487	27.1597	24.6639	NaN	28.5708	25.9536	24.8548					10.729	0.484503	P01621	P01621	Ig kappa chain V-III region NG9		1	31	9
26.7382	27.217	27.7348	27.3397	27.6713	28.4869	27.5604	26.3713	27.6179	27.3109	NaN	27.4159	27.5249	29.1925	26.9515	27.5889	28.1056	26.6575	29.6151	26.4212	28.1301					11.788	0.333056	P01622	P01622	Ig kappa chain V-III region Ti		1	51.4	8.3
NaN	NaN	NaN	NaN	NaN	26.8436	NaN	NaN	NaN	NaN	NaN	25.944	NaN	NaN	NaN	NaN	27.4888	NaN	25.5226	NaN	NaN					11.922	0.65212	P01624;H7C1X1;P04207;P04434;P01605	P01624;H7C1X1;P04207	Ig kappa chain V-III region POM;Ig kappa chain V-III region CLL		5	31.2	24.8
23.4233	NaN	NaN	24.1726	25.375	25.0792	NaN	24.7106	24.2479	NaN	NaN	22.5979	24.5025	25.5931	23.9776	NaN	25.7752	NaN	26.374	22.7129	25.5381					14.966	0.280629	P06314;P06313;P06312;P01625	P06314;P06313;P06312;P01625	Ig kappa chain V-IV region B17;Ig kappa chain V-IV region JI;Ig kappa chain V-IV region;Ig kappa chain V-IV region Len	IGKV4-1	4	20.1	20.1
NaN	NaN	NaN	NaN	NaN	NaN	NaN	NaN	NaN	NaN	NaN	NaN	NaN	NaN	NaN	NaN	NaN	NaN	NaN	NaN	23.6619					11.392	1	P01714	P01714	Ig lambda chain V-III region SH		1	25	25
NaN	NaN	NaN	NaN	NaN	NaN	NaN	NaN	24.8283	NaN	NaN	NaN	NaN	NaN	NaN	NaN	NaN	NaN	NaN	NaN	NaN					11.517	1	P01717	P01717	Ig lambda chain V-IV region Hil		1	17.8	17.8
NaN	NaN	NaN	NaN	NaN	NaN	NaN	NaN	NaN	NaN	NaN	NaN	NaN	NaN	NaN	NaN	NaN	NaN	NaN	22.2529	NaN					12.141	1	P01763	P01763	Ig heavy chain V-III region WEA		1	26.3	16.7
NaN	NaN	NaN	NaN	NaN	NaN	NaN	NaN	NaN	NaN	NaN	NaN	NaN	NaN	NaN	NaN	22.5983	NaN	NaN	NaN	NaN					12.582	1	P01764	P01764	Ig heavy chain V-III region VH26		1	38.5	29.1
NaN	NaN	NaN	26.7031	25.7054	25.5719	NaN	NaN	27.1789	NaN	25.7109	NaN	NaN	NaN	NaN	NaN	26.7119	NaN	NaN	25.8072	NaN					11.612	0.161661	P01765	P01765	Ig heavy chain V-III region TIL		1	33.9	7.8
NaN	NaN	NaN	27.6272	NaN	27.3982	NaN	NaN	26.4399	NaN	27.7182	NaN	NaN	NaN	NaN	NaN	28.0556	NaN	NaN	26.7213	NaN					13.227	1	P01766;P01777	P01766;P01777	Ig heavy chain V-III region BRO;Ig heavy chain V-III region TEI		2	25	15.8
NaN	NaN	NaN	NaN	NaN	NaN	NaN	NaN	NaN	NaN	NaN	NaN	NaN	NaN	NaN	NaN	NaN	NaN	NaN	NaN	22.4607					11.906	1	P01767	P01767	Ig heavy chain V-III region BUT		1	26.1	16.5
NaN	NaN	NaN	NaN	NaN	NaN	NaN	NaN	NaN	NaN	NaN	NaN	NaN	NaN	NaN	NaN	NaN	NaN	NaN	NaN	21.2512					12.622	1	P01768	P01768	Ig heavy chain V-III region CAM		1	15.6	15.6
NaN	NaN	NaN	NaN	NaN	NaN	NaN	NaN	NaN	NaN	NaN	NaN	NaN	NaN	NaN	NaN	NaN	NaN	NaN	22.5025	NaN					12.188	1	P01779;P01770;P01774;P01776	P01779;P01770;P01774;P01776	Ig heavy chain V-III region TUR;Ig heavy chain V-III region NIE;Ig heavy chain V-III region POM;Ig heavy chain V-III region WAS		4	26.7	10.3
NaN	NaN	NaN	NaN	NaN	NaN	NaN	NaN	NaN	NaN	NaN	NaN	NaN	NaN	NaN	NaN	21.9461	NaN	NaN	NaN	NaN					12.32	1	P01780	P01780	Ig heavy chain V-III region JON		1	16.5	16.5
NaN	NaN	NaN	NaN	25.3086	NaN	NaN	25.4682	25.527	23.9735	NaN	25.3695	NaN	24.7458	NaN	25.3946	NaN	NaN	NaN	NaN	26.3515					11.771	0.605261	P01781	P01781	Ig heavy chain V-III region GAL		1	25	25
29.3677	31.132	31.1271	31.517	28.0988	29.7193	30.1197	31.3859	30.673	30.2499	30.976	28.2531	29.1069	30.673	32.0066	30.2313	29.7873	30.6653	32.1207	30.8683	30.9987					83.283	0.99606	P01833	P01833	Polymeric immunoglobulin receptor;Secretory component	PIGR	1	56.7	56.7
30.4735	30.4196	31.5466	32.4212	31.5979	31.9572	31.1865	32.4764	32.3244	30.3951	31.8144	30.341	30.4695	31.6225	31.9175	29.9655	32.3903	29.4635	32.3427	31.6892	31.4727					11.609	0.59213	P01834	P01834	Ig kappa chain C region	IGKC	1	100	100
27.9604	30.3659	29.6196	32.2996	32.5115	30.6452	30.1171	30.523	31.9606	29.1996	30.098	30.9239	30.7359	27.0217	29.2804	28.3162	32.3896	NaN	28.4778	30.2111	31.0202					36.105	0.126638	P01857	P01857	Ig gamma-1 chain C region	IGHG1	1	69.7	43.6
25.4424	26.8283	25.2403	30.4114	30.5275	28.6897	28.0702	27.5349	31.0767	26.2427	27.3484	25.8336	27.1572	24.3964	24.879	24.6742	30.969	NaN	25.3446	25.7209	26.8109					35.9	0.527678	P01859	P01859	Ig gamma-2 chain C region	IGHG2	1	68.4	39.9
26.3231	27.3583	28.0274	30.0809	30.435	29.2809	28.8528	27.1701	29.344	26.9824	26.5002	26.259	28.5193	24.8932	24.7847	NaN	30.4257	24.0162	NaN	28.0679	27.2601					41.287	0.235702	P01860	P01860	Ig gamma-3 chain C region	IGHG3	1	54.1	26.3
25.8676	27.9288	25.4428	28.36	25.3143	24.5757	26.649	NaN	27.6362	25.8483	NaN	28.0981	27.6385	NaN	24.3766	NaN	29.4874	NaN	NaN	23.6196	25.5785					35.94	0.244135	P01861	P01861	Ig gamma-4 chain C region	IGHG4	1	56.3	30.6
NaN	25.2087	27.4814	28.9025	27.091	26.6922	26.7197	26.2023	29.606	25.4951	28.6812	NaN	25.5082	25.5752	26.7028	24.6368	26.9674	25.4471	26.0637	25.1342	26.034					51.79	0.357913	P01871-2;P01871	P01871-2;P01871	Ig mu chain C region	IGHM	2	37.8	13.1
31.9587	32.9788	33.9383	33.2957	31.9457	33.5108	34.0122	34.2481	33.0687	32.8603	34.0844	32.1109	32.8689	34.674	34.7773	33.5924	32.9726	33.7148	35.4964	33.5245	33.9573					37.654	0.477529	P01876	P01876	Ig alpha-1 chain C region	IGHA1	1	68.6	38.5
26.7196	28.3582	30.4752	29.4438	25.8796	29.5227	30.4609	30.278	29.212	28.5977	30.2691	28.5922	27.5149	29.4219	29.4386	28.4009	28.4462	27.533	31.0762	28.3798	29.2858					36.526	0.541025	P01877	P01877	Ig alpha-2 chain C region	IGHA2	1	64.7	33.5
NaN	NaN	NaN	NaN	NaN	NaN	21.9447	NaN	NaN	NaN	NaN	NaN	NaN	NaN	NaN	NaN	NaN	NaN	NaN	NaN	NaN					47.4	1	P01880-2;P01880	P01880-2;P01880	Ig delta chain C region	IGHD	2	4.2	4.2
24.1765	NaN	23.1355	24.5148	22.4684	NaN	21.3406	29.0922	22.0258	30.6836	22.4626	32.7204	NaN	NaN	NaN	NaN	25.4842	NaN	NaN	27.7258	NaN					16.055	0.135587	P02042;E9PFT6;E9PEW8;C9JRG0;CON__Q3SX09;P02100;CON__P02070;A8MUF7	P02042;E9PFT6;E9PEW8	Hemoglobin subunit delta	HBD	8	99.3	68.7
28.5299	27.2539	27.8644	30.0947	29.3264	28.0165	28.3236	28.1291	30.4801	28.5204	28.3896	31.0114	28.5323	NaN	25.9833	25.0264	29.8823	NaN	25.7721	28.4464	27.2278					30.777	0.171409	P02647;F8W696	P02647;F8W696	Apolipoprotein A-I;Truncated apolipoprotein A-I	APOA1	2	77.5	77.5
NaN	21.8335	NaN	NaN	26.6029	NaN	NaN	NaN	NaN	NaN	NaN	NaN	NaN	NaN	NaN	NaN	NaN	NaN	NaN	NaN	21.3639					36.154	1	P02649;H0Y7L5;E7ERP7;E9PEV4	P02649;H0Y7L5	Apolipoprotein E	APOE	4	10.7	10.7
26.7834	25.533	25.9805	26.6901	29.4635	26.8527	26.7165	25.9909	27.4061	26.5623	26.9981	28.4006	27.6356	NaN	26.2222	NaN	28.4521	NaN	NaN	27.3089	26.1312					11.175	0.823111	P02652	P02652	Apolipoprotein A-II;Truncated apolipoprotein A-II	APOA2	1	22	22
25.6682	24.235	27.0767	28.4301	27.6089	26.6578	25.1597	25.3661	26.9575	24.3979	24.118	24.4819	26.2997	NaN	24.4703	NaN	25.3843	NaN	NaN	26.4777	NaN					94.972	0.710785	P02671;P02671-2	P02671;P02671-2	Fibrinogen alpha chain;Fibrinopeptide A;Fibrinogen alpha chain	FGA	2	19.2	19.2
26.9484	26.6283	28.5644	30.9826	29.1601	27.8857	28.34	27.6157	29.3932	26.9804	26.0535	27.1154	27.2912	NaN	25.6336	NaN	29.531	NaN	26.1185	28.6322	27.6457					55.928	0.181268	P02675;D6REL8;CON__P02676	P02675;D6REL8	Fibrinogen beta chain;Fibrinopeptide B;Fibrinogen beta chain	FGB	3	60.7	60.7
NaN	25.0017	25.5947	29.9038	27.8603	26.2764	26.209	26.2149	28.697	24.0664	NaN	26.255	25.8432	NaN	NaN	NaN	27.8485	NaN	NaN	28.4206	24.5284					52.337	0.705445	C9JC84;P02679;C9JEU5;P02679-2;C9JU00;C9JPQ9	C9JC84;P02679;C9JEU5;P02679-2;C9JU00;C9JPQ9	Fibrinogen gamma chain	FGG	6	42.1	42.1
NaN	NaN	NaN	NaN	NaN	NaN	NaN	NaN	NaN	24.1714	NaN	25.898	NaN	NaN	NaN	NaN	NaN	NaN	NaN	23.9223	NaN					101.79	1	P02730	P02730	Band 3 anion transport protein	SLC4A1	1	6.9	6.9
NaN	NaN	NaN	23.6896	22.3963	NaN	23.1306	NaN	23.7327	NaN	NaN	NaN	NaN	NaN	NaN	NaN	23.7347	NaN	NaN	22.8353	NaN					25.387	0.140735	P02743	P02743	Serum amyloid P-component;Serum amyloid P-component(1-203)	APCS	1	16.6	16.6
25.7096	24.5873	24.9601	24.8416	24.2974	NaN	25.4202	22.9288	25.2815	21.4292	NaN	21.9079	26.4369	NaN	23.0912	24.6259	23.9538	NaN	NaN	24.1469	25.1752					38.298	0.5435	P02749;J3QRN2;J3QLI0;CON__P17690;J3KS17	P02749;J3QRN2	Beta-2-glycoprotein 1	APOH	5	32.8	32.8
NaN	23.3166	NaN	27.4647	25.4802	NaN	23.9819	NaN	24.3528	22.5742	NaN	23.905	23.4836	NaN	NaN	NaN	24.5999	NaN	NaN	23.9794	NaN					38.177	0.939486	P02750	P02750	Leucine-rich alpha-2-glycoprotein	LRG1	1	29.1	29.1
NaN	NaN	25.4109	26.3038	26.0765	26.0851	25.0732	NaN	26.2536	25.9203	NaN	25.2615	NaN	NaN	NaN	NaN	24.9525	NaN	NaN	25.1998	NaN					23.01	0.740777	P02753;Q5VY30	P02753;Q5VY30	Retinol-binding protein 4;Plasma retinol-binding protein(1-182);Plasma retinol-binding protein(1-181);Plasma retinol-binding protein(1-179);Plasma retinol-binding protein(1-176)	RBP4	2	24.9	24.9
23.317	22.4974	23.103	22.4894	23.6054	22.057	22.2866	22.5084	22.6766	NaN	NaN	NaN	NaN	NaN	22.9971	NaN	22.6241	NaN	NaN	22.3847	22.7686					38.999	0.577654	P02760	P02760	Protein AMBP;Alpha-1-microglobulin;Inter-alpha-trypsin inhibitor light chain;Trypstatin	AMBP	1	10.5	10.5
26.7873	26.2261	26.0017	31.2216	30.1979	24.7363	25.7856	25.8628	27.9271	25.9231	23.7036	28.8928	26.0222	NaN	25.4676	25.2925	28.9807	24.7696	24.8024	29.7087	26.3524					23.511	0.269562	P02763	P02763	Alpha-1-acid glycoprotein 1	ORM1	1	44.8	35.3
24.6014	24.1871	24.9853	25.9104	26.8002	25.5314	25.8785	25.9278	26.1158	25.2207	NaN	25.4987	25.223	NaN	24.0242	NaN	25.7438	NaN	24.3495	24.7438	25.331					15.887	0.272535	P02766	P02766	Transthyretin	TTR	1	57.8	57.8
30.2786	30.0985	30.6151	31.6628	33.0196	32.1198	31.2851	29.8528	32.0916	30.2628	30.793	29.7839	31.8399	29.4141	29.9163	28.6663	31.8276	28.9778	30.1141	29.5864	30.7422					77.063	0.904148	P02787;J3KN47;H7C5E8;F8WCI6;F8WEK9;C9JVG0;F8WC57;C9JB55	P02787;J3KN47	Serotransferrin	TF	8	64.2	62.5
26.153	26.5231	28.0267	28.6636	28.2878	26.6542	27.8316	27.2428	29.6709	26.7898	26.9685	25.3034	27.1354	NaN	26.4667	24.7705	29.0693	NaN	24.9748	27.5478	27.4361					51.676	0.285032	P02790	P02790	Hemopexin	HPX	1	39.6	39.6
28.5425	31.6854	NaN	NaN	NaN	NaN	25.8707	NaN	NaN	NaN	NaN	NaN	26.035	31.414	31.3355	28.7857	NaN	34.0525	27.9134	25.2008	28.5911					7.3044	0.0912551	P02808	P02808	Statherin	STATH	1	54.8	54.8
NaN	NaN	NaN	24.6522	NaN	NaN	NaN	NaN	NaN	NaN	NaN	NaN	NaN	NaN	NaN	NaN	NaN	NaN	NaN	NaN	NaN					17.016	1	P02810	P02810	Salivary acidic proline-rich phosphoprotein 1/2;Salivary acidic proline-rich phosphoprotein 1/2;Salivary acidic proline-rich phosphoprotein 3/4;Peptide P-C	PRH1	1	45.8	45.8
NaN	NaN	NaN	NaN	NaN	NaN	NaN	NaN	NaN	NaN	NaN	NaN	NaN	NaN	NaN	NaN	NaN	NaN	NaN	NaN	NaN					40.799	1	P02812	P02812	Basic salivary proline-rich protein 2;Basic proline-rich peptide IB-1;Basic proline-rich peptide P-E;Basic proline-rich peptide IB-7;Basic proline-rich peptide IB-8c;Basic proline-rich peptide IB-4	PRB2	1	57.9	4.8
25.2636	29.3001	30.3379	30.2572	26.7809	NaN	29.716	31.109	NaN	27.9534	30.071	26.2847	30.5655	28.1317	28.6305	31.5456	29.9244	31.2573	29.8832	29.9986	31.3993					8.1875	0.11077	P02814	P02814	Submaxillary gland androgen-regulated protein 3B;Peptide P-A;Peptide D1A	SMR3B	1	65.8	65.8
NaN	NaN	NaN	20.0288	NaN	NaN	NaN	NaN	21.1123	NaN	NaN	NaN	NaN	NaN	NaN	NaN	NaN	NaN	NaN	NaN	NaN					54.006	1	P03956	P03956	Interstitial collagenase;22 kDa interstitial collagenase;27 kDa interstitial collagenase	MMP1	1	5.3	5.3
NaN	NaN	NaN	25.0215	NaN	24.1848	NaN	NaN	NaN	23.1155	NaN	NaN	NaN	NaN	29.0311	NaN	NaN	24.9865	NaN	28.9903	NaN					14.326	0.883235	P03973	P03973	Antileukoproteinase	SLPI	1	28.8	28.8
NaN	NaN	22.0537	21.5443	21.7177	NaN	NaN	NaN	NaN	NaN	21.9632	NaN	NaN	NaN	NaN	NaN	NaN	NaN	NaN	NaN	NaN					67.033	1	P04003	P04003	C4b-binding protein alpha chain	C4BPA	1	5	5
NaN	NaN	NaN	NaN	NaN	NaN	24.5268	23.1467	24.4441	NaN	NaN	NaN	NaN	NaN	NaN	NaN	NaN	NaN	NaN	24.9182	NaN					54.305	1	P04004;CON__Q3ZBS7	P04004	Vitronectin;Vitronectin V65 subunit;Vitronectin V10 subunit;Somatomedin-B	VTN	2	9.6	9.6
27.0698	25.4185	25.65	24.9517	26.6462	26.6134	25.6537	26.8978	25.1208	27.6179	25.1008	27.6305	27.0595	NaN	NaN	NaN	25.7208	NaN	25.5395	24.5747	25.767					59.755	0.771038	P04040	P04040	Catalase	CAT	1	35.3	35.3
NaN	27.4745	26.5093	27.174	25.7517	28.3192	28.1345	26.7538	29.277	26.7179	30.8065	27.2388	27.1843	27.9138	25.0142	27.9096	23.6136	NaN	24.5505	27.3874	24.8926					11.139	0.649191	P04080	P04080	Cystatin-B	CSTB	1	79.6	79.6
25.8648	19.8819	22.9763	22.4888	22.1798	24.2437	24.5237	20.8693	24.4754	19.5243	22.3458	25.2162	24.0909	26.6245	25.1017	27.3445	21.4417	26.9601	NaN	31.6958	21.8837					38.714	0.597078	P04083;Q5T3N1;Q5T3N0	P04083;Q5T3N1	Annexin A1;Annexin	ANXA1	3	59.8	59.8
NaN	NaN	NaN	23.7711	25.024	23.4157	23.5456	23.8066	26.2907	22.2747	NaN	24.5523	24.0952	NaN	NaN	NaN	23.396	NaN	NaN	23.3681	NaN					515.6	0.947336	P04114;A8MUN2;CON__ENSEMBL:ENSBTAP00000032840	P04114	Apolipoprotein B-100;Apolipoprotein B-48	APOB	3	4.5	4.5
NaN	NaN	NaN	22.4013	NaN	NaN	NaN	NaN	23.7081	NaN	NaN	NaN	NaN	NaN	NaN	NaN	23.2648	NaN	NaN	22.5114	NaN					59.578	1	P04196	P04196	Histidine-rich glycoprotein	HRG	1	4.4	4.4
26.2172	25.2163	25.9402	27.0288	27.631	26.118	27.05	25.251	26.8317	25.243	26.8122	26.6803	27.1446	23.5575	24.8273	25.0322	25.7943	25.535	25.0642	25.1345	26.543					54.253	0.345155	P04217;P04217-2;M0R009	P04217;P04217-2;M0R009	Alpha-1B-glycoprotein	A1BG	3	27.9	27.9
NaN	NaN	NaN	NaN	NaN	NaN	NaN	NaN	22.8603	NaN	NaN	NaN	NaN	NaN	NaN	NaN	24.9057	NaN	NaN	NaN	NaN					43.057	1	P04220	P04220	Ig mu heavy chain disease protein		1	39.1	9.2
27.7985	NaN	28.1521	NaN	NaN	NaN	28.0472	NaN	NaN	NaN	28.1409	NaN	28.4262	NaN	NaN	NaN	NaN	NaN	NaN	NaN	NaN					38.545	0.128383	P04280	P04280	Basic salivary proline-rich protein 1;Proline-rich peptide II-2;Basic peptide IB-6;Peptide P-H	PRB1	1	53.3	5.1
NaN	NaN	NaN	NaN	NaN	NaN	NaN	NaN	NaN	NaN	21.1691	NaN	NaN	NaN	NaN	NaN	NaN	NaN	NaN	NaN	NaN					11.84	1	P04430	P04430	Ig kappa chain V-I region BAN		1	16.7	16.7
24.9982	NaN	26.3824	NaN	26.6979	26.8941	NaN	26.7428	NaN	NaN	26.1808	NaN	26.1906	28.1305	27.0322	27.4736	25.9648	NaN	28.3673	NaN	27.8485					12.575	0.545299	P04433	P04433	Ig kappa chain V-III region VG		1	32.2	32.2
33.7317	37.8232	35.3922	34.4997	32.3414	33.7149	35.343	35.3623	33.0747	32.9509	35.7001	31.8302	34.8994	34.6857	37.5834	32.2643	32.8098	36.8645	29.6574	34.6255	36.1638					57.767	0.580993	P04745;Q5T085;H7BZQ8;Q5T084;C9J2Z5;C9JWK7	P04745	Alpha-amylase 1	AMY1A	6	85.9	18.8
NaN	NaN	NaN	NaN	NaN	23.2659	NaN	NaN	NaN	21.9744	23.3653	NaN	NaN	26.9876	NaN	NaN	NaN	NaN	NaN	25.7114	NaN					22.782	0.518136	P04792;F8WE04;C9J3N8	P04792;F8WE04	Heat shock protein beta-1	HSPB1	3	59.5	59.5
NaN	NaN	NaN	NaN	NaN	NaN	21.7969	NaN	NaN	22.4311	NaN	NaN	NaN	NaN	NaN	NaN	NaN	NaN	NaN	NaN	NaN					41.548	1	P04899-4;P04899;B3KTZ0;P04899-2;P04899-3;B4E2X5;Q5JWF2;Q5JWF2-2;P38405-2;A6NI00;P63092;P38405;P63092-2;P63092-3;A8MTJ3;P08754;P09471;P09471-2;P19087;P63096;P11488;F5GZL8;H0Y7F4;Q5JWE9;H0Y7E8;Q5JWD1;A2A2R6	P04899-4;P04899;B3KTZ0;P04899-2;P04899-3;B4E2X5	Guanine nucleotide-binding protein G(i) subunit alpha-2	GNAI2	27	11.5	11.5
NaN	NaN	NaN	NaN	NaN	NaN	NaN	NaN	NaN	24.8221	NaN	NaN	NaN	NaN	NaN	NaN	23.6923	NaN	NaN	NaN	23.5069					35.664	1	P05089-2;P05089;P05089-3	P05089-2;P05089;P05089-3	Arginase-1	ARG1	3	6.7	6.7
NaN	NaN	NaN	NaN	25.3353	NaN	NaN	NaN	NaN	NaN	NaN	NaN	NaN	NaN	NaN	NaN	NaN	NaN	NaN	NaN	NaN					21.275	1	P05090;C9JF17;C9JX71	P05090;C9JF17;C9JX71	Apolipoprotein D	APOD	3	24.3	24.3
29.5081	31.3365	30.2443	30.8092	31.3449	31.3483	32.1253	31.8526	31.403	30.3965	30.6667	29.3628	29.1727	27.5307	29.1587	26.5754	32.2596	28.3388	27.5308	31.5235	29.8225					10.834	0.465683	P05109	P05109	Protein S100-A8	S100A8	1	59.1	59.1
NaN	NaN	NaN	NaN	NaN	NaN	NaN	NaN	NaN	NaN	NaN	NaN	NaN	NaN	NaN	NaN	19.6909	NaN	NaN	NaN	NaN					12.435	1	A6NEL0;P05114;A6NL93;H7BXJ5;F2Z2Y5;F2Z2W6	A6NEL0;P05114;A6NL93;H7BXJ5;F2Z2Y5;F2Z2W6	Non-histone chromosomal protein HMG-14	HMGN1	6	25	25
26.196	27.7512	26.8032	27.0159	27.0161	27.8189	27.4379	27.7083	29.3094	27.6896	26.5387	26.7996	28.6974	NaN	24.1224	25.3999	26.4472	25.7895	25.7352	29.3875	28.6734					87.248	0.0833116	P05164-3;P05164;P05164-2;J3QSF7;P11678	P05164-3;P05164;P05164-2	Myeloperoxidase;Myeloperoxidase;89 kDa myeloperoxidase;84 kDa myeloperoxidase;Myeloperoxidase light chain;Myeloperoxidase heavy chain	MPO	5	43.9	43.9
NaN	NaN	NaN	NaN	NaN	NaN	NaN	NaN	NaN	NaN	NaN	NaN	NaN	NaN	NaN	NaN	20.2466	NaN	NaN	NaN	NaN					9.3926	1	P05204	P05204	Non-histone chromosomal protein HMG-17	HMGN2	1	34.4	34.4
NaN	NaN	NaN	NaN	NaN	NaN	NaN	NaN	NaN	NaN	NaN	NaN	NaN	NaN	NaN	NaN	NaN	NaN	NaN	NaN	19.8157					11.514	1	P05386	P05386	60S acidic ribosomal protein P1	RPLP1	1	14	14
NaN	NaN	NaN	22.6728	21.7426	23.8292	NaN	NaN	NaN	NaN	NaN	NaN	NaN	NaN	NaN	NaN	22.4958	NaN	NaN	NaN	NaN					14.707	0.865101	P06310	P06310	Ig kappa chain V-II region RPMI 6410		1	34.6	34.6
25.0859	25.9012	26.9155	26.0649	27.0998	27.1814	26.6923	27.3122	27.5711	27.7998	26.8572	27.9025	NaN	24.2244	NaN	NaN	26.0692	NaN	NaN	26.0245	24.8761					85.696	0.213398	P06396;P06396-3;F5H1A8;P06396-2;Q5T0H9;CON__Q3SX14;Q5T0H8;Q5T0H7;Q5T0I0;Q5T0I1	P06396;P06396-3;F5H1A8;P06396-2;Q5T0H9	Gelsolin	GSN	10	28.3	28.3
29.3551	31.2101	31.9109	32.3495	31.8239	31.3313	32.5861	32.4538	33.2957	32.055	30.0851	32.8928	30.6219	28.1055	29.7292	29.4368	32.4154	28.3018	28.3208	31.6985	30.3151				+	13.242	0.0251397	P06702	P06702	Protein S100-A9	S100A9	1	93.9	93.9
28.7767	25.5166	26.7624	29.3874	27.8347	29.7506	26.3277	27.9348	29.4081	30.2818	28.7312	30.4071	28.4452	26.4304	28.0762	26.2266	29.1586	28.699	27.6598	28.023	28.1351					47.168	0.1349	P06733;P06733-2;K7EM90;K7EN23;K7EQF3;P09104;P13929;P13929-2;B7Z2X9;P13929-3;F5H0C8;E5RGZ4;K7EKN2;K7EPM1;E5RG95;F5GZ30;E5RI09;F5GWQ3;F5H5U1;F5H1C3	P06733;P06733-2	Alpha-enolase	ENO1	20	82.7	82.7
NaN	NaN	NaN	23.496	23.2921	23.4239	NaN	23.7942	24.345	26.2098	NaN	24.1645	NaN	NaN	NaN	NaN	24.7456	NaN	NaN	22.9568	NaN					97.147	0.290941	P06737;P06737-2;E9PK47;E9PMM6	P06737;P06737-2;E9PK47	Glycogen phosphorylase, liver form;Phosphorylase	PYGL	4	13.3	13.3
27.5307	25.5106	25.5179	26.8976	26.697	26.7584	25.6063	26.6393	27.3056	28.8069	27.5682	28.8239	24.544	NaN	24.0302	NaN	27.1525	NaN	25.7212	25.4066	27.081					63.146	0.157333	P06744;P06744-2;K7EP41;K7ELR7;K7ERC6;CON__Q3ZBD7;K7ERK8;K7EIL4;K7ENR8	P06744;P06744-2	Glucose-6-phosphate isomerase	GPI	9	40.7	34.6
NaN	NaN	NaN	NaN	NaN	NaN	NaN	NaN	NaN	NaN	NaN	NaN	NaN	NaN	NaN	NaN	NaN	NaN	NaN	NaN	NaN					32.575	1	P06748;P06748-2;P06748-3	P06748;P06748-2;P06748-3	Nucleophosmin	NPM1	3	8.2	8.2
26.9794	25.8598	25.4624	24.7145	25.7094	26.3289	26.2959	25.5365	25.373	27.393	27.1264	24.6465	NaN	24.5543	NaN	NaN	25.5498	NaN	NaN	25.0464	25.0908					29.032	0.448229	P06753-2;Q5VU66;Q5VU59;Q5VU61;J3KN67;Q5VU58;P06753-3;Q5VU72;D6R904;Q5VU63;P06753;P67936-2;P67936;K7ENT6;K7ERG3;K7EP68;D6RFM2;Q6ZN40;Q5TCU8;CON__Q3SX28;D9YZV2;D9YZV3;D9YZV8;P07951;P07951-2;P09493;P09493-3;P09493-4;P09493-6;P09493-7;Q5TCU3;B7Z596;H0YL52;H0YK48;H7BYY1;P07951-3;F5H7S3;P09493-5;P09493-2;H0YNC7;H0YKP3;H0YKX5;H0YL80;A6NL28;A6NL28-2;K7EMU5;K7EPV9	P06753-2;Q5VU66;Q5VU59;Q5VU61;J3KN67;Q5VU58;P06753-3;Q5VU72;D6R904		TPM3	47	36.3	36.3
NaN	26.5387	27.1611	27.286	23.4052	23.7208	24.9446	28.034	27.0502	24.5997	29.2431	23.4174	25.8559	27.2177	27.366	27.8671	23.9585	29.7745	27.9482	25.213	27.7264					28.889	0.924371	P06870;P06870-2;F8WAM8	P06870;P06870-2;F8WAM8	Kallikrein-1	KLK1	3	36.6	36.6
NaN	NaN	NaN	NaN	NaN	NaN	NaN	NaN	22.4631	NaN	NaN	NaN	NaN	NaN	NaN	NaN	NaN	NaN	NaN	NaN	NaN					10.044	1	P07108;P07108-5;P07108-4;P07108-6;P07108-2;P07108-3	P07108;P07108-5;P07108-4;P07108-6;P07108-2;P07108-3	Acyl-CoA-binding protein	DBI	6	26.4	26.4
NaN	NaN	NaN	NaN	24.5292	NaN	NaN	NaN	22.7015	NaN	NaN	NaN	NaN	NaN	NaN	NaN	NaN	NaN	NaN	NaN	NaN					36.638	1	P07195	P07195	L-lactate dehydrogenase B chain	LDHB	1	10.8	7.2
NaN	NaN	NaN	23.8671	NaN	23.0672	23.1001	NaN	24.8414	23.6674	24.4156	24.5604	NaN	NaN	NaN	NaN	23.2425	NaN	23.1315	24.0235	NaN				+	57.116	0.0175046	P07237;H7BZ94;F5H8J2;I3L2P8;I3L312;I3NI03;I3L3U6;I3L3P5;I3L398;I3L4M2;I3L0S0;I3L1Y5	P07237;H7BZ94;F5H8J2;I3L2P8;I3L312;I3NI03;I3L3U6;I3L3P5	Protein disulfide-isomerase	P4HB	12	13	10.8
NaN	NaN	NaN	NaN	NaN	NaN	NaN	NaN	NaN	NaN	NaN	NaN	NaN	NaN	NaN	NaN	NaN	NaN	NaN	21.8578	NaN					20.863	1	P07305	P07305	Histone H1.0	H1F0	1	6.7	6.7
NaN	NaN	23.7012	23.1246	23.3978	NaN	NaN	NaN	NaN	NaN	NaN	NaN	NaN	NaN	NaN	NaN	23.5266	NaN	NaN	20.9848	NaN					44.552	1	P07339;H7C469;C9JH19;F8WD96;F8W787;H7C1V0	P07339;H7C469;C9JH19;F8WD96;F8W787	Cathepsin D;Cathepsin D light chain;Cathepsin D heavy chain	CTSD	6	14.8	14.8
NaN	NaN	NaN	NaN	NaN	NaN	NaN	NaN	NaN	NaN	NaN	NaN	NaN	NaN	NaN	NaN	NaN	NaN	NaN	27.3356	NaN					40.411	1	P07355-2;P07355;H0YN42;H0YMU9;H0YMD0;H0YKS4;H0YMM1;A6NMY6;H0YMW4;H0YKX9;H0YMT9;H0YLV6;H0YKZ7;H0YKL9;H0YM50;H0YNP5;H0YKV8;H0YMD9;H0YL33;H0YN28;H0YNA0;H0YKN4;H0YN52;H0YNB8;H0YLE2	P07355-2;P07355;H0YN42;H0YMU9;H0YMD0;H0YKS4;H0YMM1;A6NMY6;H0YMW4;H0YKX9;H0YMT9;H0YLV6;H0YKZ7;H0YKL9;H0YM50;H0YNP5;H0YKV8	Annexin A2;Annexin;Putative annexin A2-like protein	ANXA2;ANXA2P2	25	32.5	32.5
NaN	NaN	NaN	NaN	NaN	NaN	NaN	NaN	NaN	NaN	NaN	NaN	NaN	NaN	NaN	NaN	20.0858	NaN	NaN	NaN	NaN					22.277	1	P07360	P07360	Complement component C8 gamma chain	C8G	1	7.4	7.4
NaN	NaN	NaN	NaN	NaN	NaN	NaN	NaN	NaN	NaN	20.5243	NaN	NaN	NaN	NaN	NaN	NaN	NaN	NaN	NaN	NaN					81.889	1	P07384	P07384	Calpain-1 catalytic subunit	CAPN1	1	1.8	1.8
NaN	NaN	23.1047	22.2176	22.0982	22.2636	22.1762	23.1681	22.2222	NaN	NaN	21.1962	NaN	NaN	NaN	NaN	22.3746	NaN	NaN	26.0986	NaN					49.67	0.452638	P07437;Q5JP53;Q5ST81;P68371;Q13885;Q9BVA1;P04350;Q9BUF5;K7ESM5;E9PBJ4;Q13509;A6NNZ2;Q3ZCM7;I3L2F9;Q5SQY0;C9JAA5;A8K854;A6NKZ8;F5H0I4;M0R278;M0QZL7;M0QY85;M0R1I1	P07437;Q5JP53;Q5ST81;P68371;Q13885;Q9BVA1;P04350;Q9BUF5;K7ESM5;E9PBJ4	Tubulin beta chain;Tubulin beta-4B chain;Tubulin beta-2A chain;Tubulin beta-2B chain;Tubulin beta-4A chain;Tubulin beta-6 chain	TUBB;TUBB4B;TUBB2A;TUBB2B;TUBB4A;TUBB6	23	15.5	15.5
NaN	NaN	NaN	NaN	NaN	NaN	NaN	NaN	NaN	NaN	NaN	NaN	NaN	NaN	NaN	26.5615	NaN	NaN	NaN	NaN	NaN					68.478	1	P07476;J3KPN6	P07476;J3KPN6	Involucrin	IVL	2	5.1	5.1
NaN	NaN	NaN	NaN	NaN	NaN	NaN	NaN	NaN	NaN	NaN	NaN	NaN	NaN	NaN	NaN	NaN	NaN	NaN	NaN	22.3336					37.564	1	P07711;Q5T8F0	P07711;Q5T8F0	Cathepsin L1;Cathepsin L1 heavy chain;Cathepsin L1 light chain	CTSL1	2	7.8	7.8
28.2281	26.9816	26.1288	29.2972	28.324	28.058	27.1375	28.0914	28.9193	30.4174	28.4211	30.4327	27.3301	25.6739	26.7093	25.8048	29.2975	27.0448	27.2298	27.5931	27.5657					15.054	0.0843786	P07737;K7EJ44;I3L3D5;CON__P02584	P07737;K7EJ44	Profilin-1	PFN1	4	96.4	96.4
NaN	24.4795	22.9614	23.0882	22.8204	NaN	NaN	NaN	22.9935	NaN	23.3265	NaN	NaN	23.4889	NaN	NaN	NaN	NaN	NaN	NaN	NaN					37.821	0.278822	P07858;E9PQM1;E9PSG5;E9PLY3;E9PHZ5;E9PNL5;E9PKQ7;E9PKD0;E9PCB3;E9PJ67;E9PR54;E9PS78;E9PL32	P07858;E9PQM1;E9PSG5;E9PLY3;E9PHZ5;E9PNL5;E9PKQ7;E9PKD0;E9PCB3;E9PJ67;E9PR54	Cathepsin B;Cathepsin B light chain;Cathepsin B heavy chain	CTSB	13	10	10
NaN	NaN	NaN	NaN	NaN	NaN	NaN	NaN	NaN	NaN	NaN	NaN	NaN	NaN	NaN	NaN	NaN	NaN	NaN	NaN	21.4425					98.16	1	P07900-2;P07900;Q86U12;Q58FF8;Q14568	P07900-2;P07900	Heat shock protein HSP 90-alpha	HSP90AA1	5	4.8	1.8
27.2516	24.9976	26.1652	26.4222	25.6131	27.192	26.5399	26.4347	26.5693	27.5712	27.2539	28.336	26.0405	25.3229	25.2344	NaN	26.8219	NaN	26.0215	26.1774	25.8675					70.051	0.089903	P08107;P08107-2;E7EP94;Q5SP16;P34931;P48741	P08107;P08107-2;E7EP94;Q5SP16	Heat shock 70 kDa protein 1A/1B	HSPA1A	6	28.5	22.2
NaN	NaN	NaN	23.0486	22.2421	22.3273	NaN	NaN	NaN	NaN	22.2243	NaN	NaN	NaN	NaN	NaN	22.7118	NaN	NaN	24.4696	NaN					83.263	0.316371	P08238;H0Y598;H0Y6E4;H0Y5S7	P08238;H0Y598;H0Y6E4;H0Y5S7	Heat shock protein HSP 90-beta	HSP90AB1	4	7.2	3.6
29.1497	23.9288	NaN	22.7649	24.8145	23.535	27.3182	23.2856	25.6664	22.926	NaN	NaN	24.8644	NaN	NaN	NaN	25.9425	NaN	NaN	28.8455	NaN					28.518	0.536482	P08246	P08246	Neutrophil elastase	ELANE	1	34.5	34.5
NaN	NaN	NaN	NaN	NaN	NaN	NaN	22.7239	24.6867	NaN	NaN	NaN	NaN	NaN	NaN	NaN	NaN	NaN	NaN	26.8826	NaN					28.837	1	P08311	P08311	Cathepsin G	CTSG	1	19.2	19.2
NaN	25.9602	20.8978	22.3885	22.5319	NaN	NaN	NaN	NaN	NaN	NaN	NaN	NaN	NaN	22.421	NaN	21.2766	NaN	NaN	NaN	NaN					40.076	0.164286	P08571;D6RFL4	P08571;D6RFL4	Monocyte differentiation antigen CD14;Monocyte differentiation antigen CD14, urinary form;Monocyte differentiation antigen CD14, membrane-bound form	CD14	2	24	24
NaN	23.1255	23.9207	26.0738	24.3245	23.5714	24.9726	24.0239	25.0986	NaN	NaN	NaN	23.4738	NaN	NaN	NaN	24.2613	NaN	NaN	23.8283	22.9931					139.09	0.717631	P08603;F8WDX4;P08603-2;Q5TFM2	P08603	Complement factor H	CFH	4	15.8	15.8
25.9601	25.6689	24.3506	24.314	23.8804	23.9141	25.319	23.3968	26.8303	23.1099	NaN	24.7995	NaN	NaN	NaN	NaN	26.4161	NaN	24.2627	25.5209	24.156					53.651	0.912178	P08670;B0YJC4;B0YJC5;Q5JVS8;P07197;E7ESP9;E7EMV2;P07197-2;Q16352;P41219-2;P17661;P41219;H7C5W5	P08670;B0YJC4;B0YJC5	Vimentin	VIM	13	35.6	35.6
27.6046	27.3272	27.0623	27.9733	27.7146	28.1964	27.7132	26.5589	27.9231	29.0309	27.3326	27.2859	28.9841	27.2747	27.8983	28.3873	28.2563	27.6946	27.5095	27.2396	27.8327					23.356	0.550491	P09211;A8MX94	P09211;A8MX94	Glutathione S-transferase P	GSTP1	2	71.4	71.4
24.7831	NaN	30.7638	NaN	NaN	NaN	23.361	29.8598	NaN	26.0308	24.3356	25.0935	25.1354	29.4742	NaN	27.5877	22.454	23.9129	32.027	25.3209	24.4828					16.445	0.72008	P09228	P09228	Cystatin-SA	CST2	1	75.9	60.3
NaN	NaN	NaN	NaN	NaN	NaN	NaN	NaN	NaN	NaN	NaN	NaN	NaN	NaN	NaN	NaN	NaN	NaN	23.6807	NaN	NaN					86.677	1	P09958;H0YNB5	P09958;H0YNB5	Furin	FURIN	2	2.6	2.6
NaN	24.0566	24.5942	24.5075	24.3046	25.6523	25.3842	24.1495	25.17	26.6183	26.2934	26.5698	NaN	NaN	21.9207	NaN	24.7238	NaN	NaN	NaN	24.0335					69.284	0.194761	P09960;P09960-4;P09960-2;P09960-3;B4DEH5	P09960;P09960-4;P09960-2;P09960-3	Leukotriene A-4 hydrolase	LTA4H	5	32.2	32.2
NaN	NaN	NaN	22.1963	NaN	NaN	NaN	NaN	22.8597	NaN	22.5835	22.4559	NaN	NaN	NaN	NaN	22.0406	NaN	NaN	21.9142	NaN					39.455	1	P09972;A8MVZ9;J3QKP5;J3KSV6;K7EKH5;C9J8F3	P09972;A8MVZ9;J3QKP5;J3KSV6;K7EKH5	Fructose-bisphosphate aldolase C;Fructose-bisphosphate aldolase	ALDOC	6	17.9	11.5
NaN	25.2578	25.0534	27.8244	25.3731	23.5369	26.0111	23.5629	26.2208	23.503	NaN	26.0933	NaN	NaN	22.7372	NaN	26.8903	NaN	NaN	25.3892	23.3361					192.75	0.405969	P0C0L5;F5GXS0	P0C0L5;F5GXS0	Complement C4-B;Complement C4 beta chain;Complement C4-B alpha chain;C4a anaphylatoxin;C4b-B;C4d-B;Complement C4 gamma chain	C4B	2	15.7	0.7
NaN	NaN	NaN	NaN	NaN	NaN	NaN	NaN	NaN	NaN	NaN	NaN	NaN	NaN	NaN	NaN	NaN	NaN	NaN	30.6998	NaN					14.091	1	P0C0S8;P20671;Q6FI13;Q16777;Q9BTM1;Q96KK5;Q99878;Q9BTM1-2;P16104;Q96QV6;P04908;Q7L7L0;Q93077;Q8IUE6;H0YFX9;P0C0S5;Q71UI9;C9J0D1;Q71UI9-2;A8MQC5	P0C0S8;P20671;Q6FI13;Q16777;Q9BTM1;Q96KK5;Q99878;Q9BTM1-2;P16104;Q96QV6;P04908;Q7L7L0;Q93077;Q8IUE6;H0YFX9	Histone H2A type 1;Histone H2A type 1-D;Histone H2A type 2-A;Histone H2A type 2-C;Histone H2A.J;Histone H2A type 1-H;Histone H2A type 1-J;Histone H2A.x;Histone H2A type 1-A;Histone H2A type 1-B/E;Histone H2A type 3;Histone H2A type 1-C;Histone H2A type 2-B;Histone H2A	HIST1H2AG;HIST1H2AD;HIST2H2AA3;HIST2H2AC;H2AFJ;HIST1H2AH;HIST1H2AJ;H2AFX;HIST1H2AA;HIST1H2AB;HIST3H2A;HIST1H2AC;HIST2H2AB	20	30	30
28.8788	30.1189	31.5507	32.0477	31.9466	31.5151	31.8213	31.5771	31.4225	30.7379	32.164	31.7547	30.1818	30.9051	30.82	29.5607	32.0175	28.721	32.1694	31.5819	30.4882					11.293	0.299775	P0CG05;P0CF74	P0CG05	Ig lambda-2 chain C regions	IGLC2	2	96.2	39.6
NaN	NaN	NaN	NaN	NaN	28.118	NaN	NaN	NaN	NaN	NaN	NaN	NaN	NaN	NaN	NaN	NaN	NaN	NaN	NaN	NaN					11.237	1	P0CG06;A0M8Q6	P0CG06	Ig lambda-3 chain C regions	IGLC3	2	89.6	24.5
NaN	NaN	NaN	NaN	NaN	NaN	NaN	NaN	21.9436	NaN	NaN	NaN	NaN	NaN	NaN	NaN	NaN	NaN	NaN	NaN	NaN					18.354	1	P10153	P10153	Non-secretory ribonuclease	RNASE2	1	10.6	10.6
NaN	NaN	NaN	NaN	NaN	NaN	NaN	NaN	NaN	NaN	NaN	NaN	NaN	NaN	NaN	NaN	NaN	NaN	NaN	23.6616	NaN					21.865	1	P10412	P10412	Histone H1.4	HIST1H1E	1	37	9.1
NaN	NaN	NaN	23.1146	NaN	NaN	NaN	NaN	23.9689	NaN	NaN	NaN	NaN	NaN	NaN	NaN	23.7524	NaN	NaN	24.268	NaN					11.737	1	P10599;P10599-2	P10599;P10599-2	Thioredoxin	TXN	2	54.3	54.3
24.2296	24.6221	23.8304	23.3597	23.3415	25.4532	25.212	23.3807	23.0586	25.1027	26.1752	24.3272	24.5114	25.0221	25.2131	24.9812	23.4779	23.8391	24.7467	24.4369	24.1717					72.332	0.286742	P11021	P11021	78 kDa glucose-regulated protein	HSPA5	1	16.5	16.5
23.5803	24.5308	24.1145	24.482	24.2755	25.6786	24.2693	24.5766	24.9135	25.9615	26.5872	25.6498	24.4348	NaN	23.5673	NaN	24.9342	NaN	24.9792	25.335	24.3415					70.897	0.113676	P11142;P11142-2;E9PKE3;E9PN89;E9PNE6;E9PLF4;E9PK54;E9PQK7;E9PQQ4;E9PI65;P54652;A8K7Q2;E9PPY6;E9PN25	P11142;P11142-2;E9PKE3;E9PN89;E9PNE6;E9PLF4;E9PK54;E9PQK7;E9PQQ4;E9PI65	Heat shock cognate 71 kDa protein	HSPA8	14	20.3	16.9
NaN	NaN	NaN	NaN	NaN	NaN	NaN	NaN	NaN	NaN	22.4459	NaN	NaN	NaN	NaN	NaN	NaN	NaN	NaN	NaN	NaN					127.18	1	P11215;H3BN02;P20702;Q13349	P11215	Integrin alpha-M	ITGAM	4	3.4	3.4
NaN	NaN	23.5018	23.9419	24.3967	24.0401	NaN	NaN	23.6703	25.4855	25.1799	25.8607	NaN	NaN	NaN	NaN	24.7907	NaN	NaN	NaN	NaN					63.826	0.571239	P11413-2;P11413-3;P11413;E7EUI8;E7EM57;E9PD92	P11413-2;P11413-3;P11413;E7EUI8;E7EM57;E9PD92	Glucose-6-phosphate 1-dehydrogenase	G6PD	6	12.8	12.8
NaN	NaN	NaN	NaN	NaN	NaN	NaN	NaN	NaN	NaN	NaN	NaN	NaN	NaN	NaN	NaN	NaN	NaN	NaN	NaN	24.3307					108.58	1	P12110;P12110-2;P12110-3	P12110;P12110-2;P12110-3	Collagen alpha-2(VI) chain	COL6A2	3	1.6	1.6
27.7804	30.0106	29.209	28.6404	23.8393	25.7631	27.4502	30.0392	27.1704	27.3634	26.2053	26.8698	28.2326	29.8391	29.0507	30.1242	27.7943	31.559	31.4866	28.4216	28.9346					16.572	0.743907	P12273	P12273	Prolactin-inducible protein	PIP	1	62.3	62.3
NaN	NaN	NaN	NaN	NaN	NaN	NaN	NaN	NaN	NaN	NaN	NaN	NaN	NaN	NaN	NaN	NaN	NaN	NaN	24.4025	NaN					18.385	1	P12724	P12724	Eosinophil cationic protein	RNASE3	1	17.5	17.5
NaN	NaN	NaN	NaN	NaN	NaN	NaN	NaN	NaN	NaN	NaN	NaN	NaN	NaN	NaN	NaN	NaN	NaN	NaN	22.1154	NaN					95.337	1	P13639	P13639	Elongation factor 2	EEF2	1	5.7	5.7
NaN	NaN	NaN	NaN	NaN	NaN	NaN	NaN	NaN	NaN	NaN	NaN	NaN	NaN	NaN	NaN	NaN	NaN	NaN	NaN	NaN					104.79	1	P13671	P13671	Complement component C6	C6	1	1.5	1.5
28.1009	27.7622	27.2105	28.5345	28.2034	28.1878	27.5341	27.4005	27.5632	28.3232	28.0726	27.8417	27.5223	NaN	26.3035	NaN	28.35	NaN	26.0443	26.4437	27.2058					70.288	0.528633	P13796;B4DUA0;Q5TBN3;B4DI60;Q5TBN5	P13796	Plastin-2	LCP1	5	42.7	38.8
26.9313	24.6557	NaN	26.4062	24.5296	26.3787	24.0031	26.7083	27.22	27.6852	25.1179	NaN	27.7299	25.8199	27.909	27.8926	26.081	26.4411	27.23	25.2028	27.1039					12.476	0.196132	P14174	P14174	Macrophage migration inhibitory factor	MIF	1	20.9	20.9
NaN	NaN	NaN	NaN	NaN	NaN	NaN	NaN	NaN	NaN	NaN	NaN	NaN	NaN	21.5589	NaN	NaN	NaN	NaN	NaN	NaN					36.573	1	P14550;Q5T621	P14550;Q5T621	Alcohol dehydrogenase [NADP(+)]	AKR1A1	2	6.8	6.8
27.2887	25.7069	26.3411	27.3649	27.1251	27.7739	26.4357	27.2169	27.252	28.1165	27.2401	28.2868	25.9671	NaN	25.6875	NaN	27.9154	NaN	25.5474	26.956	26.673					57.936	0.0846385	P14618;P14618-2;H3BTN5;P14618-3;H3BQ34;Q504U3;H3BSU3;H3BTJ2;H3BUW1;H3BT25;H3BU13;P30613;P30613-2;H3BQZ3;H3BN34	P14618;P14618-2;H3BTN5;P14618-3;H3BQ34	Pyruvate kinase isozymes M1/M2;Pyruvate kinase	PKM2	15	46.3	46.3
26.8782	26.5296	27.1865	28.187	26.041	27.2043	27.6012	27.4113	27.4113	27.613	25.5937	25.7264	26.6604	24.1268	24.6089	NaN	27.197	25.2517	25.8782	26.6181	27.234				+	78.457	0.0400838	P14780	P14780	Matrix metalloproteinase-9;67 kDa matrix metalloproteinase-9;82 kDa matrix metalloproteinase-9	MMP9	1	24.8	24.8
NaN	NaN	NaN	NaN	NaN	NaN	NaN	NaN	NaN	NaN	NaN	NaN	NaN	NaN	NaN	NaN	NaN	NaN	NaN	24.7827	NaN					81.744	1	P14923	P14923	Junction plakoglobin	JUP	1	8.3	4.3
NaN	NaN	NaN	NaN	NaN	NaN	NaN	NaN	NaN	NaN	NaN	NaN	NaN	24.974	23.3098	NaN	NaN	NaN	23.9467	NaN	NaN					29.819	1	P15328	P15328	Folate receptor alpha	FOLR1	1	11.7	11.7
NaN	29.5493	23.833	20.0329	NaN	NaN	21.8428	19.9252	NaN	NaN	NaN	NaN	NaN	24.7477	27.8588	23.1849	NaN	30.0851	25.7574	20.6675	23.2727				+	6.9628	0.00847555	P15515	P15515	Histatin-1;His1-(31-57)-peptide	HTN1	1	36.8	36.8
NaN	NaN	NaN	NaN	NaN	NaN	NaN	NaN	NaN	NaN	NaN	NaN	NaN	NaN	NaN	NaN	NaN	33.8282	NaN	NaN	NaN					6.149	1	P15516	P15516	Histatin-3;Histatin-3;His3-(20-44)-peptide;His3-(20-43)-peptide;His3-(20-32)-peptide;His3-(20-31)-peptide;His3-(20-30)-peptide;His3-(24-32)-peptide;His3-(24-31)-peptide;His3-(24-30)-peptide;His3-(25-32)-peptide;His3-(25-30)-peptide;His3-(26-32)-peptide;His3-(26-31)-peptide;His3-(26-30)-peptide;His3-(31-51)-peptide;His3-(31-44)-peptide;His3-(31-43)-peptide;His3-(32-44)-peptide;His3-(32-43)-peptide…	HTN3	1	19.6	19.6
NaN	NaN	NaN	19.6191	NaN	NaN	NaN	NaN	NaN	NaN	NaN	NaN	NaN	NaN	NaN	NaN	NaN	NaN	NaN	25.3016	NaN					331.77	1	P15924;P15924-2	P15924;P15924-2	Desmoplakin	DSP	2	3.4	3.4
NaN	NaN	23.5029	NaN	23.1291	NaN	NaN	25.214	25.1802	24.6751	23.9492	25.7158	NaN	NaN	NaN	NaN	24.265	NaN	NaN	24.2175	NaN					22.58	1	P16401	P16401	Histone H1.5	HIST1H1B	1	25.2	14.6
NaN	NaN	NaN	NaN	NaN	NaN	NaN	NaN	NaN	NaN	NaN	NaN	NaN	NaN	NaN	NaN	20.7657	NaN	NaN	NaN	NaN					22.35	1	P16402;Q02539;P22492	P16402;Q02539	Histone H1.3;Histone H1.1	HIST1H1D;HIST1H1A	3	36.7	9
26.8434	25.0793	25.5713	NaN	25.5791	25.4072	24.9915	27.064	24.93	26.9624	26.883	27.2315	25.1901	NaN	NaN	27.1876	26.0615	NaN	NaN	25.3779	24.659					21.364	0.31489	P16403	P16403	Histone H1.2	HIST1H1C	1	38.5	9.9
NaN	NaN	NaN	NaN	NaN	NaN	NaN	NaN	NaN	NaN	NaN	NaN	NaN	NaN	NaN	NaN	NaN	NaN	NaN	16.0629	NaN					17.302	1	P16949	P16949	Stathmin	STMN1	1	9.4	9.4
NaN	NaN	NaN	NaN	NaN	NaN	NaN	NaN	NaN	21.9238	NaN	NaN	NaN	NaN	NaN	NaN	NaN	NaN	NaN	20.3898	NaN					46.247	1	P17174;B7Z7E9	P17174;B7Z7E9	Aspartate aminotransferase, cytoplasmic;Aspartate aminotransferase	GOT1	2	14.5	14.5
NaN	26.5536	24.1687	24.9238	NaN	25.5478	23.6289	NaN	NaN	24.7742	26.7494	NaN	28.5685	28.8859	28.1606	29.9191	NaN	26.8373	25.4368	25.3693	24.6646					17.888	0.775548	P18510-2;P18510-3;P18510;P18510-4	P18510-2;P18510-3;P18510;P18510-4	Interleukin-1 receptor antagonist protein	IL1RN	4	34	34
28.2252	NaN	26.3931	26.0922	26.4798	26.8252	26.0018	25.9821	25.9142	27.2268	26.518	25.722	25.1183	26.1733	25.2728	NaN	25.9573	NaN	NaN	24.9506	24.0703					28.804	0.156038	P18669;P15259;Q8N0Y7	P18669;P15259	Phosphoglycerate mutase 1;Phosphoglycerate mutase 2	PGAM1;PGAM2	3	44.1	44.1
NaN	NaN	NaN	NaN	NaN	NaN	NaN	NaN	NaN	NaN	NaN	NaN	NaN	NaN	NaN	NaN	NaN	NaN	NaN	20.2347	NaN					108.4	1	P19021-5;P19021;P19021-6;P19021-3;P19021-4;P19021-2	P19021-5;P19021;P19021-6;P19021-3;P19021-4;P19021-2	Peptidyl-glycine alpha-amidating monooxygenase;Peptidylglycine alpha-hydroxylating monooxygenase;Peptidyl-alpha-hydroxyglycine alpha-amidating lyase	PAM	6	5	5
NaN	NaN	NaN	24.5673	NaN	NaN	NaN	NaN	24.2018	NaN	NaN	NaN	23.766	NaN	NaN	NaN	23.7037	NaN	NaN	NaN	NaN					23.602	1	P19652	P19652	Alpha-1-acid glycoprotein 2	ORM2	1	32.3	21.9
NaN	NaN	NaN	25.4379	NaN	22.3547	23.4509	NaN	NaN	21.7936	NaN	NaN	NaN	NaN	NaN	NaN	22.8579	NaN	NaN	23.2835	NaN					106.46	0.731331	P19823;Q5T985;Q5T987;CON__Q9TRI1	P19823;Q5T985;Q5T987	Inter-alpha-trypsin inhibitor heavy chain H2	ITIH2	4	6.4	6.4
NaN	26.1456	25.2824	24.8976	NaN	NaN	NaN	24.4883	24.2931	NaN	23.919	NaN	24.0556	25.4069	25.2296	NaN	NaN	NaN	24.6023	23.8734	24.6709				+	48.206	0.020795	P20061	P20061	Transcobalamin-1	TCN1	1	10.4	10.4
27.7416	NaN	24.6219	25.4976	25.1424	26.0999	NaN	NaN	27.6238	26.8658	NaN	NaN	24.1802	NaN	24.7831	NaN	25.788	NaN	NaN	28.6722	26.5905					26.885	0.753155	P20160	P20160	Azurocidin	AZU1	1	13.5	13.5
NaN	NaN	NaN	22.2238	NaN	NaN	NaN	NaN	NaN	NaN	NaN	NaN	NaN	NaN	NaN	NaN	NaN	NaN	NaN	NaN	NaN					26.489	1	P20618	P20618	Proteasome subunit beta type-1	PSMB1	1	14.1	14.1
NaN	NaN	NaN	22.8171	NaN	NaN	NaN	23.3269	22.464	23.0297	NaN	23.721	NaN	NaN	NaN	NaN	22.9791	NaN	NaN	22.5346	NaN					280.74	1	P21333;P21333-2;Q5HY54;F8WE98	P21333;P21333-2;Q5HY54	Filamin-A	FLNA	4	2.3	2.3
NaN	22.312	22.4406	22.3473	23.168	22.6747	NaN	22.7078	22.3063	23.5359	NaN	NaN	NaN	NaN	NaN	NaN	22.698	NaN	NaN	NaN	NaN					117.85	0.889703	P22314;Q5JRR6	P22314	Ubiquitin-like modifier-activating enzyme 1	UBA1	2	8	8
NaN	NaN	NaN	NaN	NaN	NaN	NaN	NaN	NaN	NaN	NaN	NaN	NaN	NaN	NaN	NaN	NaN	NaN	NaN	22.5241	NaN					9.8875	1	P22528;E7ETD7	P22528;E7ETD7	Cornifin-B	SPRR1B	2	61.8	19.1
NaN	NaN	NaN	NaN	NaN	NaN	NaN	NaN	NaN	NaN	NaN	NaN	NaN	NaN	NaN	NaN	NaN	NaN	NaN	NaN	NaN					7.9053	1	P22532;Q9BYE4	P22532;Q9BYE4	Small proline-rich protein 2D;Small proline-rich protein 2G	SPRR2D;SPRR2G	2	90.3	25
NaN	NaN	NaN	NaN	NaN	NaN	NaN	NaN	NaN	NaN	NaN	NaN	NaN	NaN	NaN	NaN	NaN	NaN	NaN	24.4147	NaN					89.786	1	P22735	P22735	Protein-glutamine gamma-glutamyltransferase K	TGM1	1	1.5	1.5
NaN	NaN	NaN	23.6414	23.8139	NaN	NaN	22.6316	22.5881	23.2111	NaN	NaN	NaN	NaN	NaN	NaN	22.3168	NaN	NaN	NaN	NaN					53.411	1	P22894;H7C1M3	P22894;H7C1M3	Neutrophil collagenase	MMP8	2	12.6	12.6
28.0412	33.1621	28.787	28.2077	26.299	27.4542	28.275	28.099	25.7676	25.6256	28.8832	25.8256	27.7297	28.3654	31.6261	NaN	27.1439	31.7301	27.6781	28.5288	29.4397					35.366	0.0838035	P23280;E7EMQ1;F8W148;Q8N4G4	P23280;E7EMQ1	Carbonic anhydrase 6	CA6	4	31.8	3.2
25.2752	NaN	23.8352	23.9685	25.9172	24.2582	NaN	23.2746	22.6299	23.7503	NaN	NaN	24.5661	NaN	NaN	NaN	24.7437	NaN	24.3442	22.7569	NaN				+	53.165	0.0245316	P23381;P23381-2;H0YJP3	P23381;P23381-2;H0YJP3	Tryptophan--tRNA ligase, cytoplasmic;T1-TrpRS;T2-TrpRS	WARS	3	11.5	11.5
NaN	NaN	NaN	NaN	NaN	NaN	NaN	NaN	NaN	21.6903	NaN	NaN	NaN	NaN	NaN	NaN	21.0941	NaN	NaN	NaN	NaN					47.716	1	P23526;P23526-2	P23526;P23526-2	Adenosylhomocysteinase	AHCY	2	7.6	7.6
27.0165	26.6532	26.5256	27.2074	27.3191	26.0958	26.8646	25.7081	26.7209	28.0977	26.6966	27.9704	27.7624	26.9448	25.7022	NaN	27.6844	26.9061	26.0192	26.0904	26.1518					22.728	0.288543	E9PK25;P23528;E9PP50;G3V1A4;E9PS23;Q9Y281;E9PQB7;G3V5P4;E9PLJ3;F8WDN3	E9PK25;P23528;E9PP50;G3V1A4	Cofilin-1	CFL1	10	54.9	54.9
26.2471	26.3115	26.0784	26.8226	25.9963	NaN	26.2958	26.0253	26.0297	27.6774	NaN	NaN	25.9279	NaN	NaN	NaN	26.3376	NaN	NaN	25.6918	NaN					27.807	0.744581	P24158	P24158	Myeloblastin	PRTN3	1	20.3	20.3
NaN	NaN	NaN	NaN	NaN	NaN	NaN	NaN	NaN	NaN	NaN	NaN	NaN	22.773	NaN	NaN	NaN	NaN	NaN	NaN	NaN					48.99	1	P24278	P24278	Zinc finger and BTB domain-containing protein 25	ZBTB25	1	5.7	5.7
29.677	32.6709	31.6606	30.8733	30.0245	29.4455	31.3335	30.7505	29.5184	29.0699	31.3495	28.1762	30.6869	33.0436	31.7784	31.7571	29.6298	31.6782	32.4319	29.8609	31.7148					34.258	0.107595	P25311;C9JEV0;A8MT79;H7BZJ8	P25311;C9JEV0	Zinc-alpha-2-glycoprotein	AZGP1	4	60.4	60.4
NaN	NaN	NaN	NaN	NaN	NaN	NaN	NaN	NaN	NaN	NaN	NaN	NaN	NaN	NaN	NaN	19.8728	NaN	NaN	NaN	NaN					25.898	1	P25787	P25787	Proteasome subunit alpha type-2	PSMA2	1	6	6
NaN	NaN	NaN	19.7593	NaN	NaN	NaN	NaN	NaN	NaN	NaN	NaN	NaN	NaN	NaN	NaN	NaN	NaN	NaN	NaN	NaN					41.975	1	P26022	P26022	Pentraxin-related protein PTX3	PTX3	1	2.6	2.6
26.4798	25.6011	25.4465	26.0761	25.77	26.0785	25.9256	NaN	26.8447	26.7439	22.6779	25.9701	25.1991	NaN	24.822	NaN	26.6006	NaN	24.0188	27.0962	25.1895					67.819	0.65224	P26038;A7YIJ8;P35241;F5H1A7;P35241-3;E9PNV3;E9PQ82	P26038	Moesin	MSN	7	18.2	13.7
NaN	NaN	NaN	NaN	NaN	NaN	NaN	NaN	NaN	23.5038	NaN	NaN	NaN	NaN	NaN	NaN	NaN	NaN	NaN	NaN	NaN					11.728	1	P26447	P26447	Protein S100-A4	S100A4	1	19.8	19.8
NaN	NaN	NaN	NaN	NaN	NaN	NaN	NaN	NaN	NaN	NaN	NaN	NaN	NaN	NaN	NaN	20.3199	NaN	NaN	23.3794	NaN					50.118	1	P26641;B4DTG2	P26641;B4DTG2	Elongation factor 1-gamma	EEF1G	2	5.7	5.7
NaN	NaN	NaN	21.5149	NaN	NaN	NaN	NaN	NaN	NaN	NaN	NaN	NaN	NaN	NaN	NaN	NaN	NaN	NaN	NaN	NaN					39.731	1	P27169;F5H4W9;F8WF42	P27169;F5H4W9;F8WF42	Serum paraoxonase/arylesterase 1	PON1	3	8.5	8.5
NaN	NaN	NaN	NaN	NaN	NaN	NaN	NaN	NaN	NaN	22.0451	NaN	NaN	NaN	NaN	NaN	NaN	NaN	NaN	NaN	NaN					16.891	1	P27482	P27482	Calmodulin-like protein 3	CALML3	1	11.4	11.4
NaN	NaN	NaN	NaN	NaN	NaN	NaN	NaN	NaN	NaN	NaN	20.9113	NaN	NaN	NaN	NaN	NaN	NaN	NaN	NaN	NaN					29.204	1	P28070	P28070	Proteasome subunit beta type-4	PSMB4	1	8.3	8.3
22.9974	NaN	26.5022	NaN	NaN	NaN	27.087	27.9538	NaN	23.7153	NaN	NaN	25.6473	27.0503	NaN	NaN	NaN	28.3704	27.0593	22.4726	25.6812					16.08	0.353616	P28325	P28325	Cystatin-D	CST5	1	71.8	71.8
NaN	NaN	NaN	NaN	NaN	NaN	NaN	NaN	22.299	NaN	NaN	NaN	NaN	NaN	NaN	NaN	NaN	NaN	NaN	NaN	NaN					15.693	1	P29373;Q5SYZ4	P29373;Q5SYZ4	Cellular retinoic acid-binding protein 2	CRABP2	2	8.7	8.7
28.8821	26.5216	27.1823	27.3819	27.4316	28.1936	27.0245	26.77	28.1406	28.2153	28.6122	28.005	25.4631	26.4331	NaN	NaN	27.9164	NaN	27.6031	25.9971	27.8095					68.813	0.943636	P29401-2;P29401;B4E022;E9PFF2;F8W888;F8WAX4	P29401-2;P29401;B4E022	Transketolase	TKT	6	41	41
NaN	25.2531	24.2247	23.9947	25.1887	24.5459	24.7083	NaN	25.2266	23.4988	NaN	NaN	25.8292	25.0955	24.5652	28.0662	23.1494	NaN	24.1962	24.7313	24.4065					44.564	0.998163	P29508;P29508-2;P48594;H0Y5H9;F8W9L1;C9JZ65	P29508;P29508-2;P48594;H0Y5H9;F8W9L1	Serpin B3;Serpin B4	SERPINB3;SERPINB4	6	30.5	30.5
NaN	NaN	NaN	NaN	NaN	NaN	NaN	NaN	NaN	NaN	NaN	NaN	NaN	NaN	NaN	NaN	NaN	NaN	NaN	NaN	22.7968					28.993	1	P30040;F8VY02;P30040-2	P30040;F8VY02;P30040-2	Endoplasmic reticulum resident protein 29	ERP29	3	8.4	8.4
23.1134	NaN	22.7663	22.2765	NaN	23.3392	NaN	NaN	NaN	NaN	NaN	NaN	NaN	NaN	NaN	NaN	NaN	NaN	NaN	23.7467	NaN					25.035	0.635737	P30041	P30041	Peroxiredoxin-6	PRDX6	1	37.9	37.9
NaN	NaN	NaN	NaN	NaN	NaN	NaN	NaN	NaN	NaN	NaN	27.137	NaN	NaN	NaN	NaN	NaN	NaN	NaN	NaN	NaN					22.119	1	P30043;M0R192;M0QZL1	P30043;M0R192;M0QZL1	Flavin reductase (NADPH)	BLVRB	3	11.7	11.7
24.8591	NaN	NaN	23.3553	NaN	25.8603	NaN	NaN	NaN	NaN	NaN	NaN	NaN	NaN	NaN	NaN	24.8057	NaN	NaN	NaN	NaN					22.086	0.283714	P30044;P30044-2;P30044-3;A6NC19	P30044;P30044-2;P30044-3	Peroxiredoxin-5, mitochondrial	PRDX5	4	37.4	37.4
NaN	NaN	NaN	22.7717	NaN	NaN	NaN	NaN	23.4631	NaN	NaN	NaN	NaN	NaN	NaN	NaN	NaN	NaN	NaN	NaN	NaN					21.057	1	P30086	P30086	Phosphatidylethanolamine-binding protein 1;Hippocampal cholinergic neurostimulating peptide	PEBP1	1	32.1	32.1
NaN	NaN	NaN	NaN	NaN	NaN	NaN	NaN	NaN	NaN	NaN	NaN	NaN	NaN	NaN	NaN	21.5252	NaN	NaN	NaN	NaN					50.097	1	P30520	P30520	Adenylosuccinate synthetase isozyme 2	ADSS	1	9.2	9.2
28.7485	25.7413	26.7023	26.3511	25.2562	27.1821	26.7824	25.9088	25.8989	28.105	26.2069	26.4559	27.4471	26.1676	27.4748	26.7407	28.0797	NaN	26.6195	27.4985	28.059					42.741	0.636308	P30740;B4DNT0;O75830;P50453;P50452;P50452-2;C9J7N5;H7BXK7	P30740	Leukocyte elastase inhibitor	SERPINB1	8	48.5	48.5
25.9864	21.4854	25.1071	NaN	21.2968	30.3402	25.7831	26.623	24.2038	25.7229	26.579	25.4513	29.8815	27.1856	26.6715	NaN	21.698	NaN	28.7476	NaN	28.8993					19.25	0.953156	P31025;Q5VSP4	P31025;Q5VSP4	Lipocalin-1;Putative lipocalin 1-like protein 1	LCN1;LCN1P1	2	56.8	56.8
26.5172	NaN	NaN	25.0075	24.3923	26.1051	23.8788	25.094	25.5432	26.0845	26.4758	25.1558	NaN	NaN	NaN	NaN	25.3947	NaN	NaN	24.5019	NaN					51.026	0.739509	P31146;H3BRY3;H3BRJ0;H3BTU6;H3BSL1;H3BU76;H3BNA2	P31146;H3BRY3	Coronin-1A	CORO1A	7	27.1	27.1
NaN	NaN	NaN	NaN	NaN	NaN	NaN	NaN	NaN	NaN	NaN	NaN	NaN	NaN	NaN	NaN	22.1325	NaN	NaN	NaN	NaN					11.471	1	P31151;Q86SG5	P31151;Q86SG5	Protein S100-A7;Protein S100-A7A	S100A7;S100A7A	2	10.9	10.9
NaN	NaN	NaN	NaN	NaN	NaN	NaN	NaN	NaN	NaN	NaN	NaN	NaN	NaN	NaN	NaN	NaN	NaN	23.2123	NaN	NaN					27.679	1	P31944	P31944	Caspase-14;Caspase-14 subunit p19;Caspase-14 subunit p10	CASP14	1	7	7
NaN	NaN	NaN	24.3125	NaN	NaN	NaN	NaN	NaN	NaN	NaN	NaN	NaN	NaN	NaN	NaN	NaN	NaN	NaN	NaN	NaN					28.082	1	P31946;P31946-2;P61981;Q4VY19;Q4VY20	P31946;P31946-2;P61981;Q4VY19;Q4VY20	14-3-3 protein beta/alpha;14-3-3 protein beta/alpha, N-terminally processed;14-3-3 protein gamma;14-3-3 protein gamma, N-terminally processed	YWHAB;YWHAG	5	25.2	21.1
25.3535	26.1528	26.5499	27.0617	25.6792	26.4156	25.6264	24.5496	27.7219	25.191	28.0367	26.0563	25.1318	28.7739	27.5931	24.262	26.0796	26.4311	26.7429	26.3023	24.8757					27.774	0.301621	P31947;P31947-2	P31947;P31947-2	14-3-3 protein sigma	SFN	2	71.8	67.7
NaN	NaN	NaN	NaN	NaN	NaN	NaN	NaN	NaN	23.6717	NaN	NaN	NaN	NaN	NaN	NaN	NaN	NaN	NaN	23.6151	NaN					11.74	1	P31949	P31949	Protein S100-A11	S100A11	1	25.7	25.7
23.6454	NaN	22.6057	23.8894	22.3125	22.7558	22.4204	25.9743	23.2436	28.5427	23.3406	30.6228	23.6061	NaN	NaN	23.8907	NaN	NaN	NaN	27.2682	NaN					21.892	0.0959607	P32119;A6NIW5;P32119-2	P32119;A6NIW5	Peroxiredoxin-2	PRDX2	3	36.4	30.8
24.5131	23.583	NaN	22.6614	25.7899	24.3505	NaN	NaN	NaN	23.4202	24.7066	NaN	NaN	NaN	NaN	NaN	24.8622	NaN	23.342	NaN	23.0346					16.185	0.376938	P32320	P32320	Cytidine deaminase	CDA	1	41.8	41.8
NaN	NaN	24.7535	24.4061	NaN	24.7064	25.051	NaN	26.0967	24.8166	26.3538	NaN	24.6695	26.9497	25.6075	25.9403	24.2943	26.2943	27.3128	24.45	26.621					107.53	0.152186	P32926;Q86SJ6-2;Q86SJ6	P32926	Desmoglein-3	DSG3	3	19.2	17.9
NaN	NaN	NaN	NaN	NaN	NaN	NaN	NaN	NaN	21.017	NaN	NaN	NaN	NaN	NaN	NaN	NaN	NaN	NaN	NaN	NaN					94.33	1	P34932	P34932	Heat shock 70 kDa protein 4	HSPA4	1	1.8	1.8
NaN	23.2316	NaN	25.4109	NaN	25.7074	23.8199	NaN	25.9408	23.3543	25.6072	NaN	24.9741	NaN	23.6343	NaN	NaN	NaN	NaN	26.0759	NaN					9.8774	0.130365	P35321	P35321	Cornifin-A	SPRR1A	1	86.5	52.8
NaN	NaN	NaN	NaN	23.384	NaN	NaN	NaN	NaN	NaN	NaN	NaN	NaN	NaN	NaN	NaN	20.6652	NaN	NaN	NaN	NaN					14.746	1	P35542	P35542	Serum amyloid A-4 protein	SAA4	1	20	20
NaN	NaN	23.7067	24.318	23.5869	22.7471	22.5954	23.7639	23.0155	24.8129	NaN	24.3162	NaN	NaN	NaN	NaN	24.1112	NaN	NaN	24.4407	NaN				+	226.53	0.0172383	P35579;P35579-2;P35749-2;P35749;P35749-3;P35749-4;G8JLL9;Q7Z406-2;F2Z2U8;P35580-4;Q7Z406-6;P35580-3;Q7Z406;F8W6L6;P35580-2;P35580;Q7Z406-4;Q7Z406-5;M0QY43;Q5BKV1;B1AH99	P35579;P35579-2	Myosin-9	MYH9	21	7.2	7.2
NaN	NaN	NaN	NaN	NaN	NaN	NaN	NaN	NaN	23.9823	NaN	NaN	NaN	NaN	NaN	NaN	NaN	NaN	NaN	NaN	NaN					11.776	1	P35754	P35754	Glutaredoxin-1	GLRX	1	15.1	15.1
NaN	NaN	NaN	NaN	NaN	NaN	NaN	NaN	22.8764	NaN	NaN	NaN	NaN	NaN	NaN	NaN	NaN	NaN	NaN	NaN	NaN					42.625	1	P36222	P36222	Chitinase-3-like protein 1	CHI3L1	1	6.3	6.3
NaN	NaN	NaN	NaN	NaN	NaN	NaN	NaN	19.9115	20.3979	NaN	22.4253	NaN	NaN	NaN	NaN	NaN	NaN	NaN	NaN	NaN					63.79	1	P36871-2;P36871;P36871-3	P36871-2;P36871;P36871-3	Phosphoglucomutase-1	PGM1	3	2.1	2.1
NaN	NaN	NaN	NaN	NaN	NaN	NaN	NaN	NaN	NaN	NaN	NaN	NaN	NaN	NaN	NaN	21.772	NaN	NaN	NaN	NaN					42.1	1	P36952;P36952-2	P36952	Serpin B5	SERPINB5	2	10.9	10.9
NaN	NaN	NaN	22.6972	NaN	NaN	NaN	NaN	24.5083	24.4196	NaN	NaN	NaN	NaN	NaN	NaN	23.7592	NaN	NaN	22.9774	NaN					22.391	1	P37802	P37802	Transgelin-2	TAGLN2	1	34.7	34.7
26.6666	26.3912	26.9527	27.1601	27.361	27.6248	27.0164	26.723	27.5987	27.3229	28.5082	27.0137	28.3727	24.8081	25.3386	27.3612	26.5628	25.745	25.6846	25.0228	26.762					37.54	0.0584934	P37837;F2Z393	P37837;F2Z393	Transaldolase	TALDO1	2	29.1	29.1
NaN	NaN	23.1875	23.3547	23.2886	NaN	NaN	23.6201	23.0297	24.5454	NaN	NaN	NaN	NaN	NaN	NaN	23.1379	NaN	NaN	NaN	NaN					45.836	1	P41218;H0Y6P3	P41218	Myeloid cell nuclear differentiation antigen	MNDA	2	14.3	14.3
NaN	NaN	NaN	NaN	NaN	NaN	NaN	NaN	NaN	NaN	NaN	NaN	NaN	NaN	NaN	NaN	NaN	NaN	NaN	19.1897	NaN					83.165	1	P41250	P41250	Glycine--tRNA ligase	GARS	1	1.8	1.8
NaN	NaN	NaN	NaN	NaN	NaN	NaN	NaN	NaN	NaN	NaN	22.2382	NaN	NaN	NaN	NaN	NaN	NaN	NaN	NaN	NaN					55.52	1	P43490;Q5SYT8;F5H246	P43490;Q5SYT8;F5H246	Nicotinamide phosphoribosyltransferase	NAMPT;RP11-92J19.4;NAMPTL	3	16.7	16.7
NaN	NaN	22.121	23.4313	22.9931	NaN	22.2232	21.7906	24.665	21.8835	NaN	22.2373	22.4781	NaN	NaN	NaN	22.6275	NaN	NaN	21.3852	NaN					69.068	0.901658	P43652;CON__REFSEQ:XP_585019	P43652	Afamin	AFM	2	8	8
NaN	NaN	NaN	21.6048	NaN	NaN	NaN	NaN	NaN	NaN	NaN	NaN	NaN	NaN	NaN	NaN	NaN	NaN	NaN	21.3971	NaN					189.25	1	P46940	P46940	Ras GTPase-activating-like protein IQGAP1	IQGAP1	1	2.2	2.2
25.1096	NaN	NaN	23.7335	23.2023	24.4368	23.8316	NaN	22.6016	NaN	25.4752	NaN	NaN	NaN	NaN	NaN	23.2523	NaN	NaN	NaN	NaN					33.781	0.625767	B1AK88;P47756;P47756-2;B1AK87;B1AK85	B1AK88;P47756;P47756-2;B1AK87	F-actin-capping protein subunit beta	CAPZB	5	11	11
NaN	NaN	NaN	22.498	22.8343	NaN	23.0087	23.1477	NaN	23.9371	NaN	23.5985	NaN	NaN	NaN	NaN	22.6334	NaN	NaN	NaN	NaN					45.402	0.623807	P48595	P48595	Serpin B10	SERPINB10	1	9.1	9.1
NaN	NaN	NaN	NaN	NaN	NaN	NaN	NaN	NaN	NaN	NaN	NaN	NaN	NaN	NaN	NaN	NaN	NaN	NaN	21.0102	NaN					53.801	1	P49189	P49189	4-trimethylaminobutyraldehyde dehydrogenase	ALDH9A1	1	2.8	2.8
NaN	NaN	23.5764	NaN	22.7759	22.89	23.7269	NaN	NaN	24.5527	NaN	23.4018	23.127	NaN	NaN	NaN	23.3931	NaN	NaN	22.1842	23.3489					39.829	0.613253	P50552;K7EM16;K7ENL7	P50552;K7EM16	Vasodilator-stimulated phosphoprotein	VASP	3	16.1	16.1
NaN	NaN	NaN	NaN	22.8292	23.1813	NaN	NaN	22.3858	23.5859	NaN	NaN	NaN	NaN	NaN	NaN	22.4996	NaN	NaN	23.2317	NaN					23.489	0.867401	P51149;C9J8S3;C9J592;C9IZZ0;C9J4V0;C9J4S4;C9J7D1	P51149;C9J8S3;C9J592;C9IZZ0	Ras-related protein Rab-7a	RAB7A	7	30	30
NaN	NaN	NaN	22.9092	26.8197	NaN	NaN	NaN	22.8698	NaN	NaN	NaN	NaN	NaN	NaN	NaN	23.7752	NaN	NaN	24.918	NaN					38.429	1	P51884;CON__Q05443	P51884	Lumican	LUM	2	12.7	12.7
25.9769	25.1715	24.5857	26.6232	24.9794	24.812	NaN	26.119	24.3003	25.1149	NaN	27.287	25.2699	NaN	NaN	NaN	26.1982	NaN	24.5593	24.2484	25.9864					22.988	0.358405	P52566;H0YGX7;F5H3P3;F5H6Q0;F5H2R5	P52566;H0YGX7;F5H3P3;F5H6Q0;F5H2R5	Rho GDP-dissociation inhibitor 2	ARHGDIB	5	53.7	53.7
NaN	NaN	NaN	22.3468	NaN	NaN	NaN	21.7338	21.9079	23.227	NaN	23.6606	NaN	NaN	NaN	NaN	22.8371	NaN	NaN	NaN	NaN					99.024	1	P52790;H0Y8U9	P52790	Hexokinase-3	HK3	2	7.6	7.6
NaN	NaN	NaN	22.4183	NaN	NaN	NaN	NaN	NaN	NaN	NaN	NaN	NaN	NaN	NaN	NaN	NaN	NaN	NaN	NaN	NaN					32.922	1	P52907	P52907	F-actin-capping protein subunit alpha-1	CAPZA1	1	10.1	10.1
NaN	24.9495	NaN	NaN	23.5882	NaN	NaN	NaN	NaN	NaN	NaN	NaN	NaN	NaN	NaN	NaN	NaN	NaN	NaN	NaN	NaN					51.853	1	P53634;H0YCY8	P53634	Dipeptidyl peptidase 1;Dipeptidyl peptidase 1 exclusion domain chain;Dipeptidyl peptidase 1 heavy chain;Dipeptidyl peptidase 1 light chain	CTSC	2	9.7	9.7
NaN	NaN	NaN	NaN	NaN	NaN	NaN	NaN	NaN	NaN	NaN	NaN	NaN	25.4261	NaN	NaN	NaN	NaN	22.3008	NaN	NaN					11.186	1	P55000	P55000	Secreted Ly-6/uPAR-related protein 1	SLURP1	1	52.4	52.4
NaN	NaN	NaN	20.426	NaN	NaN	NaN	NaN	NaN	NaN	NaN	NaN	NaN	NaN	NaN	NaN	21.6377	NaN	NaN	21.8479	NaN					89.321	1	P55072;C9IZA5;C9JUP7	P55072	Transitional endoplasmic reticulum ATPase	VCP	3	9.9	9.9
33.3891	27.399	30.1047	30.8864	31.4449	30.3208	30.8455	30.6386	31.1331	32.0356	31.1936	28.4422	31.1306	NaN	29.5275	NaN	32.0413	29.6341	31.283	33.5399	30.9663					10.201	0.380239	P59665;P59666	P59665;P59666	Neutrophil defensin 1;HP 1-56;Neutrophil defensin 2;Neutrophil defensin 3;HP 3-56;Neutrophil defensin 2	DEFA1;DEFA3	2	26.6	26.6
NaN	NaN	NaN	22.7191	22.6961	NaN	22.0385	22.0968	NaN	23.2683	NaN	23.8672	NaN	NaN	NaN	NaN	22.7063	NaN	NaN	21.9159	NaN					21.588	0.509573	P59998-3;P59998;P59998-2;F8WCF6;F8WDD7;H7C0A3;F6TTL5;F8WE39;F8WDW3	P59998-3;P59998;P59998-2;F8WCF6;F8WDD7;H7C0A3	Actin-related protein 2/3 complex subunit 4	ARPC4;ARPC4-TTLL3	9	27.8	27.8
26.8823	26.9459	26.8683	27.5338	26.6607	28.4068	26.9721	27.23	27.1694	28.3184	27.5224	28.4979	27.697	27.2321	26.9339	NaN	27.22	26.8976	26.5869	26.3579	26.7584					30.791	0.244736	P60174;P60174-1;P60174-4	P60174;P60174-1;P60174-4	Triosephosphate isomerase	TPI1	3	62.2	62.2
NaN	NaN	NaN	NaN	NaN	NaN	NaN	NaN	NaN	NaN	NaN	NaN	NaN	NaN	NaN	NaN	NaN	NaN	NaN	25.159	NaN					11.203	1	P60903	P60903	Protein S100-A10	S100A10	1	33	33
NaN	NaN	NaN	NaN	21.8786	21.9736	22.2434	22.2483	NaN	23.1201	NaN	NaN	NaN	NaN	NaN	NaN	NaN	NaN	NaN	24.5448	NaN					22.541	0.13383	P61026;P59190;P59190-2;B4DEK7;P61006;Q92930;P62820;P51153;F5GY21;H0YNE9;B7Z8M7;E7END7;P62820-2;E7ETK2;P62820-3;H0YMN7;H0YL94;H0YLJ8	P61026;P59190;P59190-2;B4DEK7;P61006;Q92930;P62820;P51153;F5GY21;H0YNE9;B7Z8M7;E7END7;P62820-2;E7ETK2;P62820-3;H0YMN7;H0YL94;H0YLJ8	Ras-related protein Rab-10;Ras-related protein Rab-15;Ras-related protein Rab-8A;Ras-related protein Rab-8B;Ras-related protein Rab-1A;Ras-related protein Rab-13	RAB10;RAB15;RAB8A;RAB8B;RAB1A;RAB13	18	11	5.5
NaN	23.9554	24.1831	24.9733	24.4879	23.9925	24.2363	24.8203	25.1291	24.8903	25.7279	NaN	NaN	NaN	NaN	NaN	25.085	NaN	23.6465	23.3857	23.5156					47.371	0.148639	P61158;B4DXW1;F5H3P5;Q9P1U1;Q9P1U1-3;Q9P1U1-2;F8WE84;F8WEW2;C9IZN3;Q9C0K3;H7C4J1	P61158;B4DXW1	Actin-related protein 3	ACTR3	11	21.3	21.3
NaN	NaN	NaN	NaN	22.6996	NaN	NaN	NaN	23.5616	23.4369	NaN	25.2218	NaN	NaN	NaN	NaN	NaN	NaN	NaN	NaN	NaN					44.76	1	P61160;P61160-2;F5H6T1	P61160;P61160-2	Actin-related protein 2	ACTR2	3	7.9	7.9
NaN	NaN	NaN	19.787	23.4894	NaN	NaN	NaN	NaN	NaN	NaN	NaN	NaN	NaN	NaN	NaN	21.5964	NaN	NaN	23.314	NaN					20.825	1	P61224;P62834;P61224-3;P61224-4;P61224-2;A6NIZ1;F5GZG1;B7ZB78;F5H823;F5H7Y6;E7ESV4;F5GX62;F5GYB5;F5H004;F5H6R7;F5H500;F5H0B7;F5H491;F5GWU8;F5H077;F5GYH7;F5H4H0;F8WBC0	P61224;P62834;P61224-3;P61224-4;P61224-2;A6NIZ1;F5GZG1;B7ZB78;F5H823	Ras-related protein Rap-1b;Ras-related protein Rap-1A;Ras-related protein Rap-1b-like protein	RAP1B;RAP1A	23	13.6	13.6
NaN	NaN	NaN	NaN	NaN	NaN	NaN	NaN	NaN	NaN	NaN	NaN	NaN	NaN	NaN	NaN	23.5152	NaN	NaN	NaN	NaN					21.768	1	P61586;E9PN11;Q5JR05;P08134;Q5JR08;C9JX21;E9PQH6;C9JNR4;Q5JR07	P61586	Transforming protein RhoA	RHOA	9	20.2	20.2
27.0654	31.3172	30.01	29.7702	25.5492	26.8893	29.1703	27.1145	25.7517	27.658	25.9132	24.7714	30.9828	30.086	31.4787	33.3263	27.9864	27.4075	27.5254	31.2562	31.2532					16.537	0.771724	P61626;F8VV32	P61626;F8VV32	Lysozyme C	LYZ	2	64.9	64.9
NaN	27.3207	NaN	NaN	NaN	NaN	NaN	26.2298	NaN	NaN	NaN	NaN	NaN	28.4201	NaN	NaN	26.1491	NaN	28.5826	25.994	NaN				+	13.714	0.00787303	P61769;F5H6I0;H0YLF3	P61769;F5H6I0	Beta-2-microglobulin;Beta-2-microglobulin form pI 5.3	B2M	3	36.1	36.1
NaN	NaN	NaN	NaN	NaN	NaN	NaN	NaN	NaN	NaN	NaN	NaN	NaN	NaN	NaN	NaN	20.5047	NaN	NaN	NaN	NaN					14.478	1	P61970	P61970	Nuclear transport factor 2	NUTF2	1	11	11
NaN	NaN	NaN	NaN	NaN	NaN	NaN	NaN	21.3133	NaN	NaN	NaN	NaN	NaN	NaN	NaN	NaN	NaN	NaN	NaN	NaN					51.028	1	P61978-2;P61978;P61978-3;Q5T6W5	P61978-2;P61978;P61978-3;Q5T6W5	Heterogeneous nuclear ribonucleoprotein K	HNRNPK	4	5	5
NaN	NaN	NaN	NaN	NaN	NaN	NaN	NaN	NaN	NaN	NaN	NaN	NaN	NaN	NaN	NaN	NaN	NaN	NaN	21.2716	NaN					24.205	1	P62241;Q5JR95	P62241;Q5JR95	40S ribosomal protein S8	RPS8	2	6.2	6.2
NaN	NaN	NaN	NaN	NaN	NaN	NaN	NaN	NaN	NaN	NaN	NaN	NaN	NaN	NaN	NaN	NaN	NaN	NaN	22.5214	NaN					29.174	1	P62258;I3L3T1;B4DJF2;I3L0W5	P62258;I3L3T1;B4DJF2;I3L0W5	14-3-3 protein epsilon	YWHAE	4	8.6	4.7
27.6321	NaN	26.1316	27.9584	24.8613	27.9218	27.8255	27.0979	27.2041	27.54	30.1622	31.0154	27.872	NaN	NaN	NaN	27.1334	NaN	NaN	26.9932	26.9206					5.0526	0.390879	P62328;Q5T4B6	P62328	Thymosin beta-4;Hematopoietic system regulatory peptide	TMSB4X	2	86.4	86.4
27.2829	NaN	NaN	23.1228	25.2497	26.6349	NaN	27.4592	28.9014	26.3011	24.9778	25.4607	NaN	NaN	NaN	NaN	25.9656	NaN	NaN	29.6766	NaN					11.367	0.944655	P62805	P62805	Histone H4	HIST1H4A	1	46.6	46.6
28.5995	27.6644	27.3857	28.2088	28.1895	29.6112	28.7029	28.6469	28.3214	29.1108	29.2475	28.1626	28.0375	29.6091	28.0418	25.3785	28.2786	28.065	28.5361	27.5399	27.9583					18.012	0.182611	P62937;Q567Q0;C9J5S7;F8WE65;Q9Y536;A2BFH1;E5RIZ5	P62937;Q567Q0;C9J5S7;F8WE65	Peptidyl-prolyl cis-trans isomerase A;Peptidyl-prolyl cis-trans isomerase	PPIA	7	81.8	73.3
NaN	NaN	NaN	23.0433	NaN	NaN	NaN	NaN	NaN	NaN	NaN	25.6554	NaN	NaN	NaN	NaN	NaN	NaN	NaN	NaN	NaN					11.951	1	P62942;Q5W0X3;Q1JUQ5	P62942;Q5W0X3;Q1JUQ5	Peptidyl-prolyl cis-trans isomerase FKBP1A;Peptidyl-prolyl cis-trans isomerase	FKBP1A;FKBP12-Exip2	3	25	25
25.2974	25.4081	25.5764	25.836	24.7701	26.4	26.3822	26.2929	24.7125	25.0495	29.1459	24.8777	NaN	27.1057	25.9897	NaN	27.004	26.4182	NaN	26.3955	23.734					27.745	0.854058	P63104;E7EX29;E7ESK7;B0AZS6;E7EX24;E7EVZ2;E9PD24;E5RIR4;H0YB80;B7Z2E6;E5RGE1;P27348;P62258-2;K7EM20	P63104;E7EX29;E7ESK7;B0AZS6	14-3-3 protein zeta/delta	YWHAZ	14	60.8	56.7
26.8696	NaN	NaN	NaN	NaN	24.94	NaN	NaN	NaN	NaN	NaN	NaN	NaN	NaN	NaN	NaN	NaN	NaN	NaN	NaN	NaN					41.792	1	P63261;I3L3I4;I3L1U9;I3L3I0;I3L4N8;J3KT65;I3L3R2;K7EM38	P63261;I3L3I4;I3L1U9;I3L3I0;I3L4N8	Actin, cytoplasmic 2;Actin, cytoplasmic 2, N-terminally processed	ACTG1	8	78.1	7.2
NaN	25.0281	NaN	NaN	NaN	25.737	25.0912	NaN	NaN	NaN	NaN	25.4864	NaN	NaN	NaN	NaN	NaN	NaN	NaN	NaN	NaN					5.0256	1	P63313	P63313	Thymosin beta-10	TMSB10	1	36.4	36.4
NaN	NaN	25.4212	27.954	27.0907	26.6012	25.5239	25.4306	28.1798	28.4166	NaN	27.5951	NaN	NaN	NaN	NaN	27.923	NaN	NaN	26.1748	NaN					42.019	0.379143	P68032;P68133;P62736;P63267;A6NL76;Q5T8M8;F6QUT6;F6UVQ4;C9JFL5;B8ZZJ2;F8WB63	P68032;P68133;P62736;P63267;A6NL76;Q5T8M8	Actin, alpha cardiac muscle 1;Actin, alpha skeletal muscle;Actin, aortic smooth muscle;Actin, gamma-enteric smooth muscle	ACTC1;ACTA1;ACTA2;ACTG2	11	39	8.8
NaN	NaN	NaN	NaN	NaN	NaN	NaN	NaN	NaN	NaN	NaN	NaN	NaN	NaN	NaN	NaN	NaN	NaN	NaN	25.5293	NaN					50.47	1	Q05639;P68104;Q5VTE0	Q05639;P68104;Q5VTE0	Elongation factor 1-alpha 2;Elongation factor 1-alpha 1;Putative elongation factor 1-alpha-like 3	EEF1A2;EEF1A1;EEF1A1P5	3	5	5
32.3056	28.1869	30.3348	32.1181	30.9185	28.0586	30.0661	35.245	30.4601	36.0648	29.9321	35.6105	30.0413	25.1745	28.8641	28.358	31.1364	25.4013	25.9079	34.6405	26.9529				+	15.998	0.0122639	P68871;F8W6P5	P68871;F8W6P5	Hemoglobin subunit beta;LVV-hemorphin-7	HBB	2	99.3	86.4
NaN	NaN	NaN	NaN	NaN	NaN	NaN	NaN	NaN	21.6039	NaN	28.4549	NaN	NaN	NaN	NaN	NaN	NaN	NaN	NaN	NaN					16.14	1	P69891;P69892;E9PBW4	P69891;P69892;E9PBW4	Hemoglobin subunit gamma-1;Hemoglobin subunit gamma-2	HBG1;HBG2	3	44.2	37.4
31.2715	27.7345	28.5291	30.3111	30.1939	24.6665	26.5131	33.7484	28.501	35.2466	30.0661	35.9108	29.2957	NaN	26.9545	28.1694	30.0596	NaN	23.2473	33.4469	25.3844				+	15.257	0.028414	P69905;G3V1N2	P69905;G3V1N2	Hemoglobin subunit alpha	HBA1;HBA2	2	78.9	73.9
NaN	NaN	NaN	NaN	NaN	25.9977	NaN	NaN	22.9939	26.434	NaN	NaN	NaN	NaN	NaN	NaN	24.7023	NaN	NaN	26.0173	NaN					10.575	1	P80511	P80511	Protein S100-A12;Calcitermin	S100A12	1	35.9	35.9
NaN	NaN	NaN	22.6804	NaN	23.5079	NaN	NaN	21.7487	NaN	NaN	25.0558	NaN	NaN	NaN	NaN	23.541	NaN	NaN	22.7839	NaN					22.693	1	P80723;P80723-2	P80723;P80723-2	Brain acid soluble protein 1	BASP1	2	38.3	38.3
NaN	25.3199	25.9697	27.12	26.7369	25.8427	26.1002	NaN	26.9434	26.9942	27.651	26.5735	NaN	NaN	26.5006	26.6707	27.049	NaN	25.3639	27.9417	26.353				+	11.935	0.00696175	P80748	P80748	Ig lambda chain V-III region LOI		1	37.8	37.8
NaN	NaN	NaN	NaN	NaN	25.2915	NaN	NaN	NaN	NaN	NaN	NaN	NaN	NaN	NaN	NaN	NaN	NaN	NaN	24.4227	NaN					526.6	1	P98088	P98088	Mucin-5AC	MUC5AC	1	3.1	2.3
NaN	NaN	NaN	NaN	NaN	NaN	NaN	21.6685	NaN	NaN	NaN	NaN	NaN	NaN	NaN	NaN	NaN	NaN	NaN	22.5493	NaN					191.61	1	Q00610;Q00610-2;P53675;P53675-2;J3KR87;J3KS13	Q00610;Q00610-2	Clathrin heavy chain 1	CLTC	6	2.5	2.5
26.7489	27.2564	25.596	28.1309	24.5401	26.7953	26.3538	27.8152	29.8306	28.1225	28.0923	28.5617	27.5666	29.2445	29.1362	29.4283	29.8729	28.6034	30.7002	27.601	28.4679					15.164	0.417723	Q01469;I6L8B7;A8MUU1	Q01469;I6L8B7	Fatty acid-binding protein, epidermal	FABP5	3	84.4	84.4
NaN	NaN	23.6905	25.1736	25.0515	NaN	24.1272	24.8729	25.3731	27.1571	26.2149	25.8702	NaN	NaN	NaN	NaN	25.9046	NaN	NaN	24.8269	NaN					51.901	0.276765	Q01518;Q01518-2;Q5T0R9;Q5T0R1;Q5T0R2;Q5T0R3;Q5T0R4;Q5T0R5;Q5T0R6;Q5T0R7;Q5T0S3;Q5T0R8	Q01518;Q01518-2;Q5T0R9;Q5T0R1;Q5T0R2;Q5T0R3;Q5T0R4;Q5T0R5;Q5T0R6;Q5T0R7	Adenylyl cyclase-associated protein 1;Adenylyl cyclase-associated protein	CAP1	12	32.2	32.2
NaN	NaN	23.7375	22.8019	NaN	22.3805	24.1459	22.5378	23.3649	22.8804	25.6275	NaN	21.8304	23.978	22.5601	23.4844	NaN	NaN	24.3505	NaN	23.0359					113.75	0.69511	Q02413	Q02413	Desmoglein-1	DSG1	1	12.3	11.1
NaN	NaN	24.2266	23.0557	NaN	23.7826	23.3589	NaN	24.0681	NaN	25.726	NaN	23.5746	26.2681	24.8405	NaN	23.4032	NaN	25.3864	NaN	24.9511					99.961	0.360308	Q02487;Q02487-2	Q02487;Q02487-2	Desmocollin-2	DSC2	2	11.5	11.5
NaN	NaN	24.1594	24.9493	24.4063	NaN	NaN	NaN	24.581	NaN	NaN	NaN	NaN	NaN	25.9846	25.8797	NaN	NaN	NaN	25.7453	NaN					22.11	0.856114	Q06830;Q13162;H7C3T4	Q06830	Peroxiredoxin-1	PRDX1	3	34.7	29.1
NaN	25.6134	28.2652	25.0789	NaN	NaN	23.8227	NaN	NaN	26.2315	NaN	NaN	24.7851	29.791	26.6374	NaN	24.335	25.3817	NaN	25.5522	26.7868					10.181	0.713844	Q07654-2;Q07654	Q07654-2;Q07654	Trefoil factor 3	TFF3	2	26.6	26.6
NaN	NaN	NaN	21.7513	NaN	24.2092	23.4822	NaN	25.2735	23.5118	NaN	NaN	NaN	24.4934	NaN	NaN	NaN	NaN	NaN	26.7814	NaN					76.631	0.84629	Q08188	Q08188	Protein-glutamine gamma-glutamyltransferase E;Protein-glutamine gamma-glutamyltransferase E 50 kDa catalytic chain;Protein-glutamine gamma-glutamyltransferase E 27 kDa non-catalytic chain	TGM3	1	20.3	20.3
NaN	25.088	25.4676	23.832	26.7558	25.1271	24.9726	25.2143	23.9569	NaN	23.715	NaN	25.4316	24.4978	25.6884	NaN	23.911	NaN	26.6779	23.8752	25.3078				+	65.33	0.0285405	Q08380;K7EP36;K7EKQ5;K7EJD3;K7ERZ6;K7EN99;K7ES75;K7EQT9	Q08380;K7EP36;K7EKQ5;K7EJD3;K7ERZ6	Galectin-3-binding protein	LGALS3BP	8	21.4	21.4
NaN	NaN	NaN	NaN	NaN	NaN	NaN	NaN	NaN	NaN	NaN	NaN	NaN	NaN	NaN	NaN	NaN	NaN	NaN	21.4681	NaN					629.09	1	Q09666	Q09666	Neuroblast differentiation-associated protein AHNAK	AHNAK	1	0.5	0.5
NaN	NaN	NaN	NaN	NaN	NaN	NaN	NaN	NaN	NaN	NaN	NaN	NaN	NaN	NaN	NaN	NaN	NaN	NaN	21.8158	NaN					16.495	1	Q13404;Q13404-8;G3V2F7;Q13404-1;Q13404-2;Q13404-7;H0YBX6;Q15819;G3V113;J3KNL8;D6RG00	Q13404;Q13404-8;G3V2F7;Q13404-1;Q13404-2;Q13404-7;H0YBX6;Q15819;G3V113;J3KNL8;D6RG00	Ubiquitin-conjugating enzyme E2 variant 1;Ubiquitin-conjugating enzyme E2 variant 2	UBE2V1;TMEM189;UBE2V2	11	15	15
NaN	NaN	NaN	NaN	NaN	NaN	NaN	NaN	NaN	NaN	NaN	NaN	NaN	NaN	NaN	NaN	NaN	NaN	NaN	25.6928	NaN					82.86	1	Q13835;Q13835-2	Q13835;Q13835-2	Plakophilin-1	PKP1	2	11.2	11.2
NaN	NaN	25.5394	25.9589	NaN	26.1113	NaN	NaN	26.9348	NaN	NaN	NaN	NaN	NaN	26.2555	NaN	NaN	NaN	NaN	26.4036	NaN					12.993	0.957225	Q14508;Q14508-3;Q14508-2	Q14508;Q14508-3;Q14508-2	WAP four-disulfide core domain protein 2	WFDC2	3	49.2	49.2
NaN	NaN	NaN	NaN	NaN	NaN	NaN	NaN	21.0987	NaN	NaN	NaN	NaN	NaN	NaN	NaN	NaN	NaN	NaN	NaN	NaN					99.968	1	Q14574;Q14574-2	Q14574;Q14574-2	Desmocollin-3	DSC3	2	1.6	1.6
NaN	NaN	NaN	NaN	NaN	21.7049	NaN	NaN	20.6053	NaN	NaN	NaN	NaN	NaN	NaN	NaN	21.5529	NaN	NaN	21.4684	NaN					97.169	1	Q14974;B7ZAV6;J3KTM9;F5H4R7;J3QR48	Q14974;B7ZAV6;J3KTM9;F5H4R7;J3QR48	Importin subunit beta-1	KPNB1	5	3.4	3.4
NaN	NaN	NaN	NaN	NaN	NaN	NaN	NaN	NaN	NaN	NaN	NaN	NaN	NaN	NaN	NaN	NaN	NaN	NaN	22.7879	NaN					101.28	1	Q14CN2	Q14CN2	Calcium-activated chloride channel regulator 4;Calcium-activated chloride channel regulator 4, 110 kDa form;Calcium-activated chloride channel regulator 4, 30 kDa form	CLCA4	1	2.4	2.4
NaN	26.9215	NaN	NaN	NaN	NaN	NaN	NaN	NaN	NaN	NaN	NaN	NaN	26.5211	NaN	29.52	NaN	NaN	NaN	NaN	25.5708					15.097	0.718287	Q16378	Q16378	Proline-rich protein 4	PRR4	1	15.7	15.7
NaN	NaN	23.0508	22.5233	NaN	NaN	NaN	NaN	22.6755	NaN	NaN	NaN	NaN	25.1789	NaN	NaN	NaN	NaN	NaN	NaN	NaN					63.563	1	Q16610-4;Q16610;Q16610-2;Q16610-3	Q16610-4;Q16610;Q16610-2	Extracellular matrix protein 1	ECM1	4	7.8	7.8
NaN	NaN	NaN	NaN	NaN	NaN	NaN	NaN	NaN	21.4094	NaN	NaN	NaN	NaN	NaN	NaN	NaN	NaN	NaN	NaN	NaN					19.908	1	Q5SV17	Q5SV17	Transmembrane protein 240	TMEM240	1	19.1	19.1
26.9032	NaN	NaN	25.173	24.7554	24.7602	25.1841	24.4426	25.6095	26.368	26.2361	26.2402	26.1667	27.4112	26.3821	NaN	25.1612	25.6211	NaN	NaN	26.5609					10.438	0.847903	Q9H299;Q5T123	Q9H299;Q5T123	SH3 domain-binding glutamic acid-rich-like protein 3	SH3BGRL3	2	48.4	48.4
NaN	NaN	NaN	NaN	NaN	NaN	NaN	NaN	NaN	NaN	NaN	NaN	NaN	NaN	NaN	NaN	NaN	NaN	NaN	21.4368	NaN					17.218	1	Q9H4G4;Q5VZR0	Q9H4G4;Q5VZR0	Golgi-associated plant pathogenesis-related protein 1	GLIPR2	2	8.4	8.4
NaN	NaN	NaN	NaN	NaN	NaN	NaN	NaN	NaN	NaN	NaN	NaN	NaN	NaN	NaN	27.6554	NaN	NaN	NaN	24.5583	NaN					22.72	1	Q6MZM9	Q6MZM9	Uncharacterized protein C4orf40	C4orf40	1	19.6	19.6
NaN	NaN	NaN	22.48	NaN	NaN	NaN	NaN	NaN	NaN	NaN	NaN	NaN	NaN	NaN	NaN	NaN	NaN	NaN	21.8951	NaN					63.254	1	Q6P4A8	Q6P4A8	Phospholipase B-like 1	PLBD1	1	4.3	4.3
27.7572	25.9864	NaN	24.9377	NaN	NaN	26.3205	25.6838	NaN	26.4807	NaN	NaN	27.2078	28.0193	NaN	28.1374	25.5635	28.2739	29.5639	26.073	26.5205					37.926	0.0535727	Q6P5S2	Q6P5S2	UPF0762 protein C6orf58	C6orf58	1	18.2	18.2
NaN	NaN	NaN	NaN	NaN	NaN	NaN	NaN	NaN	NaN	NaN	NaN	NaN	NaN	NaN	NaN	NaN	NaN	NaN	NaN	28.1582					77.747	1	Q6P9F0;Q6P9F0-2	Q6P9F0;Q6P9F0-2	Coiled-coil domain-containing protein 62	CCDC62	2	2	2
NaN	NaN	NaN	NaN	NaN	NaN	NaN	NaN	NaN	NaN	21.7225	NaN	NaN	NaN	NaN	NaN	NaN	NaN	NaN	NaN	NaN					60.54	1	Q6UWP8;Q6UWP8-2	Q6UWP8;Q6UWP8-2	Suprabasin	SBSN	2	14.6	14.6
NaN	NaN	NaN	NaN	NaN	NaN	NaN	NaN	NaN	NaN	NaN	NaN	NaN	NaN	NaN	NaN	NaN	NaN	NaN	NaN	NaN					77.444	1	Q7L1I2;Q7L1I2-2	Q7L1I2;Q7L1I2-2	Synaptic vesicle glycoprotein 2B	SV2B	2	4.1	4.1
26.6129	29.6789	28.8486	27.4271	24.2572	25.7934	27.6297	25.6616	25.7733	26.7116	24.865	24.4885	28.43	31.3571	28.9697	30.4542	27.4351	29.9521	27.3534	26.8041	27.8805					49.172	0.315372	Q8N4F0	Q8N4F0	BPI fold-containing family B member 2	BPIFB2	1	28.2	28.2
NaN	NaN	NaN	NaN	NaN	NaN	NaN	NaN	NaN	NaN	NaN	NaN	NaN	NaN	NaN	24.3571	NaN	NaN	NaN	NaN	NaN					45.333	1	Q8NBJ4;Q8NBJ4-2	Q8NBJ4;Q8NBJ4-2	Golgi membrane protein 1	GOLM1	2	2.7	2.7
NaN	NaN	NaN	NaN	NaN	NaN	NaN	NaN	NaN	NaN	NaN	NaN	NaN	NaN	NaN	NaN	NaN	NaN	NaN	22.2486	NaN					44.965	1	Q8NC51;Q8NC51-2;Q8NC51-3;Q8NC51-4	Q8NC51;Q8NC51-2;Q8NC51-3;Q8NC51-4	Plasminogen activator inhibitor 1 RNA-binding protein	SERBP1	4	3.9	3.9
26.7903	29.045	28.6477	NaN	NaN	NaN	28.7334	NaN	NaN	NaN	NaN	NaN	28.6106	29.1141	NaN	29.7018	NaN	30.7446	NaN	NaN	27.0309					39.158	0.666808	Q8TAX7;D6RHX1	Q8TAX7	Mucin-7	MUC7	2	10.3	10.3
NaN	NaN	NaN	NaN	NaN	24.7259	NaN	NaN	23.3971	NaN	NaN	NaN	NaN	NaN	NaN	NaN	NaN	NaN	NaN	NaN	NaN					52.441	1	Q8TDL5;Q8TDL5-2;A2A2R0	Q8TDL5	BPI fold-containing family B member 1	BPIFB1	3	11.2	11.2
NaN	NaN	NaN	NaN	NaN	NaN	NaN	NaN	NaN	NaN	NaN	NaN	NaN	NaN	NaN	NaN	NaN	NaN	NaN	NaN	21.3931					96.771	1	Q8WUM4-2;Q8WUM4	Q8WUM4-2;Q8WUM4	Programmed cell death 6-interacting protein	PDCD6IP	2	3.1	3.1
NaN	NaN	NaN	NaN	NaN	21.9986	NaN	NaN	NaN	NaN	NaN	NaN	NaN	NaN	NaN	NaN	NaN	NaN	NaN	NaN	NaN					26.855	1	Q92876;Q92876-2	Q92876	Kallikrein-6	KLK6	2	18	18
NaN	NaN	NaN	21.8448	NaN	NaN	NaN	NaN	NaN	NaN	NaN	NaN	NaN	NaN	NaN	NaN	22.713	NaN	NaN	NaN	NaN					23.787	1	Q92882	Q92882	Osteoclast-stimulating factor 1	OSTF1	1	9.3	9.3
NaN	NaN	NaN	NaN	NaN	NaN	NaN	NaN	NaN	NaN	NaN	NaN	NaN	NaN	NaN	NaN	NaN	NaN	NaN	NaN	NaN					24.963	1	Q96BQ1;C9J5Z5;C9JB68	Q96BQ1	Protein FAM3D	FAM3D	3	14.7	14.7
NaN	NaN	NaN	NaN	NaN	NaN	NaN	NaN	NaN	NaN	NaN	NaN	NaN	NaN	NaN	NaN	NaN	NaN	NaN	NaN	NaN					22.739	1	Q96DA0;I3L3X0;I3L1H9	Q96DA0;I3L3X0;I3L1H9	Zymogen granule protein 16 homolog B	ZG16B	3	44.2	44.2
NaN	28.4457	25.7117	24.5407	NaN	NaN	26.4762	25.7112	NaN	NaN	26.8238	NaN	NaN	NaN	28.2375	NaN	NaN	NaN	NaN	27.2161	NaN					27.011	0.0689577	Q96DR5	Q96DR5	BPI fold-containing family A member 2	BPIFA2	1	24.5	24.5
NaN	NaN	NaN	NaN	NaN	NaN	NaN	NaN	NaN	NaN	NaN	NaN	NaN	NaN	NaN	NaN	NaN	NaN	NaN	22.9065	NaN					11.801	1	Q96FQ6	Q96FQ6	Protein S100-A16	S100A16	1	29.1	29.1
NaN	NaN	NaN	NaN	NaN	NaN	NaN	NaN	23.1161	NaN	NaN	NaN	NaN	NaN	NaN	NaN	NaN	NaN	NaN	NaN	NaN					7.8052	1	Q96RM1	Q96RM1	Small proline-rich protein 2F	SPRR2F	1	59.7	18.1
NaN	NaN	NaN	NaN	NaN	NaN	NaN	NaN	NaN	NaN	NaN	NaN	NaN	NaN	NaN	NaN	20.214	NaN	NaN	NaN	NaN					51.995	1	Q96SL8	Q96SL8	Flt3-interacting zinc finger protein 1	FIZ1	1	2	2
NaN	NaN	NaN	NaN	NaN	NaN	NaN	NaN	NaN	NaN	NaN	NaN	NaN	NaN	NaN	NaN	NaN	NaN	NaN	21.6141	NaN					84.137	1	Q96TA1;Q96TA1-2	Q96TA1;Q96TA1-2	Niban-like protein 1	FAM129B	2	4.4	4.4
23.7795	NaN	NaN	NaN	NaN	23.8525	NaN	NaN	NaN	NaN	NaN	NaN	NaN	NaN	NaN	NaN	NaN	NaN	NaN	NaN	NaN					41.92	1	Q99536;K7ERT7;B4DPX4;B0AZP7;K7ESA3	Q99536;K7ERT7	Synaptic vesicle membrane protein VAT-1 homolog	VAT1	5	12	12
NaN	NaN	NaN	NaN	NaN	NaN	NaN	NaN	NaN	NaN	NaN	NaN	NaN	NaN	NaN	NaN	NaN	NaN	NaN	19.4248	NaN					27.216	1	Q99935	Q99935	Proline-rich protein 1;Opiorphin	PROL1	1	8.1	8.1
NaN	NaN	NaN	NaN	NaN	NaN	NaN	NaN	NaN	NaN	23.2374	NaN	NaN	NaN	NaN	NaN	NaN	NaN	NaN	NaN	NaN					18.985	1	Q9BW30	Q9BW30	Tubulin polymerization-promoting protein family member 3	TPPP3	1	8.5	8.5
NaN	NaN	NaN	NaN	NaN	24.1146	NaN	NaN	NaN	NaN	NaN	NaN	NaN	NaN	NaN	NaN	NaN	NaN	NaN	NaN	NaN					14.246	1	Q9GZZ8;F8W0V3	Q9GZZ8;F8W0V3	Extracellular glycoprotein lacritin	LACRT	2	13.8	13.8
NaN	NaN	NaN	NaN	NaN	NaN	NaN	NaN	NaN	NaN	NaN	NaN	NaN	NaN	NaN	NaN	NaN	NaN	NaN	20.7322	NaN					129.61	1	Q9H4Z2-2	Q9H4Z2-2			1	1.3	1.3
29.298	30.0605	31.8255	27.9377	26.5763	29.6628	30.4852	29.8834	29.9936	28.5759	29.3542	24.1595	29.2897	34.1481	29.2026	31.115	28.3736	32.2286	30.6771	29.6456	30.522					596.33	0.256995	Q9HC84;E9PBJ0	Q9HC84;E9PBJ0	Mucin-5B	MUC5B	2	18.6	17.9
NaN	NaN	NaN	NaN	NaN	NaN	NaN	NaN	NaN	NaN	NaN	NaN	NaN	NaN	NaN	NaN	NaN	NaN	NaN	25.0403	NaN					11.662	1	Q9HCY8	Q9HCY8	Protein S100-A14	S100A14	1	25	25
24.2291	NaN	NaN	NaN	NaN	NaN	NaN	NaN	NaN	NaN	NaN	NaN	NaN	NaN	NaN	NaN	NaN	NaN	NaN	NaN	NaN					11.419	1	Q9HD89	Q9HD89	Resistin	RETN	1	31.5	31.5
NaN	23.89	23.8881	22.5438	NaN	23.8632	24.2075	NaN	24.3983	NaN	NaN	NaN	24.6368	NaN	NaN	NaN	23.0023	NaN	24.8446	NaN	NaN					124.08	0.341594	Q9NQ38-3;Q9NQ38;Q9NQ38-2;E7EWP9;E5RFU9;E5RG22	Q9NQ38-3;Q9NQ38;Q9NQ38-2	Serine protease inhibitor Kazal-type 5;Hemofiltrate peptide HF6478;Hemofiltrate peptide HF7665	SPINK5	6	10	10
NaN	22.5315	NaN	23.2267	24.8807	24.0335	23.7576	22.5959	22.4854	23.1203	NaN	23.6056	NaN	NaN	NaN	NaN	22.9572	NaN	NaN	NaN	23.1165					36.748	0.0826557	Q9NUQ9;Q9NW21;Q9H0Q0	Q9NUQ9;Q9NW21	Protein FAM49B	FAM49B	3	13.3	13.3
NaN	NaN	NaN	NaN	NaN	NaN	NaN	NaN	NaN	NaN	NaN	NaN	NaN	NaN	NaN	NaN	NaN	NaN	22.7266	NaN	NaN					63.65	1	Q9NVP4-2	Q9NVP4-2			1	4.6	4.6
NaN	NaN	NaN	NaN	NaN	NaN	NaN	NaN	NaN	NaN	NaN	NaN	NaN	NaN	NaN	NaN	NaN	NaN	NaN	NaN	21.0661					18.721	1	Q9NZH8;Q9NZH8-2	Q9NZH8;Q9NZH8-2	Interleukin-36 gamma	IL36G	2	10.7	10.7
NaN	NaN	NaN	NaN	NaN	NaN	NaN	NaN	NaN	NaN	NaN	NaN	NaN	NaN	NaN	NaN	NaN	NaN	NaN	NaN	NaN					15.892	1	Q9NZT1	Q9NZT1	Calmodulin-like protein 5	CALML5	1	21.2	21.2
NaN	NaN	NaN	NaN	NaN	NaN	NaN	NaN	NaN	NaN	NaN	NaN	NaN	NaN	NaN	NaN	NaN	NaN	NaN	NaN	NaN					43.443	1	Q9P2T0;Q9P2T0-2	Q9P2T0;Q9P2T0-2	Testicular haploid expressed gene protein	THEG	2	4.7	4.7
NaN	NaN	NaN	NaN	NaN	NaN	NaN	NaN	NaN	NaN	NaN	NaN	NaN	NaN	NaN	NaN	NaN	NaN	NaN	18.5027	NaN					97.717	1	Q9Y678;Q9UBF2	Q9Y678;Q9UBF2	Coatomer subunit gamma-1;Coatomer subunit gamma-2	COPG1;COPG2	2	1.9	1.9
23.9157	24.1341	23.7886	NaN	NaN	23.2863	23.4528	22.8896	NaN	23.6442	26.1864	22.6017	26.1695	23.7593	25.5417	26.3592	20.4495	NaN	24.558	26.9147	NaN					53.533	0.786446	Q9UBG3	Q9UBG3	Cornulin	CRNN	1	40	40
NaN	NaN	NaN	NaN	NaN	NaN	NaN	NaN	NaN	NaN	NaN	NaN	NaN	NaN	24.2996	NaN	NaN	25.1768	NaN	NaN	23.9354					33.759	1	Q9UBX7-3;Q9UBX7;Q9UBX7-4;Q9UBX7-1;M0QZI8;M0QYW4;M0R151;M0QZV0	Q9UBX7-3;Q9UBX7;Q9UBX7-4;Q9UBX7-1;M0QZI8;M0QYW4;M0R151;M0QZV0	Kallikrein-11;Kallikrein-11 inactive chain 1;Kallikrein-11 inactive chain 2	KLK11	8	7.5	7.5
NaN	NaN	NaN	NaN	NaN	NaN	NaN	NaN	NaN	NaN	NaN	NaN	NaN	NaN	NaN	NaN	NaN	NaN	NaN	18.1505	NaN					9.7358	1	Q9UGL9	Q9UGL9	Cysteine-rich C-terminal protein 1	CRCT1	1	10.1	10.1
28.029	28.5071	30.8202	27.0977	26.2292	28.3654	30.4782	29.7853	26.7703	27.4095	30.2445	27.6174	29.2032	33.3118	30.24	31.8548	27.5291	30.4195	32.3506	29.5896	29.1328					274.46	0.323853	Q9UGM3-6;Q9UGM3-7;Q9UGM3;Q9UGM3-3;Q9UGM3-5;Q9UGM3-2;Q9UGM3-8;Q9UGM3-4;F8WEF7	Q9UGM3-6;Q9UGM3-7;Q9UGM3;Q9UGM3-3;Q9UGM3-5;Q9UGM3-2;Q9UGM3-8;Q9UGM3-4;F8WEF7	Deleted in malignant brain tumors 1 protein	DMBT1	9	38.3	38.3
NaN	NaN	NaN	NaN	NaN	NaN	NaN	NaN	NaN	NaN	NaN	NaN	NaN	NaN	NaN	NaN	18.3047	NaN	NaN	NaN	NaN					17.684	1	Q9UHA7	Q9UHA7	Interleukin-36 alpha	IL36A	1	8.9	8.9
NaN	NaN	NaN	NaN	NaN	NaN	NaN	NaN	22.5222	NaN	24.7309	NaN	NaN	24.8345	NaN	24.3982	NaN	NaN	NaN	NaN	NaN					30.57	1	Q9UKR3;Q86VI7;Q86VI8	Q9UKR3;Q86VI7;Q86VI8	Kallikrein-13	KLK13	3	9.4	9.4
NaN	NaN	NaN	NaN	NaN	NaN	NaN	NaN	NaN	NaN	NaN	NaN	NaN	NaN	NaN	NaN	NaN	NaN	NaN	18.3557	NaN					27.401	1	Q9UL46	Q9UL46	Proteasome activator complex subunit 2	PSME2	1	5.4	5.4
NaN	NaN	NaN	NaN	NaN	NaN	NaN	22.2128	NaN	NaN	NaN	NaN	NaN	NaN	NaN	NaN	NaN	NaN	NaN	NaN	NaN					71.158	1	Q9UP38	Q9UP38	Frizzled-1	FZD1	1	3.2	3.2
NaN	22.9112	22.9373	23.8098	24.1518	23.1898	NaN	23.2219	23.4595	24.3535	23.3243	24.3327	NaN	NaN	NaN	NaN	24.3859	NaN	NaN	23.2229	NaN					269.76	0.526945	Q9Y490;Q5TCU6	Q9Y490;Q5TCU6	Talin-1	TLN1	2	9.3	9.3
NaN	NaN	NaN	NaN	NaN	NaN	NaN	NaN	22.9192	NaN	NaN	NaN	NaN	NaN	NaN	NaN	NaN	NaN	NaN	NaN	NaN					64.117	1	Q9Y4X5	Q9Y4X5	E3 ubiquitin-protein ligase ARIH1	ARIH1	1	2.5	2.5
NaN	NaN	NaN	NaN	NaN	NaN	NaN	NaN	NaN	NaN	NaN	NaN	NaN	NaN	NaN	NaN	NaN	NaN	NaN	NaN	21.301					54.418	1	Q9Y577	Q9Y577	E3 ubiquitin-protein ligase TRIM17	TRIM17	1	2.7	2.7
NaN	NaN	NaN	NaN	NaN	NaN	NaN	NaN	NaN	NaN	NaN	24.6141	NaN	NaN	NaN	NaN	NaN	NaN	NaN	NaN	NaN					22.875	1	Q9Y5Z4;Q9Y5Z4-2	Q9Y5Z4;Q9Y5Z4-2	Heme-binding protein 2	HEBP2	2	10.7	10.7
NaN	NaN	NaN	22.8516	NaN	NaN	NaN	NaN	NaN	NaN	23.09	NaN	NaN	NaN	NaN	NaN	NaN	NaN	NaN	NaN	NaN					572.01	1	Q9Y6R7	Q9Y6R7	IgGFc-binding protein	FCGBP	1	5.2	5.2
